# Supplementary material for: DNA barcodes reveal 63 overlooked species of Canadian beetles (Insecta, Coleoptera)
Source: Zookeys. 2019 Dec 4;894:53–150. doi: 10.3897/zookeys.894.37862 (PMC6906170; doi:10.3897/zookeys.894.37862)
Supplement: XML Treatment for Coelostoma orbiculare [file zookeys.894.37862-treatment3.xml]

<!DOCTYPE tp:taxon-treatment
  PUBLIC "-//TaxonX//DTD Taxonomic Treatment Publishing DTD v0 20100105//EN" "tax-treatment-NSO.dtd">
<tp:taxon-treatment xmlns:tp="http://www.plazi.org/taxpub"><tp:treatment-meta><kwd-group><label>Taxon classification</label><kwd><named-content xmlns:xlink="http://www.w3.org/1999/xlink" content-type="kingdom">Animalia</named-content></kwd><kwd><named-content xmlns:xlink="http://www.w3.org/1999/xlink" content-type="order">Coleoptera</named-content></kwd><kwd><named-content xmlns:xlink="http://www.w3.org/1999/xlink" content-type="family">Hydrophilidae</named-content></kwd></kwd-group><mixed-citation publication-type="journal"><person-group><name><surname>Pentinsaari</surname><given-names>Mikko</given-names></name><name><surname>Anderson</surname><given-names>Robert</given-names></name><name><surname>Borowiec</surname><given-names>Lech</given-names></name><name><surname>Bouchard</surname><given-names>Patrice</given-names></name><name><surname>Brunke</surname><given-names>Adam</given-names></name><name><surname>Douglas</surname><given-names>Hume</given-names></name><name><surname>Smith</surname><given-names>Andrew B.T.</given-names></name><name><surname>Hebert</surname><given-names>Paul D. N.</given-names></name></person-group><article-title>DNA barcodes reveal 63 overlooked species of Canadian beetles (<tp:taxon-name><tp:taxon-name-part taxon-name-part-type="class">Insecta</tp:taxon-name-part></tp:taxon-name>, <tp:taxon-name><tp:taxon-name-part taxon-name-part-type="order">Coleoptera</tp:taxon-name-part></tp:taxon-name>)</article-title><source>Zookeys</source><day>04</day><month>12</month><year>2019</year><volume>894</volume><fpage>53</fpage><lpage>150</lpage><pub-id pub-id-type="doi">10.3897/zookeys.894.37862</pub-id></mixed-citation></tp:treatment-meta><tp:nomenclature><tp:taxon-name><object-id xmlns:xlink="http://www.w3.org/1999/xlink" content-type="arpha" xlink:type="simple">9534B977-DF95-57DE-947F-F0DC08A5188C</object-id>
              <tp:taxon-name-part taxon-name-part-type="genus" reg="Coelostoma">Coelostoma</tp:taxon-name-part>
              <tp:taxon-name-part taxon-name-part-type="species" reg="orbiculare">orbiculare</tp:taxon-name-part>
            </tp:taxon-name><tp:taxon-authority>(Fabricius, 1775)</tp:taxon-authority><xref ref-type="fig" rid="F1">Figure 1</xref></tp:nomenclature><tp:treatment-sec sec-type="distribution" id="SECID0EELBI"><title>Distribution.</title><p>Native to the Palaearctic region. Widespread and common in Europe, distributed across Eurasia to the Russian Far East and Japan (<xref ref-type="bibr" rid="B82">Hansen 1987</xref>, <xref ref-type="bibr" rid="B83">2004</xref>). Adventive in the Nearctic region (Ontario, Canada).</p></tp:treatment-sec><tp:treatment-sec sec-type="Canadian records" id="SECID0ESLBI"><title>Canadian records.</title><p>Ontario: Cambridge, 01-Jun-2015 (1 ex, <abbrev xmlns:xlink="http://www.w3.org/1999/xlink" content-type="institution" xlink:title="Centre for Biodiversity Genomics, University of Guelph" id="ABBRID0EYLBI" xlink:type="simple">CBG</abbrev>); Hartington, 18-Apr-2017 (1 ex, <abbrev xmlns:xlink="http://www.w3.org/1999/xlink" content-type="institution" xlink:title="Centre for Biodiversity Genomics, University of Guelph" id="ABBRID0E4LBI" xlink:type="simple">CBG</abbrev>).</p></tp:treatment-sec><tp:treatment-sec sec-type="Diagnostic information" id="SECID0ECMBI"><title>Diagnostic information</title><p>(based on <xref ref-type="bibr" rid="B82">Hansen 1987</xref>). Body length 4.0–4.8 mm. Habitus short and wide, convex, as in Fig. <xref ref-type="fig" rid="F1">1</xref>. Black, with the pronotal margins sometimes narrowly red-brown. Antennae with nine antennomeres and a loosely built club with three antennomeres. Base of antennae concealed in dorsal view by the expanded lateral margin of the head. Eyes emarginate. Elytra with sharply impressed sutural striae reaching from apex at least to middle. Tarsomere 1 of meso- and metatarsi longer than tarsomere 2. Abdominal ventrite 1 without medial carina.</p></tp:treatment-sec><tp:treatment-sec sec-type="Bionomic notes" id="SECID0EQMBI"><title>Bionomic notes.</title><p>This species is found in stagnant fresh water. It prefers eutrophic ponds with dense vegetation, and mainly occurs in shallow water at the edges (<xref ref-type="bibr" rid="B82">Hansen 1987</xref>). One of the two Canadian specimens was collected as a larva in a leaf litter sample from a wetland, the other (an adult) was sifted from leaf litter close to a lake shore.</p></tp:treatment-sec><tp:treatment-sec sec-type="comments" id="SECID0E1MBI"><title>Comments.</title><p>This is the first record of the genus <italic><tp:taxon-name><tp:taxon-name-part taxon-name-part-type="genus" reg="Coelostoma">Coelostoma</tp:taxon-name-part></tp:taxon-name></italic> Brullé, 1835 in the Nearctic region. <italic><tp:taxon-name><tp:taxon-name-part taxon-name-part-type="genus" reg="Coelostoma">Coelostoma</tp:taxon-name-part> <tp:taxon-name-part taxon-name-part-type="species" reg="orbiculare">orbiculare</tp:taxon-name-part></tp:taxon-name></italic> leads to couplet 28 in <xref ref-type="bibr" rid="B195">Van Tassell’s (2001)</xref> key to North American genera of <tp:taxon-name><tp:taxon-name-part taxon-name-part-type="family">Hydrophilidae</tp:taxon-name-part></tp:taxon-name> together with the genera <italic><tp:taxon-name><tp:taxon-name-part taxon-name-part-type="genus" reg="Dactylosternum">Dactylosternum</tp:taxon-name-part></tp:taxon-name></italic> Wollaston, 1854 and <italic><tp:taxon-name><tp:taxon-name-part taxon-name-part-type="genus" reg="Phaenonotum">Phaenonotum</tp:taxon-name-part></tp:taxon-name></italic> Sharp, 1882. It can be distinguished from <italic><tp:taxon-name><tp:taxon-name-part taxon-name-part-type="genus" reg="Dactylosternum">Dactylosternum</tp:taxon-name-part></tp:taxon-name></italic> by the absence of a longitudinal carina on the first abdominal ventrite (present in <italic><tp:taxon-name><tp:taxon-name-part taxon-name-part-type="genus" reg="Dactylosternum">Dactylosternum</tp:taxon-name-part></tp:taxon-name></italic>), and from <italic><tp:taxon-name><tp:taxon-name-part taxon-name-part-type="genus" reg="Phaenonotum">Phaenonotum</tp:taxon-name-part></tp:taxon-name></italic> by the presence of distinct sutural striae on the elytra (absent in <italic><tp:taxon-name><tp:taxon-name-part taxon-name-part-type="genus" reg="Phaenonotum">Phaenonotum</tp:taxon-name-part></tp:taxon-name></italic>).</p><fig id="F1" position="float" orientation="portrait"><object-id xmlns:xlink="http://www.w3.org/1999/xlink" content-type="doi" xlink:type="simple">10.3897/zookeys.894.37862.figure1</object-id><object-id xmlns:xlink="http://www.w3.org/1999/xlink" content-type="arpha" xlink:type="simple">51FB1BA3-D210-5A88-AA0F-EFB268C927AC</object-id><label>Figure 1.</label><caption><p><italic><tp:taxon-name><tp:taxon-name-part taxon-name-part-type="genus" reg="Coelostoma">Coelostoma</tp:taxon-name-part> <tp:taxon-name-part taxon-name-part-type="species" reg="orbiculare">orbiculare</tp:taxon-name-part></tp:taxon-name></italic> (Fabricius), habitus, L. Borowiec. Scale bar: 1.0 mm.</p></caption><graphic xmlns:xlink="http://www.w3.org/1999/xlink" xlink:href="zookeys-894-053-g001.jpg" position="float" orientation="portrait" xlink:type="simple" id="oo_362137.jpg"><uri content-type="original_file" xlink:type="simple">https://binary.pensoft.net/fig/362137</uri></graphic></fig></tp:treatment-sec><ref-list><ref id="B82"><mixed-citation xmlns:xlink="http://www.w3.org/1999/xlink" xlink:type="simple"><person-group><name name-style="western"><surname>Hansen</surname><given-names>M</given-names></name></person-group> (<year>1987</year>) <source>18 Fauna Entomologica Scandinavica The <tp:taxon-name><tp:taxon-name-part taxon-name-part-type="superfamily">Hydrophiloidea</tp:taxon-name-part></tp:taxon-name> (<tp:taxon-name><tp:taxon-name-part taxon-name-part-type="order">Coleoptera</tp:taxon-name-part></tp:taxon-name>) of Fennoscandia and Denmark.</source><publisher-name>EJ Brill</publisher-name>, <publisher-loc>Copenhagen</publisher-loc>, <size units="page">254 pp</size>.</mixed-citation></ref><ref id="B83"><mixed-citation xmlns:xlink="http://www.w3.org/1999/xlink" xlink:type="simple"><person-group><name name-style="western"><surname>Hansen</surname><given-names>M</given-names></name></person-group> (<year>2004</year>) <article-title><tp:taxon-name><tp:taxon-name-part taxon-name-part-type="family">Hydrophilidae</tp:taxon-name-part></tp:taxon-name>.</article-title> In: <person-group><name name-style="western"><surname>Löbl</surname><given-names>I</given-names></name><name name-style="western"><surname>Smetana</surname><given-names>A</given-names></name></person-group> (<role>Eds</role>) <issue-title>Catalogue of Palaearctic Coleoptera (Vol.</issue-title><source>2). Apollo Books, Stenstrup</source>, <fpage>44</fpage>–<lpage>68</lpage>.</mixed-citation></ref><ref id="B195"><mixed-citation xmlns:xlink="http://www.w3.org/1999/xlink" xlink:type="simple"><person-group><name name-style="western"><surname>Van Tassell</surname><given-names>ER</given-names></name></person-group> (<year>2001</year>) <article-title><tp:taxon-name><tp:taxon-name-part taxon-name-part-type="family">Hydrophilidae</tp:taxon-name-part></tp:taxon-name> Latreille, 1802.</article-title> In: <person-group><name name-style="western"><surname>Arnett</surname><given-names>RH</given-names></name><name name-style="western"><surname>Thomas</surname><given-names>MC</given-names></name></person-group> (<role>Eds</role>) <issue-title>American Beetles (Vol.</issue-title><source>1). <tp:taxon-name><tp:taxon-name-part taxon-name-part-type="suborder">Archostemata</tp:taxon-name-part></tp:taxon-name>, <tp:taxon-name><tp:taxon-name-part taxon-name-part-type="suborder">Myxophaga</tp:taxon-name-part></tp:taxon-name>, <tp:taxon-name><tp:taxon-name-part taxon-name-part-type="suborder">Adephaga</tp:taxon-name-part></tp:taxon-name>, <tp:taxon-name><tp:taxon-name-part taxon-name-part-type="suborder">Polyphaga</tp:taxon-name-part></tp:taxon-name>: <tp:taxon-name><tp:taxon-name-part taxon-name-part-type="infraorder">Staphyliniformia</tp:taxon-name-part></tp:taxon-name>. CRC Press, Boca Raton</source>, <fpage>187</fpage>–<lpage>208</lpage>. <ext-link xlink:type="simple" ext-link-type="doi" xlink:href="10.1201/9781482274325">https://doi.org/10.1201/9781482274325</ext-link></mixed-citation></ref></ref-list></tp:taxon-treatment>
