# Supplementary material for: DNA barcodes reveal 63 overlooked species of Canadian beetles (Insecta, Coleoptera)
Source: Zookeys. 2019 Dec 4;894:53–150. doi: 10.3897/zookeys.894.37862 (PMC6906170; doi:10.3897/zookeys.894.37862)
Supplement: XML Treatment for Leiodes polita [file zookeys.894.37862-treatment4.xml]

<!DOCTYPE tp:taxon-treatment
  PUBLIC "-//TaxonX//DTD Taxonomic Treatment Publishing DTD v0 20100105//EN" "tax-treatment-NSO.dtd">
<tp:taxon-treatment xmlns:tp="http://www.plazi.org/taxpub"><tp:treatment-meta><kwd-group><label>Taxon classification</label><kwd><named-content xmlns:xlink="http://www.w3.org/1999/xlink" content-type="kingdom">Animalia</named-content></kwd><kwd><named-content xmlns:xlink="http://www.w3.org/1999/xlink" content-type="order">Coleoptera</named-content></kwd><kwd><named-content xmlns:xlink="http://www.w3.org/1999/xlink" content-type="family">Leiodidae</named-content></kwd></kwd-group><mixed-citation publication-type="journal"><person-group><name><surname>Pentinsaari</surname><given-names>Mikko</given-names></name><name><surname>Anderson</surname><given-names>Robert</given-names></name><name><surname>Borowiec</surname><given-names>Lech</given-names></name><name><surname>Bouchard</surname><given-names>Patrice</given-names></name><name><surname>Brunke</surname><given-names>Adam</given-names></name><name><surname>Douglas</surname><given-names>Hume</given-names></name><name><surname>Smith</surname><given-names>Andrew B.T.</given-names></name><name><surname>Hebert</surname><given-names>Paul D. N.</given-names></name></person-group><article-title>DNA barcodes reveal 63 overlooked species of Canadian beetles (<tp:taxon-name><tp:taxon-name-part taxon-name-part-type="class">Insecta</tp:taxon-name-part></tp:taxon-name>, <tp:taxon-name><tp:taxon-name-part taxon-name-part-type="order">Coleoptera</tp:taxon-name-part></tp:taxon-name>)</article-title><source>Zookeys</source><day>04</day><month>12</month><year>2019</year><volume>894</volume><fpage>53</fpage><lpage>150</lpage><pub-id pub-id-type="doi">10.3897/zookeys.894.37862</pub-id></mixed-citation></tp:treatment-meta><tp:nomenclature><tp:taxon-name><object-id xmlns:xlink="http://www.w3.org/1999/xlink" content-type="arpha" xlink:type="simple">8743139C-16F5-5CD2-993C-80D84E54D4B4</object-id>
              <tp:taxon-name-part taxon-name-part-type="genus" reg="Leiodes">Leiodes</tp:taxon-name-part>
              <tp:taxon-name-part taxon-name-part-type="species" reg="polita">polita</tp:taxon-name-part>
            </tp:taxon-name><tp:taxon-authority>(Marsham, 1802)</tp:taxon-authority><xref ref-type="fig" rid="F2">Figure 2</xref></tp:nomenclature><tp:treatment-sec sec-type="distribution" id="SECID0EASBI"><title>Distribution.</title><p>Native to the Palaearctic region. Widespread in Europe, also recorded from North Africa and Caucasus (<xref ref-type="bibr" rid="B41">Daffner 1983</xref>; <xref ref-type="bibr" rid="B169">Perreau 2004</xref>). Adventive in the Nearctic region (Ontario, Canada).</p></tp:treatment-sec><tp:treatment-sec sec-type="Canadian records" id="SECID0EOSBI"><title>Canadian records.</title><p>Ontario: Puslinch Township, 15-Aug-2010 to 22-Aug-2010 (1 ex, <abbrev xmlns:xlink="http://www.w3.org/1999/xlink" content-type="institution" xlink:title="Centre for Biodiversity Genomics, University of Guelph" id="ABBRID0EUSBI" xlink:type="simple">CBG</abbrev>); Guelph, 18-Aug-2010 (1 ex, <abbrev xmlns:xlink="http://www.w3.org/1999/xlink" content-type="institution" xlink:title="Centre for Biodiversity Genomics, University of Guelph" id="ABBRID0EZSBI" xlink:type="simple">CBG</abbrev>).</p></tp:treatment-sec><tp:treatment-sec sec-type="Diagnostic information" id="SECID0E5SBI"><title>Diagnostic information</title><p>(based on <xref ref-type="bibr" rid="B41">Daffner 1983</xref>). Body length 2.2–4 mm. Habitus as in Fig. <xref ref-type="fig" rid="F2">2A</xref>. Red-brown or yellow-brown, head, pronotum and the sutural and lateral margins of elytra sometimes darkened. Antennae long, with a strongly transverse, darkened club, last antennomere narrower than antennomere 10. Head normally with four punctures in transverse series. Basal margin of pronotum sinuate laterally. Mesoventrite with a long, low and evenly curved medial carina, not reaching the transverse carina and without excavation anteriorly. Metaventrite approximately as long as abdominal ventrites 1 and 2 combined. Elytra with regular, strongly and densely punctate striae, interstitial punctures sparse. Elytra not transversely strigose or strongly microsculptured. Elytral stria 9 separated from side margin at basal third, forming a subhumeral row of punctures. Protibiae only moderately widened towards apex. Metafemora in both sexes with an apical projection at both inner and outer margins, projections stronger in males (Fig. <xref ref-type="fig" rid="F2">2B</xref>). Male metatibiae bent inward starting from the basal third. Male genitalia as in Fig. <xref ref-type="fig" rid="F2">2C, D</xref>.</p></tp:treatment-sec><tp:treatment-sec sec-type="Bionomic notes" id="SECID0EUTBI"><title>Bionomic notes.</title><p>This eurytopic species is found in forests, forest edges, heaths, gardens etc. in Europe (<xref ref-type="bibr" rid="B115">Koch 1989b</xref>). The Canadian specimens were collected with Malaise traps in suburban residential areas in southern Ontario.</p></tp:treatment-sec><tp:treatment-sec sec-type="comments" id="SECID0E5TBI"><title>Comments.</title><p><italic><tp:taxon-name><tp:taxon-name-part taxon-name-part-type="genus" reg="Leiodes">Leiodes</tp:taxon-name-part> <tp:taxon-name-part taxon-name-part-type="species" reg="polita">polita</tp:taxon-name-part></tp:taxon-name></italic> leads to <italic><tp:taxon-name><tp:taxon-name-part taxon-name-part-type="genus" reg="Leiodes">L.</tp:taxon-name-part> <tp:taxon-name-part taxon-name-part-type="species" reg="quebecensis">quebecensis</tp:taxon-name-part></tp:taxon-name></italic> Baranowski, 1993 in the key to North American species of <italic><tp:taxon-name><tp:taxon-name-part taxon-name-part-type="genus" reg="Leiodes">Leiodes</tp:taxon-name-part></tp:taxon-name></italic> (<xref ref-type="bibr" rid="B15">Baranowski 1993</xref>). It can be distinguished by the sinuate basal margin of the pronotum (straight in <italic><tp:taxon-name><tp:taxon-name-part taxon-name-part-type="genus" reg="Leiodes">L.</tp:taxon-name-part> <tp:taxon-name-part taxon-name-part-type="species" reg="quebecensis">quebecensis</tp:taxon-name-part></tp:taxon-name></italic> and related species), differently formed projections of the metafemora, and the male genitalia.</p><fig id="F2" position="float" orientation="portrait"><object-id xmlns:xlink="http://www.w3.org/1999/xlink" content-type="doi" xlink:type="simple">10.3897/zookeys.894.37862.figure2</object-id><object-id xmlns:xlink="http://www.w3.org/1999/xlink" content-type="arpha" xlink:type="simple">8300D86A-9297-59E2-BC32-C2DFEE4C6E5E</object-id><label>Figure 2.</label><caption><p><italic><tp:taxon-name><tp:taxon-name-part taxon-name-part-type="genus" reg="Leiodes">Leiodes</tp:taxon-name-part> <tp:taxon-name-part taxon-name-part-type="species" reg="polita">polita</tp:taxon-name-part></tp:taxon-name></italic> (Marsham) <bold>A</bold> habitus L. Borowiec <bold>B</bold> male left metafemur, dorsal view <bold>C</bold> aedeagus, ventral view <bold>D</bold> aedeagus, lateral view. Scale bars: 1.0 mm (<bold>A</bold>), 0.5 mm (<bold>B</bold>), 0.2 mm (<bold>C, D</bold>).</p></caption><graphic xmlns:xlink="http://www.w3.org/1999/xlink" xlink:href="zookeys-894-053-g002.jpg" position="float" orientation="portrait" xlink:type="simple" id="oo_362138.jpg"><uri content-type="original_file" xlink:type="simple">https://binary.pensoft.net/fig/362138</uri></graphic></fig></tp:treatment-sec><ref-list><ref id="B41"><mixed-citation xmlns:xlink="http://www.w3.org/1999/xlink" xlink:type="simple"><person-group><name name-style="western"><surname>Daffner</surname><given-names>H</given-names></name></person-group> (<year>1983</year>) <article-title>Revision der paläarktischen Arten der Tribus <tp:taxon-name><tp:taxon-name-part taxon-name-part-type="tribe">Leiodini</tp:taxon-name-part></tp:taxon-name> Leach (<tp:taxon-name><tp:taxon-name-part taxon-name-part-type="order">Coleoptera</tp:taxon-name-part></tp:taxon-name>, <tp:taxon-name><tp:taxon-name-part taxon-name-part-type="family">Leiodidae</tp:taxon-name-part></tp:taxon-name>).</article-title><source>Folia Entomologica Hungarica</source><volume>44</volume>: <fpage>9</fpage>–<lpage>163</lpage>.</mixed-citation></ref><ref id="B169"><mixed-citation xmlns:xlink="http://www.w3.org/1999/xlink" xlink:type="simple"><person-group><name name-style="western"><surname>Perreau</surname><given-names>M</given-names></name></person-group> (<year>2004</year>) <article-title><tp:taxon-name><tp:taxon-name-part taxon-name-part-type="family">Leiodidae</tp:taxon-name-part></tp:taxon-name>.</article-title> In: <person-group><name name-style="western"><surname>Löbl</surname><given-names>I</given-names></name><name name-style="western"><surname>Smetana</surname><given-names>A</given-names></name></person-group> (<role>Eds</role>) <issue-title>Catalogue of Palaearctic Coleoptera (Vol.</issue-title><source>2). Apollo Books, Stenstrup</source>, <fpage>133</fpage>–<lpage>203</lpage>.</mixed-citation></ref><ref id="B115"><mixed-citation xmlns:xlink="http://www.w3.org/1999/xlink" xlink:type="simple"><person-group><name name-style="western"><surname>Koch</surname><given-names>K</given-names></name></person-group> (<year>1989b</year>) <source>Die Käfer Mitteleuropas, Ökologie (Vol. 2).</source><publisher-name>Goecke &amp; Evers Verlag</publisher-name>, <publisher-loc>Krefeld</publisher-loc>, <size units="page">382 pp</size>.</mixed-citation></ref><ref id="B15"><mixed-citation xmlns:xlink="http://www.w3.org/1999/xlink" xlink:type="simple"><person-group><name name-style="western"><surname>Baranowski</surname><given-names>R</given-names></name></person-group> (<year>1993</year>) <article-title>Revision of the genus <italic><tp:taxon-name><tp:taxon-name-part taxon-name-part-type="genus">Leiodes</tp:taxon-name-part></tp:taxon-name></italic> Latreille of North and Central America.</article-title><source>Entomologica Scandinavica Supplementum</source><volume>41</volume>: <fpage>1</fpage>–<lpage>149</lpage>.</mixed-citation></ref></ref-list></tp:taxon-treatment>
