# Supplementary material for: DNA barcodes reveal 63 overlooked species of Canadian beetles (Insecta, Coleoptera)
Source: Zookeys. 2019 Dec 4;894:53–150. doi: 10.3897/zookeys.894.37862 (PMC6906170; doi:10.3897/zookeys.894.37862)
Supplement: XML Treatment for Bibloplectus minutissimus [file zookeys.894.37862-treatment5.xml]

<!DOCTYPE tp:taxon-treatment
  PUBLIC "-//TaxonX//DTD Taxonomic Treatment Publishing DTD v0 20100105//EN" "tax-treatment-NSO.dtd">
<tp:taxon-treatment xmlns:tp="http://www.plazi.org/taxpub"><tp:treatment-meta><kwd-group><label>Taxon classification</label><kwd><named-content xmlns:xlink="http://www.w3.org/1999/xlink" content-type="kingdom">Animalia</named-content></kwd><kwd><named-content xmlns:xlink="http://www.w3.org/1999/xlink" content-type="order">Coleoptera</named-content></kwd><kwd><named-content xmlns:xlink="http://www.w3.org/1999/xlink" content-type="family">Staphylinidae</named-content></kwd></kwd-group><mixed-citation publication-type="journal"><person-group><name><surname>Pentinsaari</surname><given-names>Mikko</given-names></name><name><surname>Anderson</surname><given-names>Robert</given-names></name><name><surname>Borowiec</surname><given-names>Lech</given-names></name><name><surname>Bouchard</surname><given-names>Patrice</given-names></name><name><surname>Brunke</surname><given-names>Adam</given-names></name><name><surname>Douglas</surname><given-names>Hume</given-names></name><name><surname>Smith</surname><given-names>Andrew B.T.</given-names></name><name><surname>Hebert</surname><given-names>Paul D. N.</given-names></name></person-group><article-title>DNA barcodes reveal 63 overlooked species of Canadian beetles (<tp:taxon-name><tp:taxon-name-part taxon-name-part-type="class">Insecta</tp:taxon-name-part></tp:taxon-name>, <tp:taxon-name><tp:taxon-name-part taxon-name-part-type="order">Coleoptera</tp:taxon-name-part></tp:taxon-name>)</article-title><source>Zookeys</source><day>04</day><month>12</month><year>2019</year><volume>894</volume><fpage>53</fpage><lpage>150</lpage><pub-id pub-id-type="doi">10.3897/zookeys.894.37862</pub-id></mixed-citation></tp:treatment-meta><tp:nomenclature><tp:taxon-name><object-id xmlns:xlink="http://www.w3.org/1999/xlink" content-type="arpha" xlink:type="simple">EBBF2E1D-0FC3-5808-A93C-C4B6E29BE5CB</object-id>
              <tp:taxon-name-part taxon-name-part-type="genus" reg="Bibloplectus">Bibloplectus</tp:taxon-name-part>
              <tp:taxon-name-part taxon-name-part-type="species" reg="minutissimus">minutissimus</tp:taxon-name-part>
            </tp:taxon-name><tp:taxon-authority>(Aubé, 1833)</tp:taxon-authority><xref ref-type="fig" rid="F3">Figure 3</xref></tp:nomenclature><tp:treatment-sec sec-type="distribution" id="SECID0EZYBI"><title>Distribution.</title><p>Native to the West Palaearctic region, widespread in Europe (<xref ref-type="bibr" rid="B187">Schülke and Smetana 2015</xref>). Adventive in the Nearctic region (Ontario, Canada).</p></tp:treatment-sec><tp:treatment-sec sec-type="Canadian records" id="SECID0EDZBI"><title>Canadian records.</title><p>Ontario: Peterborough, 24-May-2015 to 30-May-2015 (1 ex, <abbrev xmlns:xlink="http://www.w3.org/1999/xlink" content-type="institution" xlink:title="Centre for Biodiversity Genomics, University of Guelph" id="ABBRID0EJZBI" xlink:type="simple">CBG</abbrev>); Markham, 24-Jun-2017 to 25-Jun-2017 (1 ex, <abbrev xmlns:xlink="http://www.w3.org/1999/xlink" content-type="institution" xlink:title="Centre for Biodiversity Genomics, University of Guelph" id="ABBRID0EOZBI" xlink:type="simple">CBG</abbrev>).</p></tp:treatment-sec><tp:treatment-sec sec-type="Diagnostic information" id="SECID0ETZBI"><title>Diagnostic information.</title><p>Body length 0.9–1.1 mm. Habitus as in Fig. <xref ref-type="fig" rid="F3">3A</xref>. Female apical tergite with distinctive projection (Fig. <xref ref-type="fig" rid="F3">3A</xref>). Aedeagus as in Fig. <xref ref-type="fig" rid="F3">3B</xref> (<xref ref-type="bibr" rid="B134">Löbl 1960</xref>).</p></tp:treatment-sec><tp:treatment-sec sec-type="Bionomic notes" id="SECID0EJ1BI"><title>Bionomic notes.</title><p><xref ref-type="bibr" rid="B166">Pearce (1957)</xref> writes that this species can be collected from the base of grasses and under stones along sandy river banks and in flood debris in Britain. Unlike other European (<xref ref-type="bibr" rid="B166">Pearce 1957</xref>) or North American (<xref ref-type="bibr" rid="B157">Owens and Carlton 2017</xref>) species of the genus, it does not occur in deep leaf litter or damp moss. Both <xref ref-type="bibr" rid="B166">Pearce (1957)</xref> and <xref ref-type="bibr" rid="B17">Besuchet (1955)</xref> state that the species is infrequently collected but this may be due to the extremely small size and unknown microhabitat requirements. One of the Canadian specimens was collected with a Malaise trap on farmland, the other was extracted from soil and leaf litter from a mixed habitat of farmland and forest.</p></tp:treatment-sec><tp:treatment-sec sec-type="comments" id="SECID0ED2BI"><title>Comments.</title><p>Only female specimens were available from the Nearctic, but they share identical barcode haplotypes with a specimen of <italic><tp:taxon-name><tp:taxon-name-part taxon-name-part-type="genus" reg="Bibloplectus">Bibloplectus</tp:taxon-name-part> <tp:taxon-name-part taxon-name-part-type="species" reg="minutissimus">minutissimus</tp:taxon-name-part></tp:taxon-name></italic> sampled from Germany. They were also morphologically consistent with the diagnostic characters listed above. In the Palaearctic fauna, females of this species can be recognized by a combination of small size, pale body, temples clearly longer than eyes, and apical tergite produced into a long spine (<xref ref-type="bibr" rid="B17">Besuchet 1955</xref>). In the Nearctic region, males are needed for an accurate morphological identification (see <xref ref-type="bibr" rid="B38">Chandler 1990</xref>; <xref ref-type="bibr" rid="B157">Owens and Carlton 2017</xref>) as many undescribed species are still expected.</p><fig id="F3" position="float" orientation="portrait"><object-id xmlns:xlink="http://www.w3.org/1999/xlink" content-type="doi" xlink:type="simple">10.3897/zookeys.894.37862.figures3-4</object-id><object-id xmlns:xlink="http://www.w3.org/1999/xlink" content-type="arpha" xlink:type="simple">3C45E8AD-82FA-5A00-9BBF-59D3EF69D14B</object-id><label>Figures 3, 4.</label><caption><p><bold>3</bold><italic><tp:taxon-name><tp:taxon-name-part taxon-name-part-type="genus" reg="Bibloplectus">Bibloplectus</tp:taxon-name-part> <tp:taxon-name-part taxon-name-part-type="species" reg="minutissimus">minutissimus</tp:taxon-name-part></tp:taxon-name></italic> (Aubé) <bold>3A</bold> habitus <bold>3B</bold> aedeagus, ventral view, re-drawn from <xref ref-type="bibr" rid="B134">Löbl (1960)</xref><bold>4</bold><italic><tp:taxon-name><tp:taxon-name-part taxon-name-part-type="genus" reg="Mycetoporus">Mycetoporus</tp:taxon-name-part> <tp:taxon-name-part taxon-name-part-type="species" reg="reichei">reichei</tp:taxon-name-part></tp:taxon-name></italic> Pandellé <bold>4A</bold> habitus <bold>4B</bold> aedeagus, ventral and lateral view, M. Kocian. Scale bars: 0.25 mm (<bold>3A</bold>), 0.1 mm (<bold>3B</bold>), 1.0 mm (<bold>4A</bold>), 0.2 mm (<bold>4B</bold>).</p></caption><graphic xmlns:xlink="http://www.w3.org/1999/xlink" xlink:href="zookeys-894-053-g003.jpg" position="float" orientation="portrait" xlink:type="simple" id="oo_362139.jpg"><uri content-type="original_file" xlink:type="simple">https://binary.pensoft.net/fig/362139</uri></graphic></fig></tp:treatment-sec><ref-list><ref id="B134"><mixed-citation xmlns:xlink="http://www.w3.org/1999/xlink" xlink:type="simple"><person-group><name name-style="western"><surname>Löbl</surname><given-names>I</given-names></name></person-group> (<year>1960</year>) <article-title>Die tschechoslowakischen Arten der Gattung <italic><tp:taxon-name><tp:taxon-name-part taxon-name-part-type="genus">Bibloplectus</tp:taxon-name-part></tp:taxon-name></italic> Reitter (Col. <tp:taxon-name><tp:taxon-name-part taxon-name-part-type="family">Pselaphidae</tp:taxon-name-part></tp:taxon-name>).</article-title><source>Acta Societatis Entomologicae Čechosloveniae</source><volume>57</volume>: <fpage>58</fpage>–<lpage>67</lpage>.</mixed-citation></ref><ref id="B187"><mixed-citation xmlns:xlink="http://www.w3.org/1999/xlink" xlink:type="simple"><person-group><name name-style="western"><surname>Schülke</surname><given-names>M</given-names></name><name name-style="western"><surname>Smetana</surname><given-names>A</given-names></name></person-group> (<year>2015</year>) <article-title><tp:taxon-name><tp:taxon-name-part taxon-name-part-type="family">Staphylinidae</tp:taxon-name-part></tp:taxon-name>.</article-title> In: <person-group><name name-style="western"><surname>Löbl</surname><given-names>I</given-names></name><name name-style="western"><surname>Löbl</surname><given-names>D</given-names></name></person-group> (<role>Eds</role>) <issue-title>Catalogue of Palaearctic Coleoptera (Vol.</issue-title><source>2). Brill, Leiden</source>, <fpage>901</fpage>–<lpage>1134</lpage>. <ext-link xlink:type="simple" ext-link-type="doi" xlink:href="10.1163/9789004296855">https://doi.org/10.1163/9789004296855</ext-link></mixed-citation></ref><ref id="B166"><mixed-citation xmlns:xlink="http://www.w3.org/1999/xlink" xlink:type="simple"><person-group><name name-style="western"><surname>Pearce</surname><given-names>EJ</given-names></name></person-group> (<year>1957</year>) <source><tp:taxon-name><tp:taxon-name-part taxon-name-part-type="order">Coleoptera</tp:taxon-name-part></tp:taxon-name><tp:taxon-name><tp:taxon-name-part taxon-name-part-type="family">Pselaphidae</tp:taxon-name-part></tp:taxon-name>. Handbooks for the identification of British insects (Vol. IV), part 9.</source><publisher-name>Royal Entomological Society</publisher-name>, <publisher-loc>London</publisher-loc>, <size units="page">32 pp</size>. <ext-link xlink:type="simple" ext-link-type="uri" xlink:href="http://www.royensoc.co.uk/sites/default/files/Vol04_Part09.pdf">http://www.royensoc.co.uk/sites/default/files/Vol04_Part09.pdf</ext-link></mixed-citation></ref><ref id="B157"><mixed-citation xmlns:xlink="http://www.w3.org/1999/xlink" xlink:type="simple"><person-group><name name-style="western"><surname>Owens</surname><given-names>BE</given-names></name><name name-style="western"><surname>Carlton</surname><given-names>CE</given-names></name></person-group> (<year>2017</year>) <article-title>Seven new species of <italic><tp:taxon-name><tp:taxon-name-part taxon-name-part-type="genus">Bibloplectus</tp:taxon-name-part></tp:taxon-name></italic> Reitter (<tp:taxon-name><tp:taxon-name-part taxon-name-part-type="order">Coleoptera</tp:taxon-name-part></tp:taxon-name>: <tp:taxon-name><tp:taxon-name-part taxon-name-part-type="family">Staphylinidae</tp:taxon-name-part></tp:taxon-name>: <tp:taxon-name><tp:taxon-name-part taxon-name-part-type="subfamily">Pselaphinae</tp:taxon-name-part></tp:taxon-name>) from Eastern United States with notes on distributions of previously described species.</article-title><source>Zootaxa</source><volume>4243</volume>: <fpage>139</fpage>–<lpage>152</lpage>. <ext-link xlink:type="simple" ext-link-type="doi" xlink:href="10.11646/zootaxa.4243.1.6">https://doi.org/10.11646/zootaxa.4243.1.6</ext-link></mixed-citation></ref><ref id="B17"><mixed-citation xmlns:xlink="http://www.w3.org/1999/xlink" xlink:type="simple"><person-group><name name-style="western"><surname>Besuchet</surname><given-names>C</given-names></name></person-group> (<year>1955</year>) <article-title>Monographie des <italic><tp:taxon-name><tp:taxon-name-part taxon-name-part-type="genus">Bibloplectus</tp:taxon-name-part></tp:taxon-name></italic> et <italic><tp:taxon-name><tp:taxon-name-part taxon-name-part-type="genus">Pseudoplectus</tp:taxon-name-part></tp:taxon-name></italic> paléarctiques.</article-title><source>Bulletin de la Société Entomologique Suisse</source><volume>28</volume>: <fpage>153</fpage>–<lpage>209</lpage>.</mixed-citation></ref><ref id="B38"><mixed-citation xmlns:xlink="http://www.w3.org/1999/xlink" xlink:type="simple"><person-group><name name-style="western"><surname>Chandler</surname><given-names>DS</given-names></name></person-group> (<year>1990</year>) <article-title>The <tp:taxon-name><tp:taxon-name-part taxon-name-part-type="family">Pselaphidae</tp:taxon-name-part></tp:taxon-name> (<tp:taxon-name><tp:taxon-name-part taxon-name-part-type="order">Coleoptera</tp:taxon-name-part></tp:taxon-name>) of Latimer county, Oklahoma, with revisions of four genera from eastern North America. Part I. <tp:taxon-name><tp:taxon-name-part taxon-name-part-type="subfamily">Faroninae</tp:taxon-name-part></tp:taxon-name> and <tp:taxon-name><tp:taxon-name-part taxon-name-part-type="subfamily">Euplectinae</tp:taxon-name-part></tp:taxon-name>.</article-title><source>Transactions of the American Entomological Society</source><volume>115</volume>: <fpage>503</fpage>–<lpage>529</lpage>.</mixed-citation></ref></ref-list></tp:taxon-treatment>
