# Supplementary material for: DNA barcodes reveal 63 overlooked species of Canadian beetles (Insecta, Coleoptera)
Source: Zookeys. 2019 Dec 4;894:53–150. doi: 10.3897/zookeys.894.37862 (PMC6906170; doi:10.3897/zookeys.894.37862)
Supplement: XML Treatment for Mycetoporus reichei [file zookeys.894.37862-treatment6.xml]

<!DOCTYPE tp:taxon-treatment
  PUBLIC "-//TaxonX//DTD Taxonomic Treatment Publishing DTD v0 20100105//EN" "tax-treatment-NSO.dtd">
<tp:taxon-treatment xmlns:tp="http://www.plazi.org/taxpub"><tp:treatment-meta><kwd-group><label>Taxon classification</label><kwd><named-content xmlns:xlink="http://www.w3.org/1999/xlink" content-type="kingdom">Animalia</named-content></kwd><kwd><named-content xmlns:xlink="http://www.w3.org/1999/xlink" content-type="order">Coleoptera</named-content></kwd><kwd><named-content xmlns:xlink="http://www.w3.org/1999/xlink" content-type="family">Staphylinidae</named-content></kwd></kwd-group><mixed-citation publication-type="journal"><person-group><name><surname>Pentinsaari</surname><given-names>Mikko</given-names></name><name><surname>Anderson</surname><given-names>Robert</given-names></name><name><surname>Borowiec</surname><given-names>Lech</given-names></name><name><surname>Bouchard</surname><given-names>Patrice</given-names></name><name><surname>Brunke</surname><given-names>Adam</given-names></name><name><surname>Douglas</surname><given-names>Hume</given-names></name><name><surname>Smith</surname><given-names>Andrew B.T.</given-names></name><name><surname>Hebert</surname><given-names>Paul D. N.</given-names></name></person-group><article-title>DNA barcodes reveal 63 overlooked species of Canadian beetles (<tp:taxon-name><tp:taxon-name-part taxon-name-part-type="class">Insecta</tp:taxon-name-part></tp:taxon-name>, <tp:taxon-name><tp:taxon-name-part taxon-name-part-type="order">Coleoptera</tp:taxon-name-part></tp:taxon-name>)</article-title><source>Zookeys</source><day>04</day><month>12</month><year>2019</year><volume>894</volume><fpage>53</fpage><lpage>150</lpage><pub-id pub-id-type="doi">10.3897/zookeys.894.37862</pub-id></mixed-citation></tp:treatment-meta><tp:nomenclature><tp:taxon-name><object-id xmlns:xlink="http://www.w3.org/1999/xlink" content-type="arpha" xlink:type="simple">80C814C9-AAF3-5E6F-B41F-6763BFB19EFD</object-id>
              <tp:taxon-name-part taxon-name-part-type="genus" reg="Tachyporus">Mycetoporus</tp:taxon-name-part>
              <tp:taxon-name-part taxon-name-part-type="species" reg="atriceps">reichei</tp:taxon-name-part>
            </tp:taxon-name><tp:taxon-authority>Pandellé, 1869</tp:taxon-authority><xref ref-type="fig" rid="F3">Figure 4</xref><tp:nomenclature-citation-list><tp:nomenclature-citation><tp:taxon-name>
                      <tp:taxon-name-part taxon-name-part-type="genus" reg="Tachyporus"/>
                      <tp:taxon-name-part taxon-name-part-type="species" reg="atriceps"/>
                    </tp:taxon-name><comment>= <tp:taxon-name><tp:taxon-name-part taxon-name-part-type="genus" reg="Mycetoporus">Mycetoporus</tp:taxon-name-part> <tp:taxon-name-part taxon-name-part-type="species" reg="triangulatus">triangulatus</tp:taxon-name-part></tp:taxon-name> Campbell, 1991, syn. nov. </comment></tp:nomenclature-citation></tp:nomenclature-citation-list></tp:nomenclature><tp:treatment-sec sec-type="distribution" id="SECID0ES6BI"><title>Distribution.</title><p>Native to the West Palaearctic region and broadly distributed (<xref ref-type="bibr" rid="B187">Schülke and Smetana 2015</xref>). Adventive in the Nearctic region (Massachusetts, New Hampshire, and Wisconsin, United States, and Ontario, Quebec, and New Brunswick, Canada) (<xref ref-type="bibr" rid="B35">Campbell 1991</xref>, as <italic><tp:taxon-name><tp:taxon-name-part taxon-name-part-type="genus" reg="Mycetoporus">M.</tp:taxon-name-part> <tp:taxon-name-part taxon-name-part-type="species" reg="triangulatus">triangulatus</tp:taxon-name-part></tp:taxon-name></italic>).</p></tp:treatment-sec><tp:treatment-sec sec-type="Canadian records" id="SECID0ELACI"><title>Canadian records</title><p>(DNA barcoded specimens). Ontario: Orangeville, 22-Sep-2014 to 03-Oct-2014 (1 ex, <abbrev xmlns:xlink="http://www.w3.org/1999/xlink" content-type="institution" xlink:title="Centre for Biodiversity Genomics, University of Guelph" id="ABBRID0ERACI" xlink:type="simple">CBG</abbrev>); Owen Sound, 21-Aug-2014 to 04-Sep-2014 (1 ex, <abbrev xmlns:xlink="http://www.w3.org/1999/xlink" content-type="institution" xlink:title="Centre for Biodiversity Genomics, University of Guelph" id="ABBRID0EWACI" xlink:type="simple">CBG</abbrev>).</p></tp:treatment-sec><tp:treatment-sec sec-type="Additional Canadian records" id="SECID0E2ACI"><title>Additional Canadian records.</title><p>See <xref ref-type="bibr" rid="B35">Campbell (1991)</xref> and <xref ref-type="bibr" rid="B32">Brunke et al. (2014)</xref> for details of earlier records from Canada and United States (as <italic><tp:taxon-name><tp:taxon-name-part taxon-name-part-type="genus" reg="Mycetoporus">M.</tp:taxon-name-part> <tp:taxon-name-part taxon-name-part-type="species" reg="triangulatus">triangulatus</tp:taxon-name-part></tp:taxon-name></italic>).</p></tp:treatment-sec><tp:treatment-sec sec-type="Diagnostic information" id="SECID0EUBCI"><title>Diagnostic information.</title><p>Body length: 3.1–4.3 mm. Habitus as in Fig. <xref ref-type="fig" rid="F3">4A</xref>. Ocular puncture of head located at inner edge of eye. Discal pronotal punctures absent. Elytral disc with only one row of punctures, and elytral microsculpture only distinct in apical half. Aedeagus as in Fig. <xref ref-type="fig" rid="F3">4B</xref>.</p></tp:treatment-sec><tp:treatment-sec sec-type="Bionomic notes" id="SECID0ECCCI"><title>Bionomic notes.</title><p>In the Nearctic, <xref ref-type="bibr" rid="B35">Campbell (1991)</xref> reported this species from a vole nest, spruce litter, car net, flood debris, and from a deciduous forest. <xref ref-type="bibr" rid="B32">Brunke et al. (2014)</xref> collected this species (as <italic><tp:taxon-name><tp:taxon-name-part taxon-name-part-type="genus" reg="Mycetoporus">M.</tp:taxon-name-part> <tp:taxon-name-part taxon-name-part-type="species" reg="triangulatus">triangulatus</tp:taxon-name-part></tp:taxon-name></italic>) from soybean fields and their adjacent hedgerows in Ontario, Canada. The barcoded Canadian specimens were collected with Malaise traps, one in a suburban residential area and the other in grassland habitat.</p></tp:treatment-sec><tp:treatment-sec sec-type="comments" id="SECID0E2CCI"><title>Comments.</title><p><xref ref-type="bibr" rid="B35">Campbell (1991)</xref> described <italic><tp:taxon-name><tp:taxon-name-part taxon-name-part-type="genus" reg="Mycetoporus">Mycetoporus</tp:taxon-name-part> <tp:taxon-name-part taxon-name-part-type="species" reg="triangulatus">triangulatus</tp:taxon-name-part></tp:taxon-name></italic> and stated that it is “almost certainly introduced” but was unable to match it to Palaearctic species available for study. The Palaearctic species of <italic><tp:taxon-name><tp:taxon-name-part taxon-name-part-type="genus" reg="Mycetoporus">Mycetoporus</tp:taxon-name-part></tp:taxon-name></italic> were only recently revised to include the complex sclerites of the internal sac (e.g., <xref ref-type="bibr" rid="B186">Schülke 2012b</xref>) and the Nearctic fauna had not been reviewed since. The Finnish specimens in the BIN are identified as <italic><tp:taxon-name><tp:taxon-name-part taxon-name-part-type="genus" reg="Mycetoporus">M.</tp:taxon-name-part> <tp:taxon-name-part taxon-name-part-type="species" reg="clavicornis">clavicornis</tp:taxon-name-part></tp:taxon-name></italic> (Stephens, 1832), a close relative of <italic><tp:taxon-name><tp:taxon-name-part taxon-name-part-type="genus" reg="Mycetoporus">M.</tp:taxon-name-part> <tp:taxon-name-part taxon-name-part-type="species" reg="reichei">reichei</tp:taxon-name-part></tp:taxon-name></italic>. These specimens may be misidentified (they were identified by MP before the presence of <italic><tp:taxon-name><tp:taxon-name-part taxon-name-part-type="genus" reg="Mycetoporus">M.</tp:taxon-name-part> <tp:taxon-name-part taxon-name-part-type="species" reg="reichei">reichei</tp:taxon-name-part></tp:taxon-name></italic> in Finland was detected) and need to be re-examined.</p><fig id="F4" position="float" orientation="portrait"><object-id xmlns:xlink="http://www.w3.org/1999/xlink" content-type="doi" xlink:type="simple">10.3897/zookeys.894.37862.figures5-6</object-id><object-id xmlns:xlink="http://www.w3.org/1999/xlink" content-type="arpha" xlink:type="simple">02558954-A4AA-56B1-88BE-A4D097A67A0E</object-id><label>Figures 5, 6.</label><caption><p><bold>5</bold><italic><tp:taxon-name><tp:taxon-name-part taxon-name-part-type="genus" reg="Tachyporus">Tachyporus</tp:taxon-name-part> <tp:taxon-name-part taxon-name-part-type="species" reg="atriceps">atriceps</tp:taxon-name-part></tp:taxon-name></italic> Stephens <bold>5A</bold> habitus <bold>5B</bold> elytral chaetotaxy (re-drawn from Assing and Schülke 2012) and pattern variability <bold>5C</bold> aedeagus, ventral view, M. Schülke, modified. Abbreviations: OD outer discal row, MD middle discal row, ID inner discal row, S sutural row <bold>6</bold><italic><tp:taxon-name><tp:taxon-name-part taxon-name-part-type="genus" reg="Amischa">Amischa</tp:taxon-name-part> <tp:taxon-name-part taxon-name-part-type="species" reg="decipiens">decipiens</tp:taxon-name-part></tp:taxon-name></italic> (Sharp) <bold>6A</bold> habitus <bold>6B</bold> spermatheca, re-drawn from <xref ref-type="bibr" rid="B151">Muona (1990)</xref>. Scale bars: 1.0 mm (<bold>5A; 6A</bold>), 0.5 mm (<bold>5B, C</bold>), 0.1 mm (<bold>6B</bold>).</p></caption><graphic xmlns:xlink="http://www.w3.org/1999/xlink" xlink:href="zookeys-894-053-g004.jpg" position="float" orientation="portrait" xlink:type="simple" id="oo_362140.jpg"><uri content-type="original_file" xlink:type="simple">https://binary.pensoft.net/fig/362140</uri></graphic></fig></tp:treatment-sec><tp:treatment-sec><!--Section generated to contain objects referenced in tp:taxon-treatment.--><fig id="F3" position="float" orientation="portrait"><object-id xmlns:xlink="http://www.w3.org/1999/xlink" content-type="doi" xlink:type="simple">10.3897/zookeys.894.37862.figures3-4</object-id><object-id xmlns:xlink="http://www.w3.org/1999/xlink" content-type="arpha" xlink:type="simple">3C45E8AD-82FA-5A00-9BBF-59D3EF69D14B</object-id><label>Figures 3, 4.</label><caption><p><bold>3</bold><italic><tp:taxon-name><tp:taxon-name-part taxon-name-part-type="genus" reg="Bibloplectus">Bibloplectus</tp:taxon-name-part> <tp:taxon-name-part taxon-name-part-type="species" reg="minutissimus">minutissimus</tp:taxon-name-part></tp:taxon-name></italic> (Aubé) <bold>3A</bold> habitus <bold>3B</bold> aedeagus, ventral view, re-drawn from <xref ref-type="bibr" rid="B134">Löbl (1960)</xref><bold>4</bold><italic><tp:taxon-name><tp:taxon-name-part taxon-name-part-type="genus" reg="Mycetoporus">Mycetoporus</tp:taxon-name-part> <tp:taxon-name-part taxon-name-part-type="species" reg="reichei">reichei</tp:taxon-name-part></tp:taxon-name></italic> Pandellé <bold>4A</bold> habitus <bold>4B</bold> aedeagus, ventral and lateral view, M. Kocian. Scale bars: 0.25 mm (<bold>3A</bold>), 0.1 mm (<bold>3B</bold>), 1.0 mm (<bold>4A</bold>), 0.2 mm (<bold>4B</bold>).</p></caption><graphic xmlns:xlink="http://www.w3.org/1999/xlink" xlink:href="zookeys-894-053-g003.jpg" position="float" orientation="portrait" xlink:type="simple" id="oo_362139.jpg"><uri content-type="original_file" xlink:type="simple">https://binary.pensoft.net/fig/362139</uri></graphic></fig></tp:treatment-sec><ref-list><ref id="B134"><mixed-citation xmlns:xlink="http://www.w3.org/1999/xlink" xlink:type="simple"><person-group><name name-style="western"><surname>Löbl</surname><given-names>I</given-names></name></person-group> (<year>1960</year>) <article-title>Die tschechoslowakischen Arten der Gattung <italic><tp:taxon-name><tp:taxon-name-part taxon-name-part-type="genus">Bibloplectus</tp:taxon-name-part></tp:taxon-name></italic> Reitter (Col. <tp:taxon-name><tp:taxon-name-part taxon-name-part-type="family">Pselaphidae</tp:taxon-name-part></tp:taxon-name>).</article-title><source>Acta Societatis Entomologicae Čechosloveniae</source><volume>57</volume>: <fpage>58</fpage>–<lpage>67</lpage>.</mixed-citation></ref><ref id="B187"><mixed-citation xmlns:xlink="http://www.w3.org/1999/xlink" xlink:type="simple"><person-group><name name-style="western"><surname>Schülke</surname><given-names>M</given-names></name><name name-style="western"><surname>Smetana</surname><given-names>A</given-names></name></person-group> (<year>2015</year>) <article-title><tp:taxon-name><tp:taxon-name-part taxon-name-part-type="family">Staphylinidae</tp:taxon-name-part></tp:taxon-name>.</article-title> In: <person-group><name name-style="western"><surname>Löbl</surname><given-names>I</given-names></name><name name-style="western"><surname>Löbl</surname><given-names>D</given-names></name></person-group> (<role>Eds</role>) <issue-title>Catalogue of Palaearctic Coleoptera (Vol.</issue-title><source>2). Brill, Leiden</source>, <fpage>901</fpage>–<lpage>1134</lpage>. <ext-link xlink:type="simple" ext-link-type="doi" xlink:href="10.1163/9789004296855">https://doi.org/10.1163/9789004296855</ext-link></mixed-citation></ref><ref id="B35"><mixed-citation xmlns:xlink="http://www.w3.org/1999/xlink" xlink:type="simple"><person-group><name name-style="western"><surname>Campbell</surname><given-names>JM</given-names></name></person-group> (<year>1991</year>) <article-title>A revision of the genera <italic><tp:taxon-name><tp:taxon-name-part taxon-name-part-type="genus">Mycetoporus</tp:taxon-name-part></tp:taxon-name></italic> Mannerheim and <italic><tp:taxon-name><tp:taxon-name-part taxon-name-part-type="genus">Ischnosoma</tp:taxon-name-part></tp:taxon-name></italic> Stephens (<tp:taxon-name><tp:taxon-name-part taxon-name-part-type="order">Coleoptera</tp:taxon-name-part></tp:taxon-name>: <tp:taxon-name><tp:taxon-name-part taxon-name-part-type="family">Staphylinidae</tp:taxon-name-part></tp:taxon-name>: <tp:taxon-name><tp:taxon-name-part taxon-name-part-type="subfamily">Tachyporinae</tp:taxon-name-part></tp:taxon-name>) of North and Central America.</article-title><source>Memoirs of the Entomological Society of Canada</source><volume>123</volume>: <fpage>1</fpage>–<lpage>169</lpage>. <ext-link xlink:type="simple" ext-link-type="doi" xlink:href="10.4039/entm123156fv">https://doi.org/10.4039/entm123156fv</ext-link></mixed-citation></ref><ref id="B32"><mixed-citation xmlns:xlink="http://www.w3.org/1999/xlink" xlink:type="simple"><person-group><name name-style="western"><surname>Brunke</surname><given-names>AJ</given-names></name><name name-style="western"><surname>Bahlai</surname><given-names>CA</given-names></name><name name-style="western"><surname>Klimaszewski</surname><given-names>J</given-names></name><name name-style="western"><surname>Hallett</surname><given-names>RH</given-names></name></person-group> (<year>2014</year>) <article-title>Rove beetles (<tp:taxon-name><tp:taxon-name-part taxon-name-part-type="order">Coleoptera</tp:taxon-name-part></tp:taxon-name>: <tp:taxon-name><tp:taxon-name-part taxon-name-part-type="family">Staphylinidae</tp:taxon-name-part></tp:taxon-name>) in Ontario, Canada soybean agroecosystems: assemblage diversity, composition, seasonality, and habitat use.</article-title><source>The Canadian Entomologist</source><volume>146</volume>: <fpage>652</fpage>–<lpage>670</lpage>. <ext-link xlink:type="simple" ext-link-type="doi" xlink:href="10.4039/tce.2014.19">https://doi.org/10.4039/tce.2014.19</ext-link></mixed-citation></ref><ref id="B186"><mixed-citation xmlns:xlink="http://www.w3.org/1999/xlink" xlink:type="simple"><person-group><name name-style="western"><surname>Schülke</surname><given-names>M</given-names></name></person-group> (<year>2012b</year>) <article-title><tp:taxon-name><tp:taxon-name-part taxon-name-part-type="subfamily">Tachyporinae</tp:taxon-name-part></tp:taxon-name>.</article-title> In: <person-group><name name-style="western"><surname>Assing</surname><given-names>V</given-names></name><name name-style="western"><surname>Schülke</surname><given-names>M</given-names></name></person-group> (<role>Eds</role>) <issue-title>Die Käfer Mitteleuropas, Band 4 (2.</issue-title><source>Auflage). Spektrum Akademischer Verlag, Heidelberg</source>, <fpage>130</fpage>–<lpage>199</lpage>.</mixed-citation></ref><ref id="B151"><mixed-citation xmlns:xlink="http://www.w3.org/1999/xlink" xlink:type="simple"><person-group><name name-style="western"><surname>Muona</surname><given-names>J</given-names></name></person-group> (<year>1990</year>) <article-title>The Fennoscandian and Danish species of the genus <italic><tp:taxon-name><tp:taxon-name-part taxon-name-part-type="genus">Amischa</tp:taxon-name-part></tp:taxon-name></italic> Thomson (<tp:taxon-name><tp:taxon-name-part taxon-name-part-type="order">Coleoptera</tp:taxon-name-part></tp:taxon-name>, <tp:taxon-name><tp:taxon-name-part taxon-name-part-type="family">Staphylinidae</tp:taxon-name-part></tp:taxon-name>).</article-title><source>Entomologisk Tidsskrift</source><volume>111</volume>: <fpage>17</fpage>–<lpage>24</lpage>.</mixed-citation></ref></ref-list></tp:taxon-treatment>
