# Supplementary material for: DNA barcodes reveal 63 overlooked species of Canadian beetles (Insecta, Coleoptera)
Source: Zookeys. 2019 Dec 4;894:53–150. doi: 10.3897/zookeys.894.37862 (PMC6906170; doi:10.3897/zookeys.894.37862)
Supplement: XML Treatment for Tachyporus atriceps [file zookeys.894.37862-treatment7.xml]

<!DOCTYPE tp:taxon-treatment
  PUBLIC "-//TaxonX//DTD Taxonomic Treatment Publishing DTD v0 20100105//EN" "tax-treatment-NSO.dtd">
<tp:taxon-treatment xmlns:tp="http://www.plazi.org/taxpub"><tp:treatment-meta><kwd-group><label>Taxon classification</label><kwd><named-content xmlns:xlink="http://www.w3.org/1999/xlink" content-type="kingdom">Animalia</named-content></kwd><kwd><named-content xmlns:xlink="http://www.w3.org/1999/xlink" content-type="order">Coleoptera</named-content></kwd><kwd><named-content xmlns:xlink="http://www.w3.org/1999/xlink" content-type="family">Carabidae</named-content></kwd></kwd-group><mixed-citation publication-type="journal"><person-group><name><surname>Pentinsaari</surname><given-names>Mikko</given-names></name><name><surname>Anderson</surname><given-names>Robert</given-names></name><name><surname>Borowiec</surname><given-names>Lech</given-names></name><name><surname>Bouchard</surname><given-names>Patrice</given-names></name><name><surname>Brunke</surname><given-names>Adam</given-names></name><name><surname>Douglas</surname><given-names>Hume</given-names></name><name><surname>Smith</surname><given-names>Andrew B.T.</given-names></name><name><surname>Hebert</surname><given-names>Paul D. N.</given-names></name></person-group><article-title>DNA barcodes reveal 63 overlooked species of Canadian beetles (<tp:taxon-name><tp:taxon-name-part taxon-name-part-type="class">Insecta</tp:taxon-name-part></tp:taxon-name>, <tp:taxon-name><tp:taxon-name-part taxon-name-part-type="order">Coleoptera</tp:taxon-name-part></tp:taxon-name>)</article-title><source>Zookeys</source><day>04</day><month>12</month><year>2019</year><volume>894</volume><fpage>53</fpage><lpage>150</lpage><pub-id pub-id-type="doi">10.3897/zookeys.894.37862</pub-id></mixed-citation></tp:treatment-meta><tp:nomenclature><tp:taxon-name><object-id xmlns:xlink="http://www.w3.org/1999/xlink" content-type="arpha" xlink:type="simple">88851873-50DB-5276-9C38-83AE92383DC8</object-id>
              <tp:taxon-name-part taxon-name-part-type="genus" reg="Tachyporus">Tachyporus</tp:taxon-name-part>
              <tp:taxon-name-part taxon-name-part-type="species" reg="atriceps">atriceps</tp:taxon-name-part>
            </tp:taxon-name><tp:taxon-authority>Stephens, 1832</tp:taxon-authority><xref ref-type="fig" rid="F4">Figure 5</xref></tp:nomenclature><tp:treatment-sec sec-type="distribution" id="SECID0ETICI"><title>Distribution.</title><p>Native to the Palaearctic region, where it is widespread (<xref ref-type="bibr" rid="B186">Schülke 2012b</xref>). Adventive in the Nearctic region (British Columbia, Ontario, Quebec, Nova Scotia, New Brunswick, and Prince Edward Island, Canada).</p></tp:treatment-sec><tp:treatment-sec sec-type="Canadian records" id="SECID0E4ICI"><title>Canadian records</title><p>(DNA barcoded specimens). British Columbia: Burnaby, 21-Sep-2015 to 02-Oct-2015 (1 ex, <abbrev xmlns:xlink="http://www.w3.org/1999/xlink" content-type="institution" xlink:title="Centre for Biodiversity Genomics, University of Guelph" id="ABBRID0EDJCI" xlink:type="simple">CBG</abbrev>). Ontario: Ancaster, 21-Sep-2015 to 02-Oct-2015 (1 ex, <abbrev xmlns:xlink="http://www.w3.org/1999/xlink" content-type="institution" xlink:title="Centre for Biodiversity Genomics, University of Guelph" id="ABBRID0EIJCI" xlink:type="simple">CBG</abbrev>); Ausable-Bayfield Conservation Authority, 30-Jun-2015 (1 ex, <abbrev xmlns:xlink="http://www.w3.org/1999/xlink" content-type="institution" xlink:title="Centre for Biodiversity Genomics, University of Guelph" id="ABBRID0ENJCI" xlink:type="simple">CBG</abbrev>); Cambridge, 22-Sep-2014 to 03-Oct-2014 (2 exx, <abbrev xmlns:xlink="http://www.w3.org/1999/xlink" content-type="institution" xlink:title="Centre for Biodiversity Genomics, University of Guelph" id="ABBRID0ESJCI" xlink:type="simple">CBG</abbrev>); Cambridge, 24-Apr-2015 to 01-May-2015 (49 exx, <abbrev xmlns:xlink="http://www.w3.org/1999/xlink" content-type="institution" xlink:title="Centre for Biodiversity Genomics, University of Guelph" id="ABBRID0EXJCI" xlink:type="simple">CBG</abbrev>); Carillon Park, 06-May-1982 (2 ex, <abbrev xmlns:xlink="http://www.w3.org/1999/xlink" content-type="institution" xlink:title="Canadian National Collection of Insects, Arachnids, and Nematodes" id="ABBRID0E3JCI" xlink:type="simple">CNC</abbrev>); Courtice, 19-Sep-2016 to 30-Sep-2016 (1 ex, <abbrev xmlns:xlink="http://www.w3.org/1999/xlink" content-type="institution" xlink:title="Centre for Biodiversity Genomics, University of Guelph" id="ABBRID0EBKCI" xlink:type="simple">CBG</abbrev>); Guelph, 22-Sep-2014 to 03-Oct-2014 (1 ex, <abbrev xmlns:xlink="http://www.w3.org/1999/xlink" content-type="institution" xlink:title="Centre for Biodiversity Genomics, University of Guelph" id="ABBRID0EGKCI" xlink:type="simple">CBG</abbrev>); Guelph, 23-Sep-2013 to 04-Oct-2013 (2 exx, <abbrev xmlns:xlink="http://www.w3.org/1999/xlink" content-type="institution" xlink:title="Centre for Biodiversity Genomics, University of Guelph" id="ABBRID0ELKCI" xlink:type="simple">CBG</abbrev>); Guelph, 26-Sep-2014 to 29-Sep-2014 (1 ex, <abbrev xmlns:xlink="http://www.w3.org/1999/xlink" content-type="institution" xlink:title="Centre for Biodiversity Genomics, University of Guelph" id="ABBRID0EQKCI" xlink:type="simple">CBG</abbrev>); Hartington, 04-Oct-2017 (1 ex, <abbrev xmlns:xlink="http://www.w3.org/1999/xlink" content-type="institution" xlink:title="Centre for Biodiversity Genomics, University of Guelph" id="ABBRID0EVKCI" xlink:type="simple">CBG</abbrev>); Mississauga, 24-May-2016 to 26-May-2016 (1 ex, <abbrev xmlns:xlink="http://www.w3.org/1999/xlink" content-type="institution" xlink:title="Centre for Biodiversity Genomics, University of Guelph" id="ABBRID0E1KCI" xlink:type="simple">CBG</abbrev>); Point Pelee National Park, 06-Jul-2015 (1 ex, <abbrev xmlns:xlink="http://www.w3.org/1999/xlink" content-type="institution" xlink:title="Centre for Biodiversity Genomics, University of Guelph" id="ABBRID0E6KCI" xlink:type="simple">CBG</abbrev>); Puslinch Township, 19-Sep-2010 to 27-Sep-2010 (2 exx, <abbrev xmlns:xlink="http://www.w3.org/1999/xlink" content-type="institution" xlink:title="Centre for Biodiversity Genomics, University of Guelph" id="ABBRID0EELCI" xlink:type="simple">CBG</abbrev>); Puslinch Township, 24-Oct-2010 to 31-Oct-2010 (1 ex, <abbrev xmlns:xlink="http://www.w3.org/1999/xlink" content-type="institution" xlink:title="Centre for Biodiversity Genomics, University of Guelph" id="ABBRID0EJLCI" xlink:type="simple">CBG</abbrev>); Red Rock, 21-Sep-2015 to 02-Oct-2015 (1 ex, <abbrev xmlns:xlink="http://www.w3.org/1999/xlink" content-type="institution" xlink:title="Centre for Biodiversity Genomics, University of Guelph" id="ABBRID0EOLCI" xlink:type="simple">CBG</abbrev>); Rondeau Provincial Park, 09-Jul-2015 (1 ex, <abbrev xmlns:xlink="http://www.w3.org/1999/xlink" content-type="institution" xlink:title="Centre for Biodiversity Genomics, University of Guelph" id="ABBRID0ETLCI" xlink:type="simple">CBG</abbrev>); Rouge National Urban Park, 03-Jun-2013 to 09-Jun-2013 (13 exx, <abbrev xmlns:xlink="http://www.w3.org/1999/xlink" content-type="institution" xlink:title="Centre for Biodiversity Genomics, University of Guelph" id="ABBRID0EYLCI" xlink:type="simple">CBG</abbrev>); Rouge National Urban Park, 15-Sep-2013 (1 ex, <abbrev xmlns:xlink="http://www.w3.org/1999/xlink" content-type="institution" xlink:title="Centre for Biodiversity Genomics, University of Guelph" id="ABBRID0E4LCI" xlink:type="simple">CBG</abbrev>); Stayner, 21-Sep-2015 to 02-Oct-2015 (1 ex, <abbrev xmlns:xlink="http://www.w3.org/1999/xlink" content-type="institution" xlink:title="Centre for Biodiversity Genomics, University of Guelph" id="ABBRID0ECMCI" xlink:type="simple">CBG</abbrev>). Quebec: Forillon National Park, 16-Sep-2013 to 23-Sep-2013 (2 exx, <abbrev xmlns:xlink="http://www.w3.org/1999/xlink" content-type="institution" xlink:title="Centre for Biodiversity Genomics, University of Guelph" id="ABBRID0EHMCI" xlink:type="simple">CBG</abbrev>). New Brunswick: Florenceville-Bristol, 22-Sep-2014 to 03-Oct-2014 (3 exx, <abbrev xmlns:xlink="http://www.w3.org/1999/xlink" content-type="institution" xlink:title="Centre for Biodiversity Genomics, University of Guelph" id="ABBRID0EMMCI" xlink:type="simple">CBG</abbrev>); Fredericton, 19-Sep-2016 to 30-Sep-2016 (1 ex, <abbrev xmlns:xlink="http://www.w3.org/1999/xlink" content-type="institution" xlink:title="Centre for Biodiversity Genomics, University of Guelph" id="ABBRID0ERMCI" xlink:type="simple">CBG</abbrev>). Nova Scotia: Cape Breton Highlands National Park, 13-Sep-2013 to 20-Sep-2013 (1 ex, <abbrev xmlns:xlink="http://www.w3.org/1999/xlink" content-type="institution" xlink:title="Centre for Biodiversity Genomics, University of Guelph" id="ABBRID0EWMCI" xlink:type="simple">CBG</abbrev>); Hubbards, 19-Sep-2016 to 30-Sep-2016 (1 ex, <abbrev xmlns:xlink="http://www.w3.org/1999/xlink" content-type="institution" xlink:title="Centre for Biodiversity Genomics, University of Guelph" id="ABBRID0E2MCI" xlink:type="simple">CBG</abbrev>). Prince Edward Island: Prince Edward Island National Park, 11-Sep-2013 to 18-Sep-2013 (1 ex, <abbrev xmlns:xlink="http://www.w3.org/1999/xlink" content-type="institution" xlink:title="Centre for Biodiversity Genomics, University of Guelph" id="ABBRID0EANCI" xlink:type="simple">CBG</abbrev>).</p></tp:treatment-sec><tp:treatment-sec sec-type="Additional Canadian records" id="SECID0EFNCI"><title>Additional Canadian records.</title><p>Ontario: Carillon Park, 06-May-1982 (2 exx, <abbrev xmlns:xlink="http://www.w3.org/1999/xlink" content-type="institution" xlink:title="Canadian National Collection of Insects, Arachnids, and Nematodes" id="ABBRID0ELNCI" xlink:type="simple">CNC</abbrev>); Renfrew County, 4 km SE Cobden, 15-Sep-1980 (1 ex, <abbrev xmlns:xlink="http://www.w3.org/1999/xlink" content-type="institution" xlink:title="Canadian National Collection of Insects, Arachnids, and Nematodes" id="ABBRID0EQNCI" xlink:type="simple">CNC</abbrev>); Wentworth County, Stoney Creek, 03-Mar-1973 (1 ex, <abbrev xmlns:xlink="http://www.w3.org/1999/xlink" content-type="institution" xlink:title="Canadian National Collection of Insects, Arachnids, and Nematodes" id="ABBRID0EVNCI" xlink:type="simple">CNC</abbrev>). Quebec: Montreal, 07-Sep-1984 (1 ex, <abbrev xmlns:xlink="http://www.w3.org/1999/xlink" content-type="institution" xlink:title="Canadian National Collection of Insects, Arachnids, and Nematodes" id="ABBRID0E1NCI" xlink:type="simple">CNC</abbrev>). Nova Scotia: Halifax, 1988 (1 ex, <abbrev xmlns:xlink="http://www.w3.org/1999/xlink" content-type="institution" xlink:title="Canadian National Collection of Insects, Arachnids, and Nematodes" id="ABBRID0E6NCI" xlink:type="simple">CNC</abbrev>).</p></tp:treatment-sec><tp:treatment-sec sec-type="Diagnostic information" id="SECID0EEOCI"><title>Diagnostic information.</title><p>Body length 2.4–3.6 mm. Habitus as in Fig. <xref ref-type="fig" rid="F4">5A</xref>. Head black, strongly contrasting with pronotum, elytra with either medial and ovoid lateral markings across disc or disc nearly entirely darkened (Fig. <xref ref-type="fig" rid="F4">5B</xref>). Elytral chaetotaxy as in Fig. <xref ref-type="fig" rid="F4">5B</xref>, with sutural row of punctures and three rows of discal punctures, with two punctures in inner discal row. Aedeagus as in Fig. <xref ref-type="fig" rid="F4">5C</xref>.</p></tp:treatment-sec><tp:treatment-sec sec-type="Bionomic notes" id="SECID0E1OCI"><title>Bionomic notes.</title><p>This species occurs in a variety of moist to very dry microhabitats (<xref ref-type="bibr" rid="B186">Schülke 2012b</xref>). In the Nearctic, this species occurs in disturbed habitats. It was collected by <xref ref-type="bibr" rid="B32">Brunke et al. (2014)</xref> in soybean fields and adjacent hedgerows in Ontario (misidentified as <italic><tp:taxon-name><tp:taxon-name-part taxon-name-part-type="genus" reg="Tachyporus">T.</tp:taxon-name-part> <tp:taxon-name-part taxon-name-part-type="species" reg="canadensis">canadensis</tp:taxon-name-part></tp:taxon-name></italic> Campbell, 1979, to which it is similar). The barcoded specimens were collected in suburban residential areas and protected land adjacent to cities, mainly with Malaise or pitfall traps. Some of the barcoded specimens are larvae extracted from soil or leaf litter.</p></tp:treatment-sec><tp:treatment-sec sec-type="comments" id="SECID0ETPCI"><title>Comments.</title><p><italic><tp:taxon-name><tp:taxon-name-part taxon-name-part-type="genus" reg="Tachyporus">Tachyporus</tp:taxon-name-part> <tp:taxon-name-part taxon-name-part-type="species" reg="atriceps">atriceps</tp:taxon-name-part></tp:taxon-name></italic> has the same elytral chaetotaxy as <italic><tp:taxon-name><tp:taxon-name-part taxon-name-part-type="genus" reg="Tachyporus">T.</tp:taxon-name-part> <tp:taxon-name-part taxon-name-part-type="species" reg="borealis">borealis</tp:taxon-name-part></tp:taxon-name></italic> Campbell, 1979, <italic><tp:taxon-name><tp:taxon-name-part taxon-name-part-type="genus" reg="Tachyporus">T.</tp:taxon-name-part> <tp:taxon-name-part taxon-name-part-type="species" reg="nimbicola">nimbicola</tp:taxon-name-part></tp:taxon-name></italic> Campbell, 1979, and <italic><tp:taxon-name><tp:taxon-name-part taxon-name-part-type="genus" reg="Tachyporus">T.</tp:taxon-name-part> <tp:taxon-name-part taxon-name-part-type="species" reg="canadensis">canadensis</tp:taxon-name-part></tp:taxon-name></italic> Campbell, 1979 but can be separated from the first two by the elytra with discal markings. <italic><tp:taxon-name><tp:taxon-name-part taxon-name-part-type="genus" reg="Tachyporus">Tachyporus</tp:taxon-name-part> <tp:taxon-name-part taxon-name-part-type="species" reg="canadensis">canadensis</tp:taxon-name-part></tp:taxon-name></italic> has a dark red-brown head, bright yellow pronotum, and either a pair of narrow linear lateral dark markings (and medial darkening) or entirely immaculate elytra, while <italic><tp:taxon-name><tp:taxon-name-part taxon-name-part-type="genus" reg="Tachyporus">T.</tp:taxon-name-part> <tp:taxon-name-part taxon-name-part-type="species" reg="atriceps">atriceps</tp:taxon-name-part></tp:taxon-name></italic> has a deep black head, slightly darkened (dingy yellow-orange) pronotum and lateral elytral markings that are ovoid or entirely fused with the medial marking to form a broad darkened area over much of the elytra. The internal sac sclerite of <italic><tp:taxon-name><tp:taxon-name-part taxon-name-part-type="genus" reg="Tachyporus">T.</tp:taxon-name-part> <tp:taxon-name-part taxon-name-part-type="species" reg="atriceps">atriceps</tp:taxon-name-part></tp:taxon-name></italic> is similarly shaped to <italic><tp:taxon-name><tp:taxon-name-part taxon-name-part-type="genus" reg="Tachyporus">T.</tp:taxon-name-part> <tp:taxon-name-part taxon-name-part-type="species" reg="nimbicola">nimbicola</tp:taxon-name-part></tp:taxon-name></italic> and <italic><tp:taxon-name><tp:taxon-name-part taxon-name-part-type="genus" reg="Tachyporus">T.</tp:taxon-name-part> <tp:taxon-name-part taxon-name-part-type="species" reg="borealis">borealis</tp:taxon-name-part></tp:taxon-name></italic> (cane-shaped, Fig. <xref ref-type="fig" rid="F4">5C</xref>) while <italic><tp:taxon-name><tp:taxon-name-part taxon-name-part-type="genus" reg="Tachyporus">T.</tp:taxon-name-part> <tp:taxon-name-part taxon-name-part-type="species" reg="canadensis">canadensis</tp:taxon-name-part></tp:taxon-name></italic> possesses a characteristic arc-shaped sclerite that is not hooked. <italic><tp:taxon-name><tp:taxon-name-part taxon-name-part-type="genus" reg="Tachyporus">Tachyporus</tp:taxon-name-part> <tp:taxon-name-part taxon-name-part-type="species" reg="atriceps">atriceps</tp:taxon-name-part></tp:taxon-name></italic> appears to be common in at least southern Canada and has been present in the Nearctic since at least 1973. This species was probably recently introduced, or has only recently become widespread and common, as it was not detected by <xref ref-type="bibr" rid="B34">Campbell (1979)</xref>. <italic><tp:taxon-name><tp:taxon-name-part taxon-name-part-type="genus" reg="Tachyporus">Tachyporus</tp:taxon-name-part> <tp:taxon-name-part taxon-name-part-type="species" reg="atriceps">atriceps</tp:taxon-name-part></tp:taxon-name></italic> is split into two closely clustered BINs which show no differences in morphology, including male genitalia.</p><fig id="F5" position="float" orientation="portrait"><object-id xmlns:xlink="http://www.w3.org/1999/xlink" content-type="doi" xlink:type="simple">10.3897/zookeys.894.37862.figures7-8</object-id><object-id xmlns:xlink="http://www.w3.org/1999/xlink" content-type="arpha" xlink:type="simple">4F98B583-912F-5652-ABCF-6349BE2452A2</object-id><label>Figures 7, 8.</label><caption><p><bold>7A</bold><italic><tp:taxon-name><tp:taxon-name-part taxon-name-part-type="genus" reg="Atheta">Atheta</tp:taxon-name-part> <tp:taxon-name-part taxon-name-part-type="species" reg="vaga">vaga</tp:taxon-name-part></tp:taxon-name></italic> (Heer), habitus <bold>7B</bold><italic><tp:taxon-name><tp:taxon-name-part taxon-name-part-type="genus" reg="Atheta">Atheta</tp:taxon-name-part> <tp:taxon-name-part taxon-name-part-type="species" reg="vaga">vaga</tp:taxon-name-part></tp:taxon-name></italic>, aedeagus, lateral view <bold>7C</bold><italic><tp:taxon-name><tp:taxon-name-part taxon-name-part-type="genus" reg="Atheta">Atheta</tp:taxon-name-part> <tp:taxon-name-part taxon-name-part-type="species" reg="fanatica">fanatica</tp:taxon-name-part></tp:taxon-name></italic> Casey, aedeagus, lateral view <bold>7D</bold><italic><tp:taxon-name><tp:taxon-name-part taxon-name-part-type="genus" reg="Atheta">Atheta</tp:taxon-name-part> <tp:taxon-name-part taxon-name-part-type="species" reg="fanatica">fanatica</tp:taxon-name-part></tp:taxon-name></italic>, spermatheca <bold>8</bold><italic><tp:taxon-name><tp:taxon-name-part taxon-name-part-type="genus" reg="Myllaena">Myllaena</tp:taxon-name-part> <tp:taxon-name-part taxon-name-part-type="species" reg="infuscata">infuscata</tp:taxon-name-part></tp:taxon-name></italic> Kraatz <bold>8A</bold> habitus <bold>8B</bold> aedeagus, ventral view <bold>8C</bold> aedeagus, lateral view <bold>8D</bold> spermatheca <bold>8B–D</bold> V. Assing. Scale bars: 1.0 mm (<bold>7A</bold>), 0.2 mm (<bold>7B–D</bold>), 0.5 mm (<bold>8A</bold>), 0.1 mm (<bold>8B–D</bold>).</p></caption><graphic xmlns:xlink="http://www.w3.org/1999/xlink" xlink:href="zookeys-894-053-g005.jpg" position="float" orientation="portrait" xlink:type="simple" id="oo_362141.jpg"><uri content-type="original_file" xlink:type="simple">https://binary.pensoft.net/fig/362141</uri></graphic></fig></tp:treatment-sec><tp:treatment-sec><!--Section generated to contain objects referenced in tp:taxon-treatment.--><fig id="F4" position="float" orientation="portrait"><object-id xmlns:xlink="http://www.w3.org/1999/xlink" content-type="doi" xlink:type="simple">10.3897/zookeys.894.37862.figures5-6</object-id><object-id xmlns:xlink="http://www.w3.org/1999/xlink" content-type="arpha" xlink:type="simple">02558954-A4AA-56B1-88BE-A4D097A67A0E</object-id><label>Figures 5, 6.</label><caption><p><bold>5</bold><italic><tp:taxon-name><tp:taxon-name-part taxon-name-part-type="genus" reg="Tachyporus">Tachyporus</tp:taxon-name-part> <tp:taxon-name-part taxon-name-part-type="species" reg="atriceps">atriceps</tp:taxon-name-part></tp:taxon-name></italic> Stephens <bold>5A</bold> habitus <bold>5B</bold> elytral chaetotaxy (re-drawn from Assing and Schülke 2012) and pattern variability <bold>5C</bold> aedeagus, ventral view, M. Schülke, modified. Abbreviations: OD outer discal row, MD middle discal row, ID inner discal row, S sutural row <bold>6</bold><italic><tp:taxon-name><tp:taxon-name-part taxon-name-part-type="genus" reg="Amischa">Amischa</tp:taxon-name-part> <tp:taxon-name-part taxon-name-part-type="species" reg="decipiens">decipiens</tp:taxon-name-part></tp:taxon-name></italic> (Sharp) <bold>6A</bold> habitus <bold>6B</bold> spermatheca, re-drawn from <xref ref-type="bibr" rid="B151">Muona (1990)</xref>. Scale bars: 1.0 mm (<bold>5A; 6A</bold>), 0.5 mm (<bold>5B, C</bold>), 0.1 mm (<bold>6B</bold>).</p></caption><graphic xmlns:xlink="http://www.w3.org/1999/xlink" xlink:href="zookeys-894-053-g004.jpg" position="float" orientation="portrait" xlink:type="simple" id="oo_362140.jpg"><uri content-type="original_file" xlink:type="simple">https://binary.pensoft.net/fig/362140</uri></graphic></fig></tp:treatment-sec><ref-list><ref id="B151"><mixed-citation xmlns:xlink="http://www.w3.org/1999/xlink" xlink:type="simple"><person-group><name name-style="western"><surname>Muona</surname><given-names>J</given-names></name></person-group> (<year>1990</year>) <article-title>The Fennoscandian and Danish species of the genus <italic><tp:taxon-name><tp:taxon-name-part taxon-name-part-type="genus">Amischa</tp:taxon-name-part></tp:taxon-name></italic> Thomson (<tp:taxon-name><tp:taxon-name-part taxon-name-part-type="order">Coleoptera</tp:taxon-name-part></tp:taxon-name>, <tp:taxon-name><tp:taxon-name-part taxon-name-part-type="family">Staphylinidae</tp:taxon-name-part></tp:taxon-name>).</article-title><source>Entomologisk Tidsskrift</source><volume>111</volume>: <fpage>17</fpage>–<lpage>24</lpage>.</mixed-citation></ref><ref id="B186"><mixed-citation xmlns:xlink="http://www.w3.org/1999/xlink" xlink:type="simple"><person-group><name name-style="western"><surname>Schülke</surname><given-names>M</given-names></name></person-group> (<year>2012b</year>) <article-title><tp:taxon-name><tp:taxon-name-part taxon-name-part-type="subfamily">Tachyporinae</tp:taxon-name-part></tp:taxon-name>.</article-title> In: <person-group><name name-style="western"><surname>Assing</surname><given-names>V</given-names></name><name name-style="western"><surname>Schülke</surname><given-names>M</given-names></name></person-group> (<role>Eds</role>) <issue-title>Die Käfer Mitteleuropas, Band 4 (2.</issue-title><source>Auflage). Spektrum Akademischer Verlag, Heidelberg</source>, <fpage>130</fpage>–<lpage>199</lpage>.</mixed-citation></ref><ref id="B32"><mixed-citation xmlns:xlink="http://www.w3.org/1999/xlink" xlink:type="simple"><person-group><name name-style="western"><surname>Brunke</surname><given-names>AJ</given-names></name><name name-style="western"><surname>Bahlai</surname><given-names>CA</given-names></name><name name-style="western"><surname>Klimaszewski</surname><given-names>J</given-names></name><name name-style="western"><surname>Hallett</surname><given-names>RH</given-names></name></person-group> (<year>2014</year>) <article-title>Rove beetles (<tp:taxon-name><tp:taxon-name-part taxon-name-part-type="order">Coleoptera</tp:taxon-name-part></tp:taxon-name>: <tp:taxon-name><tp:taxon-name-part taxon-name-part-type="family">Staphylinidae</tp:taxon-name-part></tp:taxon-name>) in Ontario, Canada soybean agroecosystems: assemblage diversity, composition, seasonality, and habitat use.</article-title><source>The Canadian Entomologist</source><volume>146</volume>: <fpage>652</fpage>–<lpage>670</lpage>. <ext-link xlink:type="simple" ext-link-type="doi" xlink:href="10.4039/tce.2014.19">https://doi.org/10.4039/tce.2014.19</ext-link></mixed-citation></ref><ref id="B34"><mixed-citation xmlns:xlink="http://www.w3.org/1999/xlink" xlink:type="simple"><person-group><name name-style="western"><surname>Campbell</surname><given-names>JM</given-names></name></person-group> (<year>1979</year>) <article-title>A revision of the genus <italic><tp:taxon-name><tp:taxon-name-part taxon-name-part-type="genus">Tachyporus</tp:taxon-name-part></tp:taxon-name></italic> Gravenhorst (<tp:taxon-name><tp:taxon-name-part taxon-name-part-type="order">Coleoptera</tp:taxon-name-part></tp:taxon-name>: <tp:taxon-name><tp:taxon-name-part taxon-name-part-type="family">Staphylinidae</tp:taxon-name-part></tp:taxon-name>) of North America.</article-title><source>Memoirs of the Entomological Society of Canada</source><volume>111</volume>: <fpage>1</fpage>–<lpage>95</lpage>. <ext-link xlink:type="simple" ext-link-type="doi" xlink:href="10.4039/entm111109fv">https://doi.org/10.4039/entm111109fv</ext-link></mixed-citation></ref></ref-list></tp:taxon-treatment>
