# Supplementary material for: DNA barcodes reveal 63 overlooked species of Canadian beetles (Insecta, Coleoptera)
Source: Zookeys. 2019 Dec 4;894:53–150. doi: 10.3897/zookeys.894.37862 (PMC6906170; doi:10.3897/zookeys.894.37862)
Supplement: XML Treatment for Amischa decipiens [file zookeys.894.37862-treatment8.xml]

<!DOCTYPE tp:taxon-treatment
  PUBLIC "-//TaxonX//DTD Taxonomic Treatment Publishing DTD v0 20100105//EN" "tax-treatment-NSO.dtd">
<tp:taxon-treatment xmlns:tp="http://www.plazi.org/taxpub"><tp:treatment-meta><kwd-group><label>Taxon classification</label><kwd><named-content xmlns:xlink="http://www.w3.org/1999/xlink" content-type="kingdom">Animalia</named-content></kwd><kwd><named-content xmlns:xlink="http://www.w3.org/1999/xlink" content-type="order">Coleoptera</named-content></kwd><kwd><named-content xmlns:xlink="http://www.w3.org/1999/xlink" content-type="family">Staphylinidae</named-content></kwd></kwd-group><mixed-citation publication-type="journal"><person-group><name><surname>Pentinsaari</surname><given-names>Mikko</given-names></name><name><surname>Anderson</surname><given-names>Robert</given-names></name><name><surname>Borowiec</surname><given-names>Lech</given-names></name><name><surname>Bouchard</surname><given-names>Patrice</given-names></name><name><surname>Brunke</surname><given-names>Adam</given-names></name><name><surname>Douglas</surname><given-names>Hume</given-names></name><name><surname>Smith</surname><given-names>Andrew B.T.</given-names></name><name><surname>Hebert</surname><given-names>Paul D. N.</given-names></name></person-group><article-title>DNA barcodes reveal 63 overlooked species of Canadian beetles (<tp:taxon-name><tp:taxon-name-part taxon-name-part-type="class">Insecta</tp:taxon-name-part></tp:taxon-name>, <tp:taxon-name><tp:taxon-name-part taxon-name-part-type="order">Coleoptera</tp:taxon-name-part></tp:taxon-name>)</article-title><source>Zookeys</source><day>04</day><month>12</month><year>2019</year><volume>894</volume><fpage>53</fpage><lpage>150</lpage><pub-id pub-id-type="doi">10.3897/zookeys.894.37862</pub-id></mixed-citation></tp:treatment-meta><tp:nomenclature><tp:taxon-name><object-id xmlns:xlink="http://www.w3.org/1999/xlink" content-type="arpha" xlink:type="simple">310E6F8C-E2B0-5D8B-9574-6A7E448B58F6</object-id>
              <tp:taxon-name-part taxon-name-part-type="genus" reg="Amischa">Amischa</tp:taxon-name-part>
              <tp:taxon-name-part taxon-name-part-type="species" reg="decipiens">decipiens</tp:taxon-name-part>
            </tp:taxon-name><tp:taxon-authority>(Sharp, 1869)</tp:taxon-authority><xref ref-type="fig" rid="F4">Figure 6</xref></tp:nomenclature><tp:treatment-sec sec-type="distribution" id="SECID0EBZCI"><title>Distribution.</title><p>Native to the Palaearctic region, occurring broadly in Europe and also reported from the Canary Islands, Tunisia, Turkey, and Mongolia (<xref ref-type="bibr" rid="B187">Schülke and Smetana 2015</xref>). Adventive in the Nearctic region (British Columbia and Ontario, Canada).</p></tp:treatment-sec><tp:treatment-sec sec-type="Canadian records" id="SECID0ELZCI"><title>Canadian records.</title><p>British Columbia: Abbotsford, 22-Sep-2014 to 03-Oct-2014 (1 ex, <abbrev xmlns:xlink="http://www.w3.org/1999/xlink" content-type="institution" xlink:title="Centre for Biodiversity Genomics, University of Guelph" id="ABBRID0ERZCI" xlink:type="simple">CBG</abbrev>); Burnaby, 21-Sep-2015 to 02-Oct-2015 (2 exx, <abbrev xmlns:xlink="http://www.w3.org/1999/xlink" content-type="institution" xlink:title="Centre for Biodiversity Genomics, University of Guelph" id="ABBRID0EWZCI" xlink:type="simple">CBG</abbrev>); Port Coquitlam, 20-Apr-2015 to 08-May-2015 (1 ex, <abbrev xmlns:xlink="http://www.w3.org/1999/xlink" content-type="institution" xlink:title="Centre for Biodiversity Genomics, University of Guelph" id="ABBRID0E2ZCI" xlink:type="simple">CBG</abbrev>); Surrey, 19-Sep-2016 to 30-Sep-2016 (1 ex, <abbrev xmlns:xlink="http://www.w3.org/1999/xlink" content-type="institution" xlink:title="Centre for Biodiversity Genomics, University of Guelph" id="ABBRID0EA1CI" xlink:type="simple">CBG</abbrev>). Ontario: Aylmer, 19-Sep-2016 to 30-Sep-2016 (1 ex, <abbrev xmlns:xlink="http://www.w3.org/1999/xlink" content-type="institution" xlink:title="Centre for Biodiversity Genomics, University of Guelph" id="ABBRID0EF1CI" xlink:type="simple">CBG</abbrev>); Brantford, 22-Apr-2013 to 03-May-2013 (1 ex, <abbrev xmlns:xlink="http://www.w3.org/1999/xlink" content-type="institution" xlink:title="Centre for Biodiversity Genomics, University of Guelph" id="ABBRID0EK1CI" xlink:type="simple">CBG</abbrev>); Cambridge, 20-Apr-2015 to 08-May-2015 (1 ex, <abbrev xmlns:xlink="http://www.w3.org/1999/xlink" content-type="institution" xlink:title="Centre for Biodiversity Genomics, University of Guelph" id="ABBRID0EP1CI" xlink:type="simple">CBG</abbrev>); Chesley, 22-Sep-2014 to 03-Oct-2014 (1 ex, <abbrev xmlns:xlink="http://www.w3.org/1999/xlink" content-type="institution" xlink:title="Centre for Biodiversity Genomics, University of Guelph" id="ABBRID0EU1CI" xlink:type="simple">CBG</abbrev>); Ethel, 22-Apr-2013 to 03-May-2013 (1 ex, <abbrev xmlns:xlink="http://www.w3.org/1999/xlink" content-type="institution" xlink:title="Centre for Biodiversity Genomics, University of Guelph" id="ABBRID0EZ1CI" xlink:type="simple">CBG</abbrev>); Georgian Bay Islands National Park, 28-Apr-2013 to 03-May-2013 (1 ex, <abbrev xmlns:xlink="http://www.w3.org/1999/xlink" content-type="institution" xlink:title="Centre for Biodiversity Genomics, University of Guelph" id="ABBRID0E51CI" xlink:type="simple">CBG</abbrev>); Hagersville, 22-Apr-2013 to 03-May-2013 (1 ex, <abbrev xmlns:xlink="http://www.w3.org/1999/xlink" content-type="institution" xlink:title="Centre for Biodiversity Genomics, University of Guelph" id="ABBRID0ED2CI" xlink:type="simple">CBG</abbrev>); Hagersville, 23-Sep-2013 to 04-Oct-2013 (1 ex, <abbrev xmlns:xlink="http://www.w3.org/1999/xlink" content-type="institution" xlink:title="Centre for Biodiversity Genomics, University of Guelph" id="ABBRID0EI2CI" xlink:type="simple">CBG</abbrev>); Little Britain, 19-Sep-2016 to 30-Sep-2016 (1 ex, <abbrev xmlns:xlink="http://www.w3.org/1999/xlink" content-type="institution" xlink:title="Centre for Biodiversity Genomics, University of Guelph" id="ABBRID0EN2CI" xlink:type="simple">CBG</abbrev>); London, 19-Sep-2016 to 30-Sep-2016 (1 ex, <abbrev xmlns:xlink="http://www.w3.org/1999/xlink" content-type="institution" xlink:title="Centre for Biodiversity Genomics, University of Guelph" id="ABBRID0ES2CI" xlink:type="simple">CBG</abbrev>); London, 22-Sep-2014 to 03-Oct-2014 (1 ex, <abbrev xmlns:xlink="http://www.w3.org/1999/xlink" content-type="institution" xlink:title="Centre for Biodiversity Genomics, University of Guelph" id="ABBRID0EX2CI" xlink:type="simple">CBG</abbrev>); Manitowaning, 21-Sep-2015 to 02-Oct-2015 (5 exx, <abbrev xmlns:xlink="http://www.w3.org/1999/xlink" content-type="institution" xlink:title="Centre for Biodiversity Genomics, University of Guelph" id="ABBRID0E32CI" xlink:type="simple">CBG</abbrev>); Milverton, 22-Apr-2013 to 03-May-2013 (1 ex, <abbrev xmlns:xlink="http://www.w3.org/1999/xlink" content-type="institution" xlink:title="Centre for Biodiversity Genomics, University of Guelph" id="ABBRID0EB3CI" xlink:type="simple">CBG</abbrev>); Napanee, 22-Sep-2014 to 03-Oct-2014 (2 exx, <abbrev xmlns:xlink="http://www.w3.org/1999/xlink" content-type="institution" xlink:title="Centre for Biodiversity Genomics, University of Guelph" id="ABBRID0EG3CI" xlink:type="simple">CBG</abbrev>); Perth East, 23-Sep-2013 to 04-Oct-2013 (1 ex, <abbrev xmlns:xlink="http://www.w3.org/1999/xlink" content-type="institution" xlink:title="Centre for Biodiversity Genomics, University of Guelph" id="ABBRID0EL3CI" xlink:type="simple">CBG</abbrev>); St. Thomas, 22-Sep-2014 to 03-Oct-2014 (10 exx, <abbrev xmlns:xlink="http://www.w3.org/1999/xlink" content-type="institution" xlink:title="Centre for Biodiversity Genomics, University of Guelph" id="ABBRID0EQ3CI" xlink:type="simple">CBG</abbrev>); Stayner, 21-Sep-2015 to 02-Oct-2015 (2 exx, <abbrev xmlns:xlink="http://www.w3.org/1999/xlink" content-type="institution" xlink:title="Centre for Biodiversity Genomics, University of Guelph" id="ABBRID0EV3CI" xlink:type="simple">CBG</abbrev>); Teeswater, 22-Apr-2013 to 03-May-2013 (1 ex, <abbrev xmlns:xlink="http://www.w3.org/1999/xlink" content-type="institution" xlink:title="Centre for Biodiversity Genomics, University of Guelph" id="ABBRID0E13CI" xlink:type="simple">CBG</abbrev>); Teeswater, 23-Sep-2013 to 04-Oct-2013 (1 ex, <abbrev xmlns:xlink="http://www.w3.org/1999/xlink" content-type="institution" xlink:title="Centre for Biodiversity Genomics, University of Guelph" id="ABBRID0E63CI" xlink:type="simple">CBG</abbrev>); Walkerton, 22-Apr-2013 to 03-May-2013 (2 exx, <abbrev xmlns:xlink="http://www.w3.org/1999/xlink" content-type="institution" xlink:title="Centre for Biodiversity Genomics, University of Guelph" id="ABBRID0EE4CI" xlink:type="simple">CBG</abbrev>); Walkerton, 22-Sep-2014 to 03-Oct-2014 (2 exx, <abbrev xmlns:xlink="http://www.w3.org/1999/xlink" content-type="institution" xlink:title="Centre for Biodiversity Genomics, University of Guelph" id="ABBRID0EJ4CI" xlink:type="simple">CBG</abbrev>); Whitby, 23-Sep-2013 to 04-Oct-2013 (1 ex, <abbrev xmlns:xlink="http://www.w3.org/1999/xlink" content-type="institution" xlink:title="Centre for Biodiversity Genomics, University of Guelph" id="ABBRID0EO4CI" xlink:type="simple">CBG</abbrev>).</p></tp:treatment-sec><tp:treatment-sec sec-type="Diagnostic information" id="SECID0ET4CI"><title>Diagnostic information.</title><p>Body length: 2.0–2.2 mm. Habitus as in Fig. <xref ref-type="fig" rid="F4">6A</xref>. Tergite VII in both sexes without a distinct notch. Spermatheca as in Fig. <xref ref-type="fig" rid="F4">6B</xref>.</p></tp:treatment-sec><tp:treatment-sec sec-type="Bionomic notes" id="SECID0EB5CI"><title>Bionomic notes.</title><p>This eurytopic species is usually found in moist microhabitats such as leaf litter and moldy hay (<xref ref-type="bibr" rid="B114">Koch 1989a</xref>). <xref ref-type="bibr" rid="B74">Good (1995)</xref> reported this species from agricultural fields and grasslands in Ireland. Most of the barcoded Canadian specimens were collected with Malaise traps in suburban residential areas.</p></tp:treatment-sec><tp:treatment-sec sec-type="comments" id="SECID0EP5CI"><title>Comments.</title><p>One of the most distinctive species of this difficult genus, <italic><tp:taxon-name><tp:taxon-name-part taxon-name-part-type="genus" reg="Amischa">A.</tp:taxon-name-part> <tp:taxon-name-part taxon-name-part-type="species" reg="decipiens">decipiens</tp:taxon-name-part></tp:taxon-name></italic> can be recognized by tergite VII lacking a notch in both sexes and by the distinctive spermatheca that bears an elongate capsule (Fig. <xref ref-type="fig" rid="F4">6B</xref>) (<xref ref-type="bibr" rid="B151">Muona 1990</xref>). In at least some parts of its European range (e.g., Ireland), the species is considered to be parthenogenetic (<xref ref-type="bibr" rid="B207">Williams 1969</xref>; <xref ref-type="bibr" rid="B74">Good 1995</xref>). All examined voucher specimens from the Nearctic were females, suggesting that this species is also parthenogenetic in North America. The genus <italic><tp:taxon-name><tp:taxon-name-part taxon-name-part-type="genus" reg="Amischa">Amischa</tp:taxon-name-part></tp:taxon-name></italic> in North America is unrevised and all Nearctic specimens that cannot be matched to Palaearctic <italic><tp:taxon-name><tp:taxon-name-part taxon-name-part-type="genus" reg="Amischa">A.</tp:taxon-name-part> <tp:taxon-name-part taxon-name-part-type="species" reg="analis">analis</tp:taxon-name-part></tp:taxon-name></italic> (Gravenhorst, 1802) or <italic><tp:taxon-name><tp:taxon-name-part taxon-name-part-type="genus" reg="Amischa">A.</tp:taxon-name-part> <tp:taxon-name-part taxon-name-part-type="species" reg="decipiens">decipiens</tp:taxon-name-part></tp:taxon-name></italic> should be treated as unidentifiable pending a comprehensive study. An examination of all North American types was outside the scope of this study and should ideally be accompanied by further DNA sequencing work of both Nearctic and Palaearctic <italic><tp:taxon-name><tp:taxon-name-part taxon-name-part-type="genus" reg="Amischa">Amischa</tp:taxon-name-part></tp:taxon-name></italic>.</p></tp:treatment-sec><tp:treatment-sec><!--Section generated to contain objects referenced in tp:taxon-treatment.--><fig id="F4" position="float" orientation="portrait"><object-id xmlns:xlink="http://www.w3.org/1999/xlink" content-type="doi" xlink:type="simple">10.3897/zookeys.894.37862.figures5-6</object-id><object-id xmlns:xlink="http://www.w3.org/1999/xlink" content-type="arpha" xlink:type="simple">02558954-A4AA-56B1-88BE-A4D097A67A0E</object-id><label>Figures 5, 6.</label><caption><p><bold>5</bold><italic><tp:taxon-name><tp:taxon-name-part taxon-name-part-type="genus" reg="Tachyporus">Tachyporus</tp:taxon-name-part> <tp:taxon-name-part taxon-name-part-type="species" reg="atriceps">atriceps</tp:taxon-name-part></tp:taxon-name></italic> Stephens <bold>5A</bold> habitus <bold>5B</bold> elytral chaetotaxy (re-drawn from Assing and Schülke 2012) and pattern variability <bold>5C</bold> aedeagus, ventral view, M. Schülke, modified. Abbreviations: OD outer discal row, MD middle discal row, ID inner discal row, S sutural row <bold>6</bold><italic><tp:taxon-name><tp:taxon-name-part taxon-name-part-type="genus" reg="Amischa">Amischa</tp:taxon-name-part> <tp:taxon-name-part taxon-name-part-type="species" reg="decipiens">decipiens</tp:taxon-name-part></tp:taxon-name></italic> (Sharp) <bold>6A</bold> habitus <bold>6B</bold> spermatheca, re-drawn from <xref ref-type="bibr" rid="B151">Muona (1990)</xref>. Scale bars: 1.0 mm (<bold>5A; 6A</bold>), 0.5 mm (<bold>5B, C</bold>), 0.1 mm (<bold>6B</bold>).</p></caption><graphic xmlns:xlink="http://www.w3.org/1999/xlink" xlink:href="zookeys-894-053-g004.jpg" position="float" orientation="portrait" xlink:type="simple" id="oo_362140.jpg"><uri content-type="original_file" xlink:type="simple">https://binary.pensoft.net/fig/362140</uri></graphic></fig></tp:treatment-sec><ref-list><ref id="B151"><mixed-citation xmlns:xlink="http://www.w3.org/1999/xlink" xlink:type="simple"><person-group><name name-style="western"><surname>Muona</surname><given-names>J</given-names></name></person-group> (<year>1990</year>) <article-title>The Fennoscandian and Danish species of the genus <italic><tp:taxon-name><tp:taxon-name-part taxon-name-part-type="genus">Amischa</tp:taxon-name-part></tp:taxon-name></italic> Thomson (<tp:taxon-name><tp:taxon-name-part taxon-name-part-type="order">Coleoptera</tp:taxon-name-part></tp:taxon-name>, <tp:taxon-name><tp:taxon-name-part taxon-name-part-type="family">Staphylinidae</tp:taxon-name-part></tp:taxon-name>).</article-title><source>Entomologisk Tidsskrift</source><volume>111</volume>: <fpage>17</fpage>–<lpage>24</lpage>.</mixed-citation></ref><ref id="B187"><mixed-citation xmlns:xlink="http://www.w3.org/1999/xlink" xlink:type="simple"><person-group><name name-style="western"><surname>Schülke</surname><given-names>M</given-names></name><name name-style="western"><surname>Smetana</surname><given-names>A</given-names></name></person-group> (<year>2015</year>) <article-title><tp:taxon-name><tp:taxon-name-part taxon-name-part-type="family">Staphylinidae</tp:taxon-name-part></tp:taxon-name>.</article-title> In: <person-group><name name-style="western"><surname>Löbl</surname><given-names>I</given-names></name><name name-style="western"><surname>Löbl</surname><given-names>D</given-names></name></person-group> (<role>Eds</role>) <issue-title>Catalogue of Palaearctic Coleoptera (Vol.</issue-title><source>2). Brill, Leiden</source>, <fpage>901</fpage>–<lpage>1134</lpage>. <ext-link xlink:type="simple" ext-link-type="doi" xlink:href="10.1163/9789004296855">https://doi.org/10.1163/9789004296855</ext-link></mixed-citation></ref><ref id="B114"><mixed-citation xmlns:xlink="http://www.w3.org/1999/xlink" xlink:type="simple"><person-group><name name-style="western"><surname>Koch</surname><given-names>K</given-names></name></person-group> (<year>1989a</year>) <source>Die Käfer Mitteleuropas, Ökologie (Vol. 1).</source><publisher-name>Goecke &amp; Evers Verlag</publisher-name>, <publisher-loc>Krefeld</publisher-loc>, <size units="page">440 pp</size>.</mixed-citation></ref><ref id="B74"><mixed-citation xmlns:xlink="http://www.w3.org/1999/xlink" xlink:type="simple"><person-group><name name-style="western"><surname>Good</surname><given-names>JA</given-names></name></person-group> (<year>1995</year>) <article-title>Habitat records of <italic><tp:taxon-name><tp:taxon-name-part taxon-name-part-type="genus">Amischa</tp:taxon-name-part></tp:taxon-name></italic> C.G. Thomson (<tp:taxon-name><tp:taxon-name-part taxon-name-part-type="family">Staphylinidae</tp:taxon-name-part></tp:taxon-name>: <tp:taxon-name><tp:taxon-name-part taxon-name-part-type="subfamily">Aleocharinae</tp:taxon-name-part></tp:taxon-name>) from Ireland.</article-title><source>Coleopterist</source><volume>3</volume>: <fpage>77</fpage>–<lpage>79</lpage>.</mixed-citation></ref><ref id="B207"><mixed-citation xmlns:xlink="http://www.w3.org/1999/xlink" xlink:type="simple"><person-group><name name-style="western"><surname>Williams</surname><given-names>SA</given-names></name></person-group> (<year>1969</year>) <article-title>The British species of the genus <italic><tp:taxon-name><tp:taxon-name-part taxon-name-part-type="genus">Amischa</tp:taxon-name-part></tp:taxon-name></italic> (Thomson) (Col., <tp:taxon-name><tp:taxon-name-part taxon-name-part-type="family">Staphylinidae</tp:taxon-name-part></tp:taxon-name>), including <italic><tp:taxon-name><tp:taxon-name-part taxon-name-part-type="genus">A.</tp:taxon-name-part> <tp:taxon-name-part taxon-name-part-type="species">soror</tp:taxon-name-part></tp:taxon-name></italic> Kraatz, an addition to the list.</article-title><source>Entomologist’s Monthly Magazine</source><volume>113</volume>: <fpage>1</fpage>–<lpage>250</lpage>.</mixed-citation></ref></ref-list></tp:taxon-treatment>
