# Supplementary material for: DNA barcodes reveal 63 overlooked species of Canadian beetles (Insecta, Coleoptera)
Source: Zookeys. 2019 Dec 4;894:53–150. doi: 10.3897/zookeys.894.37862 (PMC6906170; doi:10.3897/zookeys.894.37862)
Supplement: XML Treatment for Atheta vaga [file zookeys.894.37862-treatment9.xml]

<!DOCTYPE tp:taxon-treatment
  PUBLIC "-//TaxonX//DTD Taxonomic Treatment Publishing DTD v0 20100105//EN" "tax-treatment-NSO.dtd">
<tp:taxon-treatment xmlns:tp="http://www.plazi.org/taxpub"><tp:treatment-meta><kwd-group><label>Taxon classification</label><kwd><named-content xmlns:xlink="http://www.w3.org/1999/xlink" content-type="kingdom">Animalia</named-content></kwd><kwd><named-content xmlns:xlink="http://www.w3.org/1999/xlink" content-type="order">Coleoptera</named-content></kwd><kwd><named-content xmlns:xlink="http://www.w3.org/1999/xlink" content-type="family">Staphylinidae</named-content></kwd></kwd-group><mixed-citation publication-type="journal"><person-group><name><surname>Pentinsaari</surname><given-names>Mikko</given-names></name><name><surname>Anderson</surname><given-names>Robert</given-names></name><name><surname>Borowiec</surname><given-names>Lech</given-names></name><name><surname>Bouchard</surname><given-names>Patrice</given-names></name><name><surname>Brunke</surname><given-names>Adam</given-names></name><name><surname>Douglas</surname><given-names>Hume</given-names></name><name><surname>Smith</surname><given-names>Andrew B.T.</given-names></name><name><surname>Hebert</surname><given-names>Paul D. N.</given-names></name></person-group><article-title>DNA barcodes reveal 63 overlooked species of Canadian beetles (<tp:taxon-name><tp:taxon-name-part taxon-name-part-type="class">Insecta</tp:taxon-name-part></tp:taxon-name>, <tp:taxon-name><tp:taxon-name-part taxon-name-part-type="order">Coleoptera</tp:taxon-name-part></tp:taxon-name>)</article-title><source>Zookeys</source><day>04</day><month>12</month><year>2019</year><volume>894</volume><fpage>53</fpage><lpage>150</lpage><pub-id pub-id-type="doi">10.3897/zookeys.894.37862</pub-id></mixed-citation></tp:treatment-meta><tp:nomenclature><tp:taxon-name><object-id xmlns:xlink="http://www.w3.org/1999/xlink" content-type="arpha" xlink:type="simple">24BAF663-6F36-5A15-9E4C-0267D64C109D</object-id>
              <tp:taxon-name-part taxon-name-part-type="genus" reg="Atheta">Atheta</tp:taxon-name-part>
              <tp:taxon-name-part taxon-name-part-type="species" reg="vaga">vaga</tp:taxon-name-part>
            </tp:taxon-name><tp:taxon-authority>(Heer, 1839)</tp:taxon-authority><xref ref-type="fig" rid="F5">Figure 7</xref></tp:nomenclature><tp:treatment-sec sec-type="distribution" id="SECID0E6BDI"><title>Distribution.</title><p>Native to the Palaearctic region, widespread in Europe and reported from Algeria, Tunisia, East and West Siberia, and Mongolia (<xref ref-type="bibr" rid="B187">Schülke and Smetana 2015</xref>). Adventive in the Nearctic region (California, United States, and Nova Scotia, Canada).</p></tp:treatment-sec><tp:treatment-sec sec-type="Canadian records" id="SECID0EJCDI"><title>Canadian records.</title><p>Nova Scotia: Halifax, 30-May-2013 to 06-Jul-2013 (2 exx, <abbrev xmlns:xlink="http://www.w3.org/1999/xlink" content-type="institution" xlink:title="Centre for Biodiversity Genomics, University of Guelph" id="ABBRID0EPCDI" xlink:type="simple">CBG</abbrev>).</p></tp:treatment-sec><tp:treatment-sec sec-type="Diagnostic information" id="SECID0EUCDI"><title>Diagnostic information.</title><p>Body length 2.5–2.8 mm. Habitus as in Fig. <xref ref-type="fig" rid="F5">7A</xref>. Aedeagus as in Fig. <xref ref-type="fig" rid="F5">7B</xref>. Spermatheca as in <italic><tp:taxon-name><tp:taxon-name-part taxon-name-part-type="genus" reg="Atheta">Atheta</tp:taxon-name-part> <tp:taxon-name-part taxon-name-part-type="species" reg="fanatica">fanatica</tp:taxon-name-part></tp:taxon-name></italic> Casey (Fig. <xref ref-type="fig" rid="F5">7D</xref>).</p></tp:treatment-sec><tp:treatment-sec sec-type="Bionomic notes" id="SECID0ERDDI"><title>Bionomic notes.</title><p><xref ref-type="bibr" rid="B161">Palm (1970)</xref> wrote that the species is common at sap runs on trees, on carrion, in fungi, in compost, and in the nests of birds, including ravens and birds of prey. It consistently occurs in a wide variety of bird nests in Europe (<xref ref-type="bibr" rid="B91">Hicks 1959</xref>). Its sister species, native Nearctic <italic><tp:taxon-name><tp:taxon-name-part taxon-name-part-type="genus" reg="Atheta">A.</tp:taxon-name-part> <tp:taxon-name-part taxon-name-part-type="species" reg="fanatica">fanatica</tp:taxon-name-part></tp:taxon-name></italic> Casey, 1910, apparently lives in the same way (<xref ref-type="bibr" rid="B112">Klimaszewski et al. 2018</xref>) and has been collected in artificial owl nest boxes (<xref ref-type="bibr" rid="B144">Majka et al. 2006</xref>, <xref ref-type="bibr" rid="B203">Webster et al. 2009</xref>). The Canadian specimens were collected with a Malaise trap in a forested part of Point Pleasant Park in Halifax, Nova Scotia.</p></tp:treatment-sec><tp:treatment-sec sec-type="comments" id="SECID0EWEDI"><title>Comments.</title><p>First reported from North America by <xref ref-type="bibr" rid="B150">Muona (1984)</xref> from California (without specimen data including date). This is the first record from eastern North America and for Canada. Populations in eastern and western North America may represent separate introductions, and dissection and sequencing of further material may reveal a more detailed introduction history. With the exception of its native sister species, <italic><tp:taxon-name><tp:taxon-name-part taxon-name-part-type="genus" reg="Atheta">A.</tp:taxon-name-part> <tp:taxon-name-part taxon-name-part-type="species" reg="fanatica">fanatica</tp:taxon-name-part></tp:taxon-name></italic>, <italic><tp:taxon-name><tp:taxon-name-part taxon-name-part-type="genus" reg="Atheta">A.</tp:taxon-name-part> <tp:taxon-name-part taxon-name-part-type="species" reg="vaga">vaga</tp:taxon-name-part></tp:taxon-name></italic> can be easily recognized by the shape of the median lobe in lateral view and spermatheca. It can be distinguished from <italic><tp:taxon-name><tp:taxon-name-part taxon-name-part-type="genus" reg="Atheta">A.</tp:taxon-name-part> <tp:taxon-name-part taxon-name-part-type="species" reg="fanatica">fanatica</tp:taxon-name-part></tp:taxon-name></italic> by the less strongly sinuate tubus of the median lobe in lateral view (compare with Fig. <xref ref-type="fig" rid="F5">7C</xref>). The spermathecae of the two species are identical. The close relationship and separate species status of the two species is confirmed by two well-separated BINs. Although the two examined vouchers from Canada are females, we are confident of their identity based on identical DNA barcode haplotypes shared with European material of <italic><tp:taxon-name><tp:taxon-name-part taxon-name-part-type="genus" reg="Atheta">A.</tp:taxon-name-part> <tp:taxon-name-part taxon-name-part-type="species" reg="vaga">vaga</tp:taxon-name-part></tp:taxon-name></italic>. <italic><tp:taxon-name><tp:taxon-name-part taxon-name-part-type="genus" reg="Atheta">Atheta</tp:taxon-name-part> <tp:taxon-name-part taxon-name-part-type="species" reg="fanatica">fanatica</tp:taxon-name-part></tp:taxon-name></italic> forms a separate BIN cluster (<ext-link xmlns:xlink="http://www.w3.org/1999/xlink" ext-link-type="uri" xlink:href="http://www.boldsystems.org/index.php/Public_BarcodeCluster?clusteruri=BOLD:ACL9881" xlink:type="simple">BOLD:ACL9881</ext-link>
) which shows ca. 10% divergence from <italic><tp:taxon-name><tp:taxon-name-part taxon-name-part-type="genus" reg="Atheta">A.</tp:taxon-name-part> <tp:taxon-name-part taxon-name-part-type="species" reg="vaga">vaga</tp:taxon-name-part></tp:taxon-name></italic>.</p></tp:treatment-sec><tp:treatment-sec><!--Section generated to contain objects referenced in tp:taxon-treatment.--><fig id="F5" position="float" orientation="portrait"><object-id xmlns:xlink="http://www.w3.org/1999/xlink" content-type="doi" xlink:type="simple">10.3897/zookeys.894.37862.figures7-8</object-id><object-id xmlns:xlink="http://www.w3.org/1999/xlink" content-type="arpha" xlink:type="simple">4F98B583-912F-5652-ABCF-6349BE2452A2</object-id><label>Figures 7, 8.</label><caption><p><bold>7A</bold><italic><tp:taxon-name><tp:taxon-name-part taxon-name-part-type="genus" reg="Atheta">Atheta</tp:taxon-name-part> <tp:taxon-name-part taxon-name-part-type="species" reg="vaga">vaga</tp:taxon-name-part></tp:taxon-name></italic> (Heer), habitus <bold>7B</bold><italic><tp:taxon-name><tp:taxon-name-part taxon-name-part-type="genus" reg="Atheta">Atheta</tp:taxon-name-part> <tp:taxon-name-part taxon-name-part-type="species" reg="vaga">vaga</tp:taxon-name-part></tp:taxon-name></italic>, aedeagus, lateral view <bold>7C</bold><italic><tp:taxon-name><tp:taxon-name-part taxon-name-part-type="genus" reg="Atheta">Atheta</tp:taxon-name-part> <tp:taxon-name-part taxon-name-part-type="species" reg="fanatica">fanatica</tp:taxon-name-part></tp:taxon-name></italic> Casey, aedeagus, lateral view <bold>7D</bold><italic><tp:taxon-name><tp:taxon-name-part taxon-name-part-type="genus" reg="Atheta">Atheta</tp:taxon-name-part> <tp:taxon-name-part taxon-name-part-type="species" reg="fanatica">fanatica</tp:taxon-name-part></tp:taxon-name></italic>, spermatheca <bold>8</bold><italic><tp:taxon-name><tp:taxon-name-part taxon-name-part-type="genus" reg="Myllaena">Myllaena</tp:taxon-name-part> <tp:taxon-name-part taxon-name-part-type="species" reg="infuscata">infuscata</tp:taxon-name-part></tp:taxon-name></italic> Kraatz <bold>8A</bold> habitus <bold>8B</bold> aedeagus, ventral view <bold>8C</bold> aedeagus, lateral view <bold>8D</bold> spermatheca <bold>8B–D</bold> V. Assing. Scale bars: 1.0 mm (<bold>7A</bold>), 0.2 mm (<bold>7B–D</bold>), 0.5 mm (<bold>8A</bold>), 0.1 mm (<bold>8B–D</bold>).</p></caption><graphic xmlns:xlink="http://www.w3.org/1999/xlink" xlink:href="zookeys-894-053-g005.jpg" position="float" orientation="portrait" xlink:type="simple" id="oo_362141.jpg"><uri content-type="original_file" xlink:type="simple">https://binary.pensoft.net/fig/362141</uri></graphic></fig></tp:treatment-sec><ref-list><ref id="B187"><mixed-citation xmlns:xlink="http://www.w3.org/1999/xlink" xlink:type="simple"><person-group><name name-style="western"><surname>Schülke</surname><given-names>M</given-names></name><name name-style="western"><surname>Smetana</surname><given-names>A</given-names></name></person-group> (<year>2015</year>) <article-title><tp:taxon-name><tp:taxon-name-part taxon-name-part-type="family">Staphylinidae</tp:taxon-name-part></tp:taxon-name>.</article-title> In: <person-group><name name-style="western"><surname>Löbl</surname><given-names>I</given-names></name><name name-style="western"><surname>Löbl</surname><given-names>D</given-names></name></person-group> (<role>Eds</role>) <issue-title>Catalogue of Palaearctic Coleoptera (Vol.</issue-title><source>2). Brill, Leiden</source>, <fpage>901</fpage>–<lpage>1134</lpage>. <ext-link xlink:type="simple" ext-link-type="doi" xlink:href="10.1163/9789004296855">https://doi.org/10.1163/9789004296855</ext-link></mixed-citation></ref><ref id="B161"><mixed-citation xmlns:xlink="http://www.w3.org/1999/xlink" xlink:type="simple"><person-group><name name-style="western"><surname>Palm</surname><given-names>T</given-names></name></person-group> (<year>1970</year>) <source>Svensk Insektfauna 9. Skalbaggar. <tp:taxon-name><tp:taxon-name-part taxon-name-part-type="order">Coleoptera</tp:taxon-name-part></tp:taxon-name>, Kortvingar: Fam. <tp:taxon-name><tp:taxon-name-part taxon-name-part-type="family">Staphylinidae</tp:taxon-name-part></tp:taxon-name>, Häfte 6. Underfam. <tp:taxon-name><tp:taxon-name-part taxon-name-part-type="subfamily">Aleocharinae</tp:taxon-name-part></tp:taxon-name> (<italic><tp:taxon-name><tp:taxon-name-part taxon-name-part-type="genus">Atheta</tp:taxon-name-part></tp:taxon-name></italic>).</source><publisher-name>Entomologiska Föreningen i Stockholm</publisher-name>, <publisher-loc>Stockholm</publisher-loc>, <size units="page">180 pp</size>.</mixed-citation></ref><ref id="B91"><mixed-citation xmlns:xlink="http://www.w3.org/1999/xlink" xlink:type="simple"><person-group><name name-style="western"><surname>Hicks</surname><given-names>EA</given-names></name></person-group> (<year>1959</year>) <source>Check-list and Bibliography on the Occurrence of Insects in Birds’ Nests.</source><publisher-name>Iowa State College Press</publisher-name>, <publisher-loc>Ames</publisher-loc>, <size units="page">696 pp</size>. <ext-link xlink:type="simple" ext-link-type="doi" xlink:href="10.5962/bhl.title.6819">https://doi.org/10.5962/bhl.title.6819</ext-link></mixed-citation></ref><ref id="B112"><mixed-citation xmlns:xlink="http://www.w3.org/1999/xlink" xlink:type="simple"><person-group><name name-style="western"><surname>Klimaszewski</surname><given-names>J</given-names></name><name name-style="western"><surname>Webster</surname><given-names>R</given-names></name><name name-style="western"><surname>Langor</surname><given-names>D</given-names></name><name name-style="western"><surname>Brunke</surname><given-names>AJ</given-names></name><name name-style="western"><surname>Davies</surname><given-names>A</given-names></name><name name-style="western"><surname>Bourdon</surname><given-names>C</given-names></name><name name-style="western"><surname>Labrecque</surname><given-names>M</given-names></name><name name-style="western"><surname>Newton</surname><given-names>AF</given-names></name><name name-style="western"><surname>Dorval</surname><given-names>J-A</given-names></name><name name-style="western"><surname>Frank</surname><given-names>JH</given-names></name></person-group> (<year>2018</year>) <source>Aleocharine Rove Beetles of Eastern Canada (<tp:taxon-name><tp:taxon-name-part taxon-name-part-type="order">Coleoptera</tp:taxon-name-part></tp:taxon-name>, <tp:taxon-name><tp:taxon-name-part taxon-name-part-type="family">Staphylinidae</tp:taxon-name-part></tp:taxon-name>, <tp:taxon-name><tp:taxon-name-part taxon-name-part-type="subfamily">Aleocharinae</tp:taxon-name-part></tp:taxon-name>): a Glimpse of Megadiversity.</source><publisher-name>Springer</publisher-name>, <publisher-loc>Cham</publisher-loc>, <size units="page">879 pp</size>.</mixed-citation></ref><ref id="B144"><mixed-citation xmlns:xlink="http://www.w3.org/1999/xlink" xlink:type="simple"><person-group><name name-style="western"><surname>Majka</surname><given-names>CG</given-names></name><name name-style="western"><surname>Klimaszewski</surname><given-names>J</given-names></name><name name-style="western"><surname>Lauff</surname><given-names>RF</given-names></name></person-group> (<year>2006</year>) <article-title>New <tp:taxon-name><tp:taxon-name-part taxon-name-part-type="order">Coleoptera</tp:taxon-name-part></tp:taxon-name> records from owl nests in Nova Scotia, Canada.</article-title><source>Zootaxa</source><volume>1194</volume>: <fpage>33</fpage>–<lpage>47</lpage>.</mixed-citation></ref><ref id="B203"><mixed-citation xmlns:xlink="http://www.w3.org/1999/xlink" xlink:type="simple"><person-group><name name-style="western"><surname>Webster</surname><given-names>RP</given-names></name><name name-style="western"><surname>Klimaszewski</surname><given-names>J</given-names></name><name name-style="western"><surname>Pelletier</surname><given-names>G</given-names></name><name name-style="western"><surname>Savard</surname><given-names>K</given-names></name></person-group> (<year>2009</year>) <article-title>New <tp:taxon-name><tp:taxon-name-part taxon-name-part-type="family">Staphylinidae</tp:taxon-name-part></tp:taxon-name> (<tp:taxon-name><tp:taxon-name-part taxon-name-part-type="order">Coleoptera</tp:taxon-name-part></tp:taxon-name>) records with new collection data from New Brunswick, Canada. I. <tp:taxon-name><tp:taxon-name-part taxon-name-part-type="subfamily">Aleocharinae</tp:taxon-name-part></tp:taxon-name>.</article-title><source>ZooKeys</source><volume>22</volume>: <fpage>171</fpage>–<lpage>248</lpage>. <ext-link xlink:type="simple" ext-link-type="doi" xlink:href="10.3897/zookeys.22.152">https://doi.org/10.3897/zookeys.22.152</ext-link></mixed-citation></ref><ref id="B150"><mixed-citation xmlns:xlink="http://www.w3.org/1999/xlink" xlink:type="simple"><person-group><name name-style="western"><surname>Muona</surname><given-names>J</given-names></name></person-group> (<year>1984</year>) <article-title>Review of the Palearctic <tp:taxon-name><tp:taxon-name-part taxon-name-part-type="subfamily">Aleocharinae</tp:taxon-name-part></tp:taxon-name> also occuring in North America (<tp:taxon-name><tp:taxon-name-part taxon-name-part-type="order">Coleoptera</tp:taxon-name-part></tp:taxon-name>: <tp:taxon-name><tp:taxon-name-part taxon-name-part-type="family">Staphylinidae</tp:taxon-name-part></tp:taxon-name>).</article-title><source>Entomologica Scandinavica</source><volume>15</volume>: <fpage>227</fpage>–<lpage>231</lpage>. <ext-link xlink:type="simple" ext-link-type="doi" xlink:href="10.1163/187631284X00190">https://doi.org/10.1163/187631284X00190</ext-link></mixed-citation></ref></ref-list></tp:taxon-treatment>
