# Supplementary material for: DNA barcodes reveal 63 overlooked species of Canadian beetles (Insecta, Coleoptera)
Source: Zookeys. 2019 Dec 4;894:53–150. doi: 10.3897/zookeys.894.37862 (PMC6906170; doi:10.3897/zookeys.894.37862)
Supplement: XML Treatment for Myllaena infuscata [file zookeys.894.37862-treatment10.xml]

<!DOCTYPE tp:taxon-treatment
  PUBLIC "-//TaxonX//DTD Taxonomic Treatment Publishing DTD v0 20100105//EN" "tax-treatment-NSO.dtd">
<tp:taxon-treatment xmlns:tp="http://www.plazi.org/taxpub"><tp:treatment-meta><kwd-group><label>Taxon classification</label><kwd><named-content xmlns:xlink="http://www.w3.org/1999/xlink" content-type="kingdom">Animalia</named-content></kwd><kwd><named-content xmlns:xlink="http://www.w3.org/1999/xlink" content-type="order">Coleoptera</named-content></kwd><kwd><named-content xmlns:xlink="http://www.w3.org/1999/xlink" content-type="family">Staphylinidae</named-content></kwd></kwd-group><mixed-citation publication-type="journal"><person-group><name><surname>Pentinsaari</surname><given-names>Mikko</given-names></name><name><surname>Anderson</surname><given-names>Robert</given-names></name><name><surname>Borowiec</surname><given-names>Lech</given-names></name><name><surname>Bouchard</surname><given-names>Patrice</given-names></name><name><surname>Brunke</surname><given-names>Adam</given-names></name><name><surname>Douglas</surname><given-names>Hume</given-names></name><name><surname>Smith</surname><given-names>Andrew B.T.</given-names></name><name><surname>Hebert</surname><given-names>Paul D. N.</given-names></name></person-group><article-title>DNA barcodes reveal 63 overlooked species of Canadian beetles (<tp:taxon-name><tp:taxon-name-part taxon-name-part-type="class">Insecta</tp:taxon-name-part></tp:taxon-name>, <tp:taxon-name><tp:taxon-name-part taxon-name-part-type="order">Coleoptera</tp:taxon-name-part></tp:taxon-name>)</article-title><source>Zookeys</source><day>04</day><month>12</month><year>2019</year><volume>894</volume><fpage>53</fpage><lpage>150</lpage><pub-id pub-id-type="doi">10.3897/zookeys.894.37862</pub-id></mixed-citation></tp:treatment-meta><tp:nomenclature><tp:taxon-name><object-id xmlns:xlink="http://www.w3.org/1999/xlink" content-type="arpha" xlink:type="simple">A2A7C7EF-BD70-555C-9C87-705C991415B2</object-id>
              <tp:taxon-name-part taxon-name-part-type="genus" reg="Myllaena">Myllaena</tp:taxon-name-part>
              <tp:taxon-name-part taxon-name-part-type="species" reg="infuscata">infuscata</tp:taxon-name-part>
                          </tp:taxon-name><tp:taxon-authority>Kraatz, 1853</tp:taxon-authority><xref ref-type="fig" rid="F5">Figure 8</xref></tp:nomenclature><tp:treatment-sec sec-type="distribution" id="SECID0ECJDI"><title>Distribution.</title><p>Native to the western Palaearctic region, widely distributed in Europe but rare in the north (<xref ref-type="bibr" rid="B160">Palm 1968</xref>) and also reported from India (Kashmir) (<xref ref-type="bibr" rid="B187">Schülke and Smetana 2015</xref>), though many of these records need confirmation (<xref ref-type="bibr" rid="B11">Assing 2018</xref>). It has previously been reported as occurring in the Nearctic region by <xref ref-type="bibr" rid="B187">Schülke and Smetana (2015)</xref> but this is probably based on an erroneous synonymy of North American <italic><tp:taxon-name><tp:taxon-name-part taxon-name-part-type="genus" reg="Myllaena">M.</tp:taxon-name-part> <tp:taxon-name-part taxon-name-part-type="species" reg="immunda">immunda</tp:taxon-name-part></tp:taxon-name></italic> Casey with this species in older literature. <xref ref-type="bibr" rid="B106">Klimaszewski (1982)</xref> corrected the synonymy, and <italic><tp:taxon-name><tp:taxon-name-part taxon-name-part-type="genus" reg="Myllaena">M.</tp:taxon-name-part> <tp:taxon-name-part taxon-name-part-type="species" reg="immunda">immunda</tp:taxon-name-part></tp:taxon-name></italic> is now considered a synonym of <italic><tp:taxon-name><tp:taxon-name-part taxon-name-part-type="genus" reg="Myllaena">M.</tp:taxon-name-part> <tp:taxon-name-part taxon-name-part-type="species" reg="arcana">arcana</tp:taxon-name-part></tp:taxon-name></italic> Casey, 1911. The true <italic><tp:taxon-name><tp:taxon-name-part taxon-name-part-type="genus" reg="Myllaena">M.</tp:taxon-name-part> <tp:taxon-name-part taxon-name-part-type="species" reg="infuscata">infuscata</tp:taxon-name-part></tp:taxon-name></italic> is reported here as adventive in the Nearctic region (Ontario, Canada).</p></tp:treatment-sec><tp:treatment-sec sec-type="Canadian records" id="SECID0EILDI"><title>Canadian records.</title><p>Ontario: Rouge National Urban Park, 15-Sep-2013 (1 ex, <abbrev xmlns:xlink="http://www.w3.org/1999/xlink" content-type="institution" xlink:title="Centre for Biodiversity Genomics, University of Guelph" id="ABBRID0EOLDI" xlink:type="simple">CBG</abbrev>).</p></tp:treatment-sec><tp:treatment-sec sec-type="Diagnostic information" id="SECID0ETLDI"><title>Diagnostic information.</title><p>Body length 1.2–1.5 mm. Habitus as in Fig. <xref ref-type="fig" rid="F5">8A</xref>. Aedeagus as in Fig. <xref ref-type="fig" rid="F5">8B, C</xref>. Spermatheca as in Fig. <xref ref-type="fig" rid="F5">8D</xref>.</p></tp:treatment-sec><tp:treatment-sec sec-type="Bionomic notes" id="SECID0EFMDI"><title>Bionomic notes.</title><p><italic><tp:taxon-name><tp:taxon-name-part taxon-name-part-type="genus" reg="Myllaena">Myllaena</tp:taxon-name-part> <tp:taxon-name-part taxon-name-part-type="species" reg="infuscata">infuscata</tp:taxon-name-part></tp:taxon-name></italic> occurs in both exposed and shaded microhabitats along the margins of still and running water (<xref ref-type="bibr" rid="B175">Reid 1991</xref>). The Canadian specimen was extracted from soil and leaf litter collected near the mouth of Rouge River.</p></tp:treatment-sec><tp:treatment-sec sec-type="comments" id="SECID0E1MDI"><title>Comments.</title><p><italic><tp:taxon-name><tp:taxon-name-part taxon-name-part-type="genus" reg="Myllaena">Myllaena</tp:taxon-name-part> <tp:taxon-name-part taxon-name-part-type="species" reg="infuscata">infuscata</tp:taxon-name-part></tp:taxon-name></italic> is distinctive in the Nearctic fauna for its spermathecal shape, which forms concentric circular coils (Fig. <xref ref-type="fig" rid="F5">8D</xref>). The median lobe of the aedeagus in lateral view is also distinctive among species in North America (Fig. <xref ref-type="fig" rid="F5">8B, C</xref>). Within the western Palaearctic fauna, only <italic><tp:taxon-name><tp:taxon-name-part taxon-name-part-type="genus" reg="Myllaena">M.</tp:taxon-name-part> <tp:taxon-name-part taxon-name-part-type="species" reg="minuta">minuta</tp:taxon-name-part></tp:taxon-name></italic> has similar genitalia but differs in the shape of the median lobe in lateral view. The single female from Ontario bears the characteristic spermatheca and its corresponding barcode sequence falls within the BIN associated with <italic><tp:taxon-name><tp:taxon-name-part taxon-name-part-type="genus" reg="Myllaena">M.</tp:taxon-name-part> <tp:taxon-name-part taxon-name-part-type="species" reg="infuscata">infuscata</tp:taxon-name-part></tp:taxon-name></italic>, rather than <italic><tp:taxon-name><tp:taxon-name-part taxon-name-part-type="genus" reg="Myllaena">M.</tp:taxon-name-part> <tp:taxon-name-part taxon-name-part-type="species" reg="minuta">minuta</tp:taxon-name-part></tp:taxon-name></italic>, its similar sister species. It is unknown whether this is a recent introduction to North America or if its small size has impeded its detection.</p></tp:treatment-sec><tp:treatment-sec><!--Section generated to contain objects referenced in tp:taxon-treatment.--><fig id="F5" position="float" orientation="portrait"><object-id xmlns:xlink="http://www.w3.org/1999/xlink" content-type="doi" xlink:type="simple">10.3897/zookeys.894.37862.figures7-8</object-id><object-id xmlns:xlink="http://www.w3.org/1999/xlink" content-type="arpha" xlink:type="simple">4F98B583-912F-5652-ABCF-6349BE2452A2</object-id><label>Figures 7, 8.</label><caption><p><bold>7A</bold><italic><tp:taxon-name><tp:taxon-name-part taxon-name-part-type="genus" reg="Atheta">Atheta</tp:taxon-name-part> <tp:taxon-name-part taxon-name-part-type="species" reg="vaga">vaga</tp:taxon-name-part></tp:taxon-name></italic> (Heer), habitus <bold>7B</bold><italic><tp:taxon-name><tp:taxon-name-part taxon-name-part-type="genus" reg="Atheta">Atheta</tp:taxon-name-part> <tp:taxon-name-part taxon-name-part-type="species" reg="vaga">vaga</tp:taxon-name-part></tp:taxon-name></italic>, aedeagus, lateral view <bold>7C</bold><italic><tp:taxon-name><tp:taxon-name-part taxon-name-part-type="genus" reg="Atheta">Atheta</tp:taxon-name-part> <tp:taxon-name-part taxon-name-part-type="species" reg="fanatica">fanatica</tp:taxon-name-part></tp:taxon-name></italic> Casey, aedeagus, lateral view <bold>7D</bold><italic><tp:taxon-name><tp:taxon-name-part taxon-name-part-type="genus" reg="Atheta">Atheta</tp:taxon-name-part> <tp:taxon-name-part taxon-name-part-type="species" reg="fanatica">fanatica</tp:taxon-name-part></tp:taxon-name></italic>, spermatheca <bold>8</bold><italic><tp:taxon-name><tp:taxon-name-part taxon-name-part-type="genus" reg="Myllaena">Myllaena</tp:taxon-name-part> <tp:taxon-name-part taxon-name-part-type="species" reg="infuscata">infuscata</tp:taxon-name-part></tp:taxon-name></italic> Kraatz <bold>8A</bold> habitus <bold>8B</bold> aedeagus, ventral view <bold>8C</bold> aedeagus, lateral view <bold>8D</bold> spermatheca <bold>8B–D</bold> V. Assing. Scale bars: 1.0 mm (<bold>7A</bold>), 0.2 mm (<bold>7B–D</bold>), 0.5 mm (<bold>8A</bold>), 0.1 mm (<bold>8B–D</bold>).</p></caption><graphic xmlns:xlink="http://www.w3.org/1999/xlink" xlink:href="zookeys-894-053-g005.jpg" position="float" orientation="portrait" xlink:type="simple" id="oo_362141.jpg"><uri content-type="original_file" xlink:type="simple">https://binary.pensoft.net/fig/362141</uri></graphic></fig></tp:treatment-sec><ref-list><ref id="B160"><mixed-citation xmlns:xlink="http://www.w3.org/1999/xlink" xlink:type="simple"><person-group><name name-style="western"><surname>Palm</surname><given-names>T</given-names></name></person-group> (<year>1968</year>) <source>Svensk Insektfauna 9. Skalbaggar. <tp:taxon-name><tp:taxon-name-part taxon-name-part-type="order">Coleoptera</tp:taxon-name-part></tp:taxon-name>, Kortvingar: Fam. <tp:taxon-name><tp:taxon-name-part taxon-name-part-type="family">Staphylinidae</tp:taxon-name-part></tp:taxon-name>, Häfte 5. Underfam. <tp:taxon-name><tp:taxon-name-part taxon-name-part-type="subfamily">Aleocharinae</tp:taxon-name-part></tp:taxon-name> (<italic><tp:taxon-name><tp:taxon-name-part taxon-name-part-type="genus">Deinopsis</tp:taxon-name-part></tp:taxon-name></italic>-<italic><tp:taxon-name><tp:taxon-name-part taxon-name-part-type="genus">Trichomicra</tp:taxon-name-part></tp:taxon-name></italic>).</source><publisher-name>Entomologiska Föreningen i Stockholm</publisher-name>, <publisher-loc>Stockholm</publisher-loc>, <size units="page">112 pp</size>.</mixed-citation></ref><ref id="B187"><mixed-citation xmlns:xlink="http://www.w3.org/1999/xlink" xlink:type="simple"><person-group><name name-style="western"><surname>Schülke</surname><given-names>M</given-names></name><name name-style="western"><surname>Smetana</surname><given-names>A</given-names></name></person-group> (<year>2015</year>) <article-title><tp:taxon-name><tp:taxon-name-part taxon-name-part-type="family">Staphylinidae</tp:taxon-name-part></tp:taxon-name>.</article-title> In: <person-group><name name-style="western"><surname>Löbl</surname><given-names>I</given-names></name><name name-style="western"><surname>Löbl</surname><given-names>D</given-names></name></person-group> (<role>Eds</role>) <issue-title>Catalogue of Palaearctic Coleoptera (Vol.</issue-title><source>2). Brill, Leiden</source>, <fpage>901</fpage>–<lpage>1134</lpage>. <ext-link xlink:type="simple" ext-link-type="doi" xlink:href="10.1163/9789004296855">https://doi.org/10.1163/9789004296855</ext-link></mixed-citation></ref><ref id="B11"><mixed-citation xmlns:xlink="http://www.w3.org/1999/xlink" xlink:type="simple"><person-group><name name-style="western"><surname>Assing</surname><given-names>V</given-names></name></person-group> (<year>2018</year>) <article-title>On some <italic><tp:taxon-name><tp:taxon-name-part taxon-name-part-type="genus">Myllaena</tp:taxon-name-part></tp:taxon-name></italic> species in the East Mediterranean and Caucasus regions (<tp:taxon-name><tp:taxon-name-part taxon-name-part-type="order">Coleoptera</tp:taxon-name-part></tp:taxon-name>: <tp:taxon-name><tp:taxon-name-part taxon-name-part-type="family">Staphylinidae</tp:taxon-name-part></tp:taxon-name>: <tp:taxon-name><tp:taxon-name-part taxon-name-part-type="subfamily">Aleocharinae</tp:taxon-name-part></tp:taxon-name>).</article-title><source>Linzer biologische Beiträge</source><volume>50</volume>: <fpage>1015</fpage>–<lpage>1032</lpage>.</mixed-citation></ref><ref id="B106"><mixed-citation xmlns:xlink="http://www.w3.org/1999/xlink" xlink:type="simple"><person-group><name name-style="western"><surname>Klimaszewski</surname><given-names>J</given-names></name></person-group> (<year>1982</year>) <article-title>Studies of <tp:taxon-name><tp:taxon-name-part taxon-name-part-type="tribe">Myllaenini</tp:taxon-name-part></tp:taxon-name> (<tp:taxon-name><tp:taxon-name-part taxon-name-part-type="order">Coleoptera</tp:taxon-name-part></tp:taxon-name>: <tp:taxon-name><tp:taxon-name-part taxon-name-part-type="family">Staphylinidae</tp:taxon-name-part></tp:taxon-name>, <tp:taxon-name><tp:taxon-name-part taxon-name-part-type="subfamily">Aleocharinae</tp:taxon-name-part></tp:taxon-name>). 1. Systematics, phylogeny, and zoogeography of Nearctic <italic><tp:taxon-name><tp:taxon-name-part taxon-name-part-type="genus">Myllaena</tp:taxon-name-part></tp:taxon-name></italic> Erichson.</article-title><source>The Canadian Entomologist</source><volume>114</volume>: <fpage>181</fpage>–<lpage>242</lpage>. <ext-link xlink:type="simple" ext-link-type="doi" xlink:href="10.4039/Ent114181-3">https://doi.org/10.4039/Ent114181-3</ext-link></mixed-citation></ref><ref id="B175"><mixed-citation xmlns:xlink="http://www.w3.org/1999/xlink" xlink:type="simple"><person-group><name name-style="western"><surname>Reid</surname><given-names>CAM</given-names></name></person-group> (<year>1991</year>) <article-title>Notes on distribution of <italic><tp:taxon-name><tp:taxon-name-part taxon-name-part-type="genus">Myllaena</tp:taxon-name-part></tp:taxon-name></italic> spp. (Col., <tp:taxon-name><tp:taxon-name-part taxon-name-part-type="family">Staphylinidae</tp:taxon-name-part></tp:taxon-name>) in Buckinghamshire and north-east England.</article-title><source>Entomologist’s Monthly Magazine</source><volume>127</volume>: <fpage>1</fpage>–<lpage>24</lpage>.</mixed-citation></ref></ref-list></tp:taxon-treatment>
