# Supplementary material for: DNA barcodes reveal 63 overlooked species of Canadian beetles (Insecta, Coleoptera)
Source: Zookeys. 2019 Dec 4;894:53–150. doi: 10.3897/zookeys.894.37862 (PMC6906170; doi:10.3897/zookeys.894.37862)
Supplement: XML Treatment for Bledius gallicus [file zookeys.894.37862-treatment11.xml]

<!DOCTYPE tp:taxon-treatment
  PUBLIC "-//TaxonX//DTD Taxonomic Treatment Publishing DTD v0 20100105//EN" "tax-treatment-NSO.dtd">
<tp:taxon-treatment xmlns:tp="http://www.plazi.org/taxpub"><tp:treatment-meta><kwd-group><label>Taxon classification</label><kwd><named-content xmlns:xlink="http://www.w3.org/1999/xlink" content-type="kingdom">Animalia</named-content></kwd><kwd><named-content xmlns:xlink="http://www.w3.org/1999/xlink" content-type="order">Coleoptera</named-content></kwd><kwd><named-content xmlns:xlink="http://www.w3.org/1999/xlink" content-type="family">Staphylinidae</named-content></kwd></kwd-group><mixed-citation publication-type="journal"><person-group><name><surname>Pentinsaari</surname><given-names>Mikko</given-names></name><name><surname>Anderson</surname><given-names>Robert</given-names></name><name><surname>Borowiec</surname><given-names>Lech</given-names></name><name><surname>Bouchard</surname><given-names>Patrice</given-names></name><name><surname>Brunke</surname><given-names>Adam</given-names></name><name><surname>Douglas</surname><given-names>Hume</given-names></name><name><surname>Smith</surname><given-names>Andrew B.T.</given-names></name><name><surname>Hebert</surname><given-names>Paul D. N.</given-names></name></person-group><article-title>DNA barcodes reveal 63 overlooked species of Canadian beetles (<tp:taxon-name><tp:taxon-name-part taxon-name-part-type="class">Insecta</tp:taxon-name-part></tp:taxon-name>, <tp:taxon-name><tp:taxon-name-part taxon-name-part-type="order">Coleoptera</tp:taxon-name-part></tp:taxon-name>)</article-title><source>Zookeys</source><day>04</day><month>12</month><year>2019</year><volume>894</volume><fpage>53</fpage><lpage>150</lpage><pub-id pub-id-type="doi">10.3897/zookeys.894.37862</pub-id></mixed-citation></tp:treatment-meta><tp:nomenclature><tp:taxon-name><object-id xmlns:xlink="http://www.w3.org/1999/xlink" content-type="arpha" xlink:type="simple">6B6DD97A-AE0F-5387-875D-363D09EF30EE</object-id>
              <tp:taxon-name-part taxon-name-part-type="genus" reg="Bledius">Bledius</tp:taxon-name-part>
              <tp:taxon-name-part taxon-name-part-type="species" reg="gallicus">gallicus</tp:taxon-name-part>
                          </tp:taxon-name><tp:taxon-authority>(Gravenhorst, 1806)</tp:taxon-authority><xref ref-type="fig" rid="F6">Figure 9</xref><tp:nomenclature-citation-list><tp:nomenclature-citation><tp:taxon-name>
                      <tp:taxon-name-part taxon-name-part-type="genus" reg="Bledius"/>
                      <tp:taxon-name-part taxon-name-part-type="species" reg="gallicus"/>
                    </tp:taxon-name><comment>= <tp:taxon-name><tp:taxon-name-part taxon-name-part-type="genus" reg="Bledius">Bledius</tp:taxon-name-part> <tp:taxon-name-part taxon-name-part-type="species" reg="philadelphicus">philadelphicus</tp:taxon-name-part></tp:taxon-name> Fall, 1919, syn. nov. </comment></tp:nomenclature-citation></tp:nomenclature-citation-list></tp:nomenclature><tp:treatment-sec sec-type="distribution" id="SECID0EARDI"><title>Distribution.</title><p>Native to the Palaearctic region, trans-Palaearctic (<xref ref-type="bibr" rid="B185">Schülke 2012a</xref>). Adventive in the Nearctic region (Maryland, Massachusetts, New Jersey, New York, and Pennsylvania, United States, and Ontario, Quebec, New Brunswick, and Newfoundland, Canada (<xref ref-type="bibr" rid="B90">Herman 1972</xref>, <xref ref-type="bibr" rid="B27">Bousquet et al. 2013</xref>, as <italic><tp:taxon-name><tp:taxon-name-part taxon-name-part-type="genus" reg="Bledius">B.</tp:taxon-name-part> <tp:taxon-name-part taxon-name-part-type="species" reg="philadelphicus">philadelphicus</tp:taxon-name-part></tp:taxon-name></italic>).</p></tp:treatment-sec><tp:treatment-sec sec-type="Canadian records" id="SECID0E4RDI"><title>Canadian records</title><p>(DNA barcoded specimens). Ontario: Georgian Bay Islands National Park, 19-Aug-2013 to 27-Aug-2013 (1 ex, <abbrev xmlns:xlink="http://www.w3.org/1999/xlink" content-type="institution" xlink:title="Centre for Biodiversity Genomics, University of Guelph" id="ABBRID0EDSDI" xlink:type="simple">CBG</abbrev>); Grundy Lake Provincial Park, 13-Jul-1995 (1 ex, <abbrev xmlns:xlink="http://www.w3.org/1999/xlink" content-type="institution" xlink:title="Canadian National Collection of Insects, Arachnids, and Nematodes" id="ABBRID0EISDI" xlink:type="simple">CNC</abbrev>); Hamilton, 21-Jul-2017 (3 exx, <abbrev xmlns:xlink="http://www.w3.org/1999/xlink" content-type="institution" xlink:title="Centre for Biodiversity Genomics, University of Guelph" id="ABBRID0ENSDI" xlink:type="simple">CBG</abbrev>). Quebec: Montreal, 19-Aug-1981 (1 ex, <abbrev xmlns:xlink="http://www.w3.org/1999/xlink" content-type="institution" xlink:title="Canadian National Collection of Insects, Arachnids, and Nematodes" id="ABBRID0ESSDI" xlink:type="simple">CNC</abbrev>).</p></tp:treatment-sec><tp:treatment-sec sec-type="Additional Canadian records" id="SECID0EXSDI"><title>Additional Canadian records.</title><p>See <xref ref-type="bibr" rid="B90">Herman (1972)</xref> for a list of earlier records from Canada and the United States (as <italic><tp:taxon-name><tp:taxon-name-part taxon-name-part-type="genus" reg="Bledius">B.</tp:taxon-name-part> <tp:taxon-name-part taxon-name-part-type="species" reg="philadelphicus">philadelphicus</tp:taxon-name-part></tp:taxon-name></italic>).</p></tp:treatment-sec><tp:treatment-sec sec-type="Diagnostic information" id="SECID0EMTDI"><title>Diagnostic information.</title><p>Body length: 3.7–4.8 mm. Habitus as in Fig. <xref ref-type="fig" rid="F6">9A, B</xref>. Male sternite VII as in Fig. <xref ref-type="fig" rid="F6">9D</xref>. Aedeagus as in Fig. <xref ref-type="fig" rid="F6">9C</xref>.</p></tp:treatment-sec><tp:treatment-sec sec-type="Bionomic notes" id="SECID0E5TDI"><title>Bionomic notes.</title><p><xref ref-type="bibr" rid="B158">Palm (1961)</xref> (as synonym <italic><tp:taxon-name><tp:taxon-name-part taxon-name-part-type="genus" reg="Bledius">B.</tp:taxon-name-part> <tp:taxon-name-part taxon-name-part-type="species" reg="fracticornis">fracticornis</tp:taxon-name-part></tp:taxon-name></italic>) states that this species can be found in half-moist sand, gravel, clay or mineral soil mixed with humus, with or without vegetation cover. In Central Europe, this species occurs on sandy to muddy river banks, and also in damp field edges (<xref ref-type="bibr" rid="B185">Schülke 2012a</xref>). Three of the <abbrev xmlns:xlink="http://www.w3.org/1999/xlink" content-type="institution" xlink:title="Centre for Biodiversity Genomics, University of Guelph" id="ABBRID0EXUDI" xlink:type="simple">CBG</abbrev> specimens were collected at a UV light at a forest edge, one was caught in a Malaise trap in a forested peninsula.</p></tp:treatment-sec><tp:treatment-sec sec-type="comments" id="SECID0E3UDI"><title>Comments.</title><p><italic><tp:taxon-name><tp:taxon-name-part taxon-name-part-type="genus" reg="Bledius">Bledius</tp:taxon-name-part> <tp:taxon-name-part taxon-name-part-type="species" reg="gallicus">gallicus</tp:taxon-name-part></tp:taxon-name></italic> can be recognized within <xref ref-type="bibr" rid="B90">Herman’s (1972)</xref> ‘semiferrugineus group’ using the following combination of characters: last segment of metatarsus in dorsal view gradually expanded to apex, male sternite VII emarginate, with membranous lobe but emargination not bordered by a pair of spines, pronotum with midlongitudinal groove. The species will key easily to <italic><tp:taxon-name><tp:taxon-name-part taxon-name-part-type="genus" reg="Bledius">B.</tp:taxon-name-part> <tp:taxon-name-part taxon-name-part-type="species" reg="philadelphicus">philadelphicus</tp:taxon-name-part></tp:taxon-name></italic> Fall, 1919 in <xref ref-type="bibr" rid="B90">Herman’s (1972)</xref> key and we here consider these two species synonyms. Specimens in the <abbrev xmlns:xlink="http://www.w3.org/1999/xlink" content-type="institution" xlink:title="Canadian National Collection of Insects, Arachnids, and Nematodes" id="ABBRID0EAWDI" xlink:type="simple">CNC</abbrev> identified as <italic><tp:taxon-name><tp:taxon-name-part taxon-name-part-type="genus" reg="Bledius">B.</tp:taxon-name-part> <tp:taxon-name-part taxon-name-part-type="species" reg="philadelphicus">philadelphicus</tp:taxon-name-part></tp:taxon-name></italic> by Lee Herman and included in his revision of the ‘<italic>semiferrugineus</italic> group’ (<xref ref-type="bibr" rid="B90">Herman 1972</xref>) were dissected and revealed to be <italic><tp:taxon-name><tp:taxon-name-part taxon-name-part-type="genus" reg="Bledius">B.</tp:taxon-name-part> <tp:taxon-name-part taxon-name-part-type="species" reg="gallicus">gallicus</tp:taxon-name-part></tp:taxon-name></italic>. The description of <italic><tp:taxon-name><tp:taxon-name-part taxon-name-part-type="genus" reg="Bledius">Bledius</tp:taxon-name-part> <tp:taxon-name-part taxon-name-part-type="species" reg="philadelphicus">philadelphicus</tp:taxon-name-part></tp:taxon-name></italic> in <xref ref-type="bibr" rid="B90">Herman (1972)</xref> corresponds to that of <italic><tp:taxon-name><tp:taxon-name-part taxon-name-part-type="genus" reg="Bledius">B.</tp:taxon-name-part> <tp:taxon-name-part taxon-name-part-type="species" reg="gallicus">gallicus</tp:taxon-name-part></tp:taxon-name></italic> in <xref ref-type="bibr" rid="B185">Schülke (2012a)</xref>, including the characteristic male sternite VII (though the membranous part is slightly deeper in both Nearctic and Palaearctic populations than indicated by the illustration). <italic><tp:taxon-name><tp:taxon-name-part taxon-name-part-type="genus" reg="Bledius">Bledius</tp:taxon-name-part> <tp:taxon-name-part taxon-name-part-type="species" reg="gallicus">gallicus</tp:taxon-name-part></tp:taxon-name></italic> is closely related to the Palaearctic <italic><tp:taxon-name><tp:taxon-name-part taxon-name-part-type="genus" reg="Bledius">B.</tp:taxon-name-part> <tp:taxon-name-part taxon-name-part-type="species" reg="femoralis">femoralis</tp:taxon-name-part></tp:taxon-name></italic> (Gyllenhal, 1827) (<xref ref-type="bibr" rid="B185">Schülke 2012a</xref>). The two species have extremely similar aedeagi, differing only in the apex of the ventral lamella (Fig. <xref ref-type="fig" rid="F6">9C</xref>) (acute in <italic><tp:taxon-name><tp:taxon-name-part taxon-name-part-type="genus" reg="Bledius">B.</tp:taxon-name-part> <tp:taxon-name-part taxon-name-part-type="species" reg="femoralis">femoralis</tp:taxon-name-part></tp:taxon-name></italic> and broadly truncate in <italic><tp:taxon-name><tp:taxon-name-part taxon-name-part-type="genus" reg="Bledius">B.</tp:taxon-name-part> <tp:taxon-name-part taxon-name-part-type="species" reg="gallicus">gallicus</tp:taxon-name-part></tp:taxon-name></italic>). These two species are more easily separated by the shape of male sternite VII (<xref ref-type="bibr" rid="B185">Schülke 2012a</xref>).</p><p>Based on the specimens available at the <abbrev xmlns:xlink="http://www.w3.org/1999/xlink" content-type="institution" xlink:title="Canadian National Collection of Insects, Arachnids, and Nematodes" id="ABBRID0EZZDI" xlink:type="simple">CNC</abbrev> and reported by <xref ref-type="bibr" rid="B90">Herman (1972)</xref>, <italic><tp:taxon-name><tp:taxon-name-part taxon-name-part-type="genus" reg="Bledius">B.</tp:taxon-name-part> <tp:taxon-name-part taxon-name-part-type="species" reg="gallicus">gallicus</tp:taxon-name-part></tp:taxon-name></italic> has been in North America for quite a long time, since at least as early as 1910, when <xref ref-type="bibr" rid="B59">Fall (1910)</xref> first described <italic><tp:taxon-name><tp:taxon-name-part taxon-name-part-type="genus" reg="Bledius">B.</tp:taxon-name-part> <tp:taxon-name-part taxon-name-part-type="species" reg="philadelphicus">philadelphicus</tp:taxon-name-part></tp:taxon-name></italic> as <italic><tp:taxon-name><tp:taxon-name-part taxon-name-part-type="genus" reg="Bledius">B.</tp:taxon-name-part> <tp:taxon-name-part taxon-name-part-type="species" reg="dissimilis">dissimilis</tp:taxon-name-part></tp:taxon-name></italic> (not Erichson 1840, preoccupied name replaced by <xref ref-type="bibr" rid="B60">Fall (1919)</xref>). The earliest Canadian specimens are from the 1920s.</p><fig id="F6" position="float" orientation="portrait"><object-id xmlns:xlink="http://www.w3.org/1999/xlink" content-type="doi" xlink:type="simple">10.3897/zookeys.894.37862.figures9-10</object-id><object-id xmlns:xlink="http://www.w3.org/1999/xlink" content-type="arpha" xlink:type="simple">772A39E6-C31D-5EB1-A304-9D36F6306CEB</object-id><label>Figures 9, 10.</label><caption><p><bold>9</bold><italic><tp:taxon-name><tp:taxon-name-part taxon-name-part-type="genus" reg="Bledius">Bledius</tp:taxon-name-part> <tp:taxon-name-part taxon-name-part-type="species" reg="gallicus">gallicus</tp:taxon-name-part></tp:taxon-name></italic> (Gravenhorst) <bold>9A</bold> habitus, black elytra, L. Borowiec <bold>9B</bold> habitus, red-brown elytra, L. Borowiec <bold>9C</bold> aedeagus, ventral view, VL = ventral lamella M. Schülke <bold>9D</bold> male sternite VII <bold>10</bold><italic><tp:taxon-name><tp:taxon-name-part taxon-name-part-type="genus" reg="Carpelimus">Carpelimus</tp:taxon-name-part> <tp:taxon-name-part taxon-name-part-type="species" reg="elongatulus">elongatulus</tp:taxon-name-part></tp:taxon-name></italic> (Erichson) <bold>10A</bold> habitus <bold>10B</bold> aedeagus, ventral view, H. Schillhammer. Scale bars: 1.0 mm (<bold>9A, B; 10A</bold>), 0.2 mm (<bold>9C</bold>), 0.2 mm (<bold>9D</bold>), 0.25 mm (<bold>10B</bold>).</p></caption><graphic xmlns:xlink="http://www.w3.org/1999/xlink" xlink:href="zookeys-894-053-g006.jpg" position="float" orientation="portrait" xlink:type="simple" id="oo_362142.jpg"><uri content-type="original_file" xlink:type="simple">https://binary.pensoft.net/fig/362142</uri></graphic></fig></tp:treatment-sec><ref-list><ref id="B185"><mixed-citation xmlns:xlink="http://www.w3.org/1999/xlink" xlink:type="simple"><person-group><name name-style="western"><surname>Schülke</surname><given-names>M</given-names></name></person-group> (<year>2012a</year>) <article-title><tp:taxon-name><tp:taxon-name-part taxon-name-part-type="subfamily">Oxytelinae</tp:taxon-name-part></tp:taxon-name>.</article-title> In: <person-group><name name-style="western"><surname>Assing</surname><given-names>V</given-names></name><name name-style="western"><surname>Schülke</surname><given-names>M</given-names></name></person-group> (<role>Eds</role>) <issue-title>Die Käfer Mitteleuropas, Band 4 (2.</issue-title><source>Auflage). Spektrum Akademischer Verlag, Heidelberg</source>, <fpage>283</fpage>–<lpage>284</lpage>.</mixed-citation></ref><ref id="B90"><mixed-citation xmlns:xlink="http://www.w3.org/1999/xlink" xlink:type="simple"><person-group><name name-style="western"><surname>Herman</surname><given-names>L</given-names></name></person-group> (<year>1972</year>) <article-title>Revision of <italic><tp:taxon-name><tp:taxon-name-part taxon-name-part-type="genus">Bledius</tp:taxon-name-part></tp:taxon-name></italic> and related genera. Part I. The <italic>aequatorialis</italic>, <italic>mandibularis</italic>, and <italic>semiferrugineus</italic> groups and two new genera (Coleopera, <tp:taxon-name><tp:taxon-name-part taxon-name-part-type="family">Staphylinidae</tp:taxon-name-part></tp:taxon-name>, <tp:taxon-name><tp:taxon-name-part taxon-name-part-type="subfamily">Oxytelinae</tp:taxon-name-part></tp:taxon-name>).</article-title><source>Bulletin of the American Museum of Natural History</source><volume>149</volume>: <fpage>111</fpage>–<lpage>254</lpage>.</mixed-citation></ref><ref id="B27"><mixed-citation xmlns:xlink="http://www.w3.org/1999/xlink" xlink:type="simple"><person-group><name name-style="western"><surname>Bousquet</surname><given-names>Y</given-names></name><name name-style="western"><surname>Bouchard</surname><given-names>P</given-names></name><name name-style="western"><surname>Davies</surname><given-names>A</given-names></name><name name-style="western"><surname>Sikes</surname><given-names>D</given-names></name></person-group> (<year>2013</year>) <article-title>Checklist of beetles (<tp:taxon-name><tp:taxon-name-part taxon-name-part-type="order">Coleoptera</tp:taxon-name-part></tp:taxon-name>) of Canada and Alaska. Second edition.</article-title><source>ZooKeys</source><volume>360</volume>: <fpage>1</fpage>–<lpage>44</lpage>. <ext-link xlink:type="simple" ext-link-type="doi" xlink:href="10.3897/zookeys.360.4742">https://doi.org/10.3897/zookeys.360.4742</ext-link></mixed-citation></ref><ref id="B158"><mixed-citation xmlns:xlink="http://www.w3.org/1999/xlink" xlink:type="simple"><person-group><name name-style="western"><surname>Palm</surname><given-names>T</given-names></name></person-group> (<year>1961</year>) <source>Svensk Insektfauna 9. Skalbaggar, <tp:taxon-name><tp:taxon-name-part taxon-name-part-type="order">Coleoptera</tp:taxon-name-part></tp:taxon-name>. Kortvingar: Fam. <tp:taxon-name><tp:taxon-name-part taxon-name-part-type="family">Staphylinidae</tp:taxon-name-part></tp:taxon-name>, Häfte 2. Underfam. <tp:taxon-name><tp:taxon-name-part taxon-name-part-type="subfamily">Oxytelinae</tp:taxon-name-part></tp:taxon-name>, <tp:taxon-name><tp:taxon-name-part taxon-name-part-type="subfamily">Oxyporinae</tp:taxon-name-part></tp:taxon-name>, <tp:taxon-name><tp:taxon-name-part taxon-name-part-type="subfamily">Steninae</tp:taxon-name-part></tp:taxon-name>, <tp:taxon-name><tp:taxon-name-part taxon-name-part-type="subfamily">Euaesthetinae</tp:taxon-name-part></tp:taxon-name>.</source><publisher-name>Entomologiska Föreningen i Stockholm</publisher-name>, <publisher-loc>Stockholm</publisher-loc>, <size units="page">126 pp</size>.</mixed-citation></ref><ref id="B59"><mixed-citation xmlns:xlink="http://www.w3.org/1999/xlink" xlink:type="simple"><person-group><name name-style="western"><surname>Fall</surname><given-names>HC</given-names></name></person-group> (<year>1910</year>) <article-title>Miscellaneous notes and descriptions of North American <tp:taxon-name><tp:taxon-name-part taxon-name-part-type="order">Coleoptera</tp:taxon-name-part></tp:taxon-name>.</article-title><source>Transactions of the American Entomological Society</source><volume>36</volume>: <fpage>89</fpage>–<lpage>197</lpage>.</mixed-citation></ref><ref id="B60"><mixed-citation xmlns:xlink="http://www.w3.org/1999/xlink" xlink:type="simple"><person-group><name name-style="western"><surname>Fall</surname><given-names>HC</given-names></name></person-group> (<year>1919</year>) <article-title>A Change of Names (<tp:taxon-name><tp:taxon-name-part taxon-name-part-type="order">Coleoptera</tp:taxon-name-part></tp:taxon-name>).</article-title><source>Entomological News</source><volume>30</volume>: <fpage>1</fpage>–<lpage>26</lpage>.</mixed-citation></ref></ref-list></tp:taxon-treatment>
