# Supplementary material for: DNA barcodes reveal 63 overlooked species of Canadian beetles (Insecta, Coleoptera)
Source: Zookeys. 2019 Dec 4;894:53–150. doi: 10.3897/zookeys.894.37862 (PMC6906170; doi:10.3897/zookeys.894.37862)
Supplement: XML Treatment for Carpelimus elongatulus [file zookeys.894.37862-treatment12.xml]

<!DOCTYPE tp:taxon-treatment
  PUBLIC "-//TaxonX//DTD Taxonomic Treatment Publishing DTD v0 20100105//EN" "tax-treatment-NSO.dtd">
<tp:taxon-treatment xmlns:tp="http://www.plazi.org/taxpub"><tp:treatment-meta><kwd-group><label>Taxon classification</label><kwd><named-content xmlns:xlink="http://www.w3.org/1999/xlink" content-type="kingdom">Animalia</named-content></kwd><kwd><named-content xmlns:xlink="http://www.w3.org/1999/xlink" content-type="order">Coleoptera</named-content></kwd><kwd><named-content xmlns:xlink="http://www.w3.org/1999/xlink" content-type="family">Staphylinidae</named-content></kwd></kwd-group><mixed-citation publication-type="journal"><person-group><name><surname>Pentinsaari</surname><given-names>Mikko</given-names></name><name><surname>Anderson</surname><given-names>Robert</given-names></name><name><surname>Borowiec</surname><given-names>Lech</given-names></name><name><surname>Bouchard</surname><given-names>Patrice</given-names></name><name><surname>Brunke</surname><given-names>Adam</given-names></name><name><surname>Douglas</surname><given-names>Hume</given-names></name><name><surname>Smith</surname><given-names>Andrew B.T.</given-names></name><name><surname>Hebert</surname><given-names>Paul D. N.</given-names></name></person-group><article-title>DNA barcodes reveal 63 overlooked species of Canadian beetles (<tp:taxon-name><tp:taxon-name-part taxon-name-part-type="class">Insecta</tp:taxon-name-part></tp:taxon-name>, <tp:taxon-name><tp:taxon-name-part taxon-name-part-type="order">Coleoptera</tp:taxon-name-part></tp:taxon-name>)</article-title><source>Zookeys</source><day>04</day><month>12</month><year>2019</year><volume>894</volume><fpage>53</fpage><lpage>150</lpage><pub-id pub-id-type="doi">10.3897/zookeys.894.37862</pub-id></mixed-citation></tp:treatment-meta><tp:nomenclature><tp:taxon-name><object-id xmlns:xlink="http://www.w3.org/1999/xlink" content-type="arpha" xlink:type="simple">455EF112-AE32-537C-8714-B471C02E0176</object-id>
              <tp:taxon-name-part taxon-name-part-type="genus" reg="Carpelimus">Carpelimus</tp:taxon-name-part>
              <tp:taxon-name-part taxon-name-part-type="species" reg="elongatulus">elongatulus</tp:taxon-name-part>
                          </tp:taxon-name><tp:taxon-authority>(Erichson, 1839)</tp:taxon-authority><xref ref-type="fig" rid="F6">Figure 10</xref></tp:nomenclature><tp:treatment-sec sec-type="distribution" id="SECID0EC6DI"><title>Distribution.</title><p>Native to the Palaearctic region, distributed from western Europe to the Baikal region of Russia (<xref ref-type="bibr" rid="B185">Schülke 2012a</xref>). Adventive in the Nearctic region (Ontario, Quebec, and New Brunswick, Canada).</p></tp:treatment-sec><tp:treatment-sec sec-type="Canadian records" id="SECID0EM6DI"><title>Canadian records</title><p>(DNA barcoded specimens). Ontario: Ausable-Bayfield Conservation Authority, 30-Jun-2015 (1 ex, <abbrev xmlns:xlink="http://www.w3.org/1999/xlink" content-type="institution" xlink:title="Centre for Biodiversity Genomics, University of Guelph" id="ABBRID0ES6DI" xlink:type="simple">CBG</abbrev>); Indian Point Provincial Park, 28-Jul-2015 (1 ex, <abbrev xmlns:xlink="http://www.w3.org/1999/xlink" content-type="institution" xlink:title="Centre for Biodiversity Genomics, University of Guelph" id="ABBRID0EX6DI" xlink:type="simple">CBG</abbrev>); Puslinch Township, 09-May-2010 (1 ex, <abbrev xmlns:xlink="http://www.w3.org/1999/xlink" content-type="institution" xlink:title="Centre for Biodiversity Genomics, University of Guelph" id="ABBRID0E36DI" xlink:type="simple">CBG</abbrev>).</p></tp:treatment-sec><tp:treatment-sec sec-type="Additional Canadian records" id="SECID0ECAAK"><title>Additional Canadian records.</title><p>Ontario: Guelph, 10-Apr-2009, (2 exx, <abbrev xmlns:xlink="http://www.w3.org/1999/xlink" xlink:title="University of Guelph Insect Collection" id="ABBRID0EIAAK" xlink:type="simple">DEBU</abbrev>); Minesing Swamp, 26-Jan-2008 (1 ex, <abbrev xmlns:xlink="http://www.w3.org/1999/xlink" xlink:title="University of Guelph Insect Collection" id="ABBRID0EMAAK" xlink:type="simple">DEBU</abbrev>). Quebec: Dorval, 10-Oct-1975, (1 ex, FMNH); Sainte-Foy, 27-May-1976, (1 ex, FMNH). New Brunswick: Charlotte County, 05-Jun-2008 (1 ex, <abbrev xmlns:xlink="http://www.w3.org/1999/xlink" xlink:title="private insect collection of Reginald Webster" id="ABBRID0EQAAK" xlink:type="simple">RWC</abbrev>); Jackson falls, 22-May-2010, (1 ex, <abbrev xmlns:xlink="http://www.w3.org/1999/xlink" xlink:title="private insect collection of Reginald Webster" id="ABBRID0EUAAK" xlink:type="simple">RWC</abbrev>); Musquash, 07-May-2006 (1 ex, <abbrev xmlns:xlink="http://www.w3.org/1999/xlink" xlink:title="private insect collection of Reginald Webster" id="ABBRID0EYAAK" xlink:type="simple">RWC</abbrev>).</p></tp:treatment-sec><tp:treatment-sec sec-type="Diagnostic information" id="SECID0E3AAK"><title>Diagnostic information.</title><p>Body length: 2.0–2.6 mm. Habitus as in Fig. <xref ref-type="fig" rid="F6">10A</xref>. Aedeagus as in Fig. <xref ref-type="fig" rid="F6">10B</xref>.</p></tp:treatment-sec><tp:treatment-sec sec-type="Bionomic notes" id="SECID0EKBAK"><title>Bionomic notes.</title><p>This species occurs on banks of waterways, wet meadows, agricultural fields and in damp leaf litter (<xref ref-type="bibr" rid="B185">Schülke 2012a</xref>). The Canadian specimens were collected with Malaise traps in forests and extracted from leaf litter from a wetland and a river bank.</p></tp:treatment-sec><tp:treatment-sec sec-type="comments" id="SECID0EUBAK"><title>Comments.</title><p>As the Nearctic <italic><tp:taxon-name><tp:taxon-name-part taxon-name-part-type="genus" reg="Carpelimus">Carpelimus</tp:taxon-name-part></tp:taxon-name></italic> have not been revised in modern times, it is currently necessary to dissect males to match with published illustrations of the aedeagus (see <xref ref-type="bibr" rid="B202">Webster et al. 2016</xref>). Although only female voucher specimens from the Nearctic were available for study, they easily key to <italic><tp:taxon-name><tp:taxon-name-part taxon-name-part-type="genus" reg="Carpelimus">C.</tp:taxon-name-part> <tp:taxon-name-part taxon-name-part-type="species" reg="elongatulus">elongatulus</tp:taxon-name-part></tp:taxon-name></italic> in <xref ref-type="bibr" rid="B185">Schülke (2012a)</xref> and two of the barcoded Canadian specimens share identical haplotypes with European specimens of <italic><tp:taxon-name><tp:taxon-name-part taxon-name-part-type="genus" reg="Carpelimus">C.</tp:taxon-name-part> <tp:taxon-name-part taxon-name-part-type="species" reg="elongatulus">elongatulus</tp:taxon-name-part></tp:taxon-name></italic>. Similar but much smaller Palaearctic species such as <italic><tp:taxon-name><tp:taxon-name-part taxon-name-part-type="genus" reg="Carpelimus">C.</tp:taxon-name-part> <tp:taxon-name-part taxon-name-part-type="species" reg="subtilis">subtilis</tp:taxon-name-part></tp:taxon-name></italic> are represented in BOLD and form separate BINs deeply divergent from <italic><tp:taxon-name><tp:taxon-name-part taxon-name-part-type="genus" reg="Carpelimus">C.</tp:taxon-name-part> <tp:taxon-name-part taxon-name-part-type="species" reg="elongatulus">elongatulus</tp:taxon-name-part></tp:taxon-name></italic>.</p></tp:treatment-sec><tp:treatment-sec><!--Section generated to contain objects referenced in tp:taxon-treatment.--><fig id="F6" position="float" orientation="portrait"><object-id xmlns:xlink="http://www.w3.org/1999/xlink" content-type="doi" xlink:type="simple">10.3897/zookeys.894.37862.figures9-10</object-id><object-id xmlns:xlink="http://www.w3.org/1999/xlink" content-type="arpha" xlink:type="simple">772A39E6-C31D-5EB1-A304-9D36F6306CEB</object-id><label>Figures 9, 10.</label><caption><p><bold>9</bold><italic><tp:taxon-name><tp:taxon-name-part taxon-name-part-type="genus" reg="Bledius">Bledius</tp:taxon-name-part> <tp:taxon-name-part taxon-name-part-type="species" reg="gallicus">gallicus</tp:taxon-name-part></tp:taxon-name></italic> (Gravenhorst) <bold>9A</bold> habitus, black elytra, L. Borowiec <bold>9B</bold> habitus, red-brown elytra, L. Borowiec <bold>9C</bold> aedeagus, ventral view, VL = ventral lamella M. Schülke <bold>9D</bold> male sternite VII <bold>10</bold><italic><tp:taxon-name><tp:taxon-name-part taxon-name-part-type="genus" reg="Carpelimus">Carpelimus</tp:taxon-name-part> <tp:taxon-name-part taxon-name-part-type="species" reg="elongatulus">elongatulus</tp:taxon-name-part></tp:taxon-name></italic> (Erichson) <bold>10A</bold> habitus <bold>10B</bold> aedeagus, ventral view, H. Schillhammer. Scale bars: 1.0 mm (<bold>9A, B; 10A</bold>), 0.2 mm (<bold>9C</bold>), 0.2 mm (<bold>9D</bold>), 0.25 mm (<bold>10B</bold>).</p></caption><graphic xmlns:xlink="http://www.w3.org/1999/xlink" xlink:href="zookeys-894-053-g006.jpg" position="float" orientation="portrait" xlink:type="simple" id="oo_362142.jpg"><uri content-type="original_file" xlink:type="simple">https://binary.pensoft.net/fig/362142</uri></graphic></fig></tp:treatment-sec><ref-list><ref id="B185"><mixed-citation xmlns:xlink="http://www.w3.org/1999/xlink" xlink:type="simple"><person-group><name name-style="western"><surname>Schülke</surname><given-names>M</given-names></name></person-group> (<year>2012a</year>) <article-title><tp:taxon-name><tp:taxon-name-part taxon-name-part-type="subfamily">Oxytelinae</tp:taxon-name-part></tp:taxon-name>.</article-title> In: <person-group><name name-style="western"><surname>Assing</surname><given-names>V</given-names></name><name name-style="western"><surname>Schülke</surname><given-names>M</given-names></name></person-group> (<role>Eds</role>) <issue-title>Die Käfer Mitteleuropas, Band 4 (2.</issue-title><source>Auflage). Spektrum Akademischer Verlag, Heidelberg</source>, <fpage>283</fpage>–<lpage>284</lpage>.</mixed-citation></ref><ref id="B202"><mixed-citation xmlns:xlink="http://www.w3.org/1999/xlink" xlink:type="simple"><person-group><name name-style="western"><surname>Webster</surname><given-names>RP</given-names></name><name name-style="western"><surname>Davies</surname><given-names>AE</given-names></name><name name-style="western"><surname>Klimaszewski</surname><given-names>J</given-names></name><name name-style="western"><surname>Bourdon</surname><given-names>C</given-names></name></person-group> (<year>2016</year>) <article-title>Further contributions to the staphylinid fauna of New Brunswick, Canada, and the USA, with descriptions of two new <italic><tp:taxon-name><tp:taxon-name-part taxon-name-part-type="genus">Proteinus</tp:taxon-name-part></tp:taxon-name></italic> species (<tp:taxon-name><tp:taxon-name-part taxon-name-part-type="order">Coleoptera</tp:taxon-name-part></tp:taxon-name>, <tp:taxon-name><tp:taxon-name-part taxon-name-part-type="family">Staphylinidae</tp:taxon-name-part></tp:taxon-name>).</article-title><source>ZooKeys</source><volume>573</volume>: <fpage>31</fpage>–<lpage>83</lpage>. <ext-link xlink:type="simple" ext-link-type="doi" xlink:href="10.3897/zookeys.573.7830">https://doi.org/10.3897/zookeys.573.7830</ext-link></mixed-citation></ref></ref-list></tp:taxon-treatment>
