# Supplementary material for: DNA barcodes reveal 63 overlooked species of Canadian beetles (Insecta, Coleoptera)
Source: Zookeys. 2019 Dec 4;894:53–150. doi: 10.3897/zookeys.894.37862 (PMC6906170; doi:10.3897/zookeys.894.37862)
Supplement: XML Treatment for Stenichnus collaris [file zookeys.894.37862-treatment13.xml]

<!DOCTYPE tp:taxon-treatment
  PUBLIC "-//TaxonX//DTD Taxonomic Treatment Publishing DTD v0 20100105//EN" "tax-treatment-NSO.dtd">
<tp:taxon-treatment xmlns:tp="http://www.plazi.org/taxpub"><tp:treatment-meta><kwd-group><label>Taxon classification</label><kwd><named-content xmlns:xlink="http://www.w3.org/1999/xlink" content-type="kingdom">Animalia</named-content></kwd><kwd><named-content xmlns:xlink="http://www.w3.org/1999/xlink" content-type="order">Coleoptera</named-content></kwd><kwd><named-content xmlns:xlink="http://www.w3.org/1999/xlink" content-type="family">Staphylinidae</named-content></kwd></kwd-group><mixed-citation publication-type="journal"><person-group><name><surname>Pentinsaari</surname><given-names>Mikko</given-names></name><name><surname>Anderson</surname><given-names>Robert</given-names></name><name><surname>Borowiec</surname><given-names>Lech</given-names></name><name><surname>Bouchard</surname><given-names>Patrice</given-names></name><name><surname>Brunke</surname><given-names>Adam</given-names></name><name><surname>Douglas</surname><given-names>Hume</given-names></name><name><surname>Smith</surname><given-names>Andrew B.T.</given-names></name><name><surname>Hebert</surname><given-names>Paul D. N.</given-names></name></person-group><article-title>DNA barcodes reveal 63 overlooked species of Canadian beetles (<tp:taxon-name><tp:taxon-name-part taxon-name-part-type="class">Insecta</tp:taxon-name-part></tp:taxon-name>, <tp:taxon-name><tp:taxon-name-part taxon-name-part-type="order">Coleoptera</tp:taxon-name-part></tp:taxon-name>)</article-title><source>Zookeys</source><day>04</day><month>12</month><year>2019</year><volume>894</volume><fpage>53</fpage><lpage>150</lpage><pub-id pub-id-type="doi">10.3897/zookeys.894.37862</pub-id></mixed-citation></tp:treatment-meta><tp:nomenclature><tp:taxon-name><object-id xmlns:xlink="http://www.w3.org/1999/xlink" content-type="arpha" xlink:type="simple">A3D13407-94DB-5F51-8251-6103289ED70F</object-id>
              <tp:taxon-name-part taxon-name-part-type="genus" reg="Stenichnus">Stenichnus</tp:taxon-name-part>
              <tp:taxon-name-part taxon-name-part-type="species" reg="collaris">collaris</tp:taxon-name-part>
            </tp:taxon-name><tp:taxon-authority>(Müller &amp; Kunze, 1822)</tp:taxon-authority><xref ref-type="fig" rid="F7">Figure 11</xref></tp:nomenclature><tp:treatment-sec sec-type="distribution" id="SECID0EUFAK"><title>Distribution.</title><p>Native to the western Palaearctic region, widely distributed in Europe (<xref ref-type="bibr" rid="B187">Schülke and Smetana 2015</xref>). Adventive in the Nearctic region (Ontario, Canada).</p></tp:treatment-sec><tp:treatment-sec sec-type="Canadian records" id="SECID0E5FAK"><title>Canadian records.</title><p>Ontario: Peterborough, 31-May-2015 to 06-Jun-2015 (1 ex, <abbrev xmlns:xlink="http://www.w3.org/1999/xlink" content-type="institution" xlink:title="Centre for Biodiversity Genomics, University of Guelph" id="ABBRID0EEGAK" xlink:type="simple">CBG</abbrev>); Rouge National Urban Park, 03-Jun-2013 to 09-Jun-2013 (2 exx, <abbrev xmlns:xlink="http://www.w3.org/1999/xlink" content-type="institution" xlink:title="Centre for Biodiversity Genomics, University of Guelph" id="ABBRID0EJGAK" xlink:type="simple">CBG</abbrev>).</p></tp:treatment-sec><tp:treatment-sec sec-type="Diagnostic information" id="SECID0EOGAK"><title>Diagnostic information.</title><p>Body size: 1.55–1.70 mm. Habitus as in Fig. <xref ref-type="fig" rid="F7">11A</xref>. Aedeagus as in Fig. <xref ref-type="fig" rid="F7">11B</xref>.</p></tp:treatment-sec><tp:treatment-sec sec-type="Bionomic notes" id="SECID0E3GAK"><title>Bionomic notes.</title><p><xref ref-type="bibr" rid="B114">Koch (1989a)</xref> reports that this species is found in moist forests, forest edges and gardens among leaves and fungi, in dead wood, and at sap flows. One of the Canadian specimens was collected with a Malaise trap on farmland, the other two with pitfall traps in grassland and a river bank.</p></tp:treatment-sec><tp:treatment-sec sec-type="comments" id="SECID0EGHAK"><title>Comments.</title><p>As the Nearctic <italic><tp:taxon-name><tp:taxon-name-part taxon-name-part-type="genus" reg="Stenichnus">Stenichnus</tp:taxon-name-part></tp:taxon-name></italic> fauna remains unrevised, it is only possible to associate Nearctic specimens with Palaearctic species through dissected males or barcodes. The Canadian specimens share identical barcode haplotypes with European material, and the identification was verified by examination of the male genitalia.</p><fig id="F7" position="float" orientation="portrait"><object-id xmlns:xlink="http://www.w3.org/1999/xlink" content-type="doi" xlink:type="simple">10.3897/zookeys.894.37862.figures11-12</object-id><object-id xmlns:xlink="http://www.w3.org/1999/xlink" content-type="arpha" xlink:type="simple">66E79F6A-2F5C-51AE-AA68-A56645B41BE9</object-id><label>Figures 11, 12.</label><caption><p><bold>11</bold><italic><tp:taxon-name><tp:taxon-name-part taxon-name-part-type="genus" reg="Stenichnus">Stenichnus</tp:taxon-name-part> <tp:taxon-name-part taxon-name-part-type="species" reg="collaris">collaris</tp:taxon-name-part></tp:taxon-name></italic> (Müller &amp; Kunze) <bold>11A</bold> habitus, L. Borowiec <bold>11B</bold> aedeagus, dorsal view <bold>12</bold><italic><tp:taxon-name><tp:taxon-name-part taxon-name-part-type="genus" reg="Stenichnus">Stenichnus</tp:taxon-name-part> <tp:taxon-name-part taxon-name-part-type="species" reg="scutellaris">scutellaris</tp:taxon-name-part></tp:taxon-name></italic> (Müller &amp; Kunze) <bold>12A</bold> habitus, L. Borowiec <bold>12B</bold> aedeagus, dorsal view. Scale bars: 0.5 mm (<bold>11A; 12A</bold>), 0.1 mm (<bold>11B; 12B</bold>).</p></caption><graphic xmlns:xlink="http://www.w3.org/1999/xlink" xlink:href="zookeys-894-053-g007.jpg" position="float" orientation="portrait" xlink:type="simple" id="oo_362143.jpg"><uri content-type="original_file" xlink:type="simple">https://binary.pensoft.net/fig/362143</uri></graphic></fig></tp:treatment-sec><ref-list><ref id="B187"><mixed-citation xmlns:xlink="http://www.w3.org/1999/xlink" xlink:type="simple"><person-group><name name-style="western"><surname>Schülke</surname><given-names>M</given-names></name><name name-style="western"><surname>Smetana</surname><given-names>A</given-names></name></person-group> (<year>2015</year>) <article-title><tp:taxon-name><tp:taxon-name-part taxon-name-part-type="family">Staphylinidae</tp:taxon-name-part></tp:taxon-name>.</article-title> In: <person-group><name name-style="western"><surname>Löbl</surname><given-names>I</given-names></name><name name-style="western"><surname>Löbl</surname><given-names>D</given-names></name></person-group> (<role>Eds</role>) <issue-title>Catalogue of Palaearctic Coleoptera (Vol.</issue-title><source>2). Brill, Leiden</source>, <fpage>901</fpage>–<lpage>1134</lpage>. <ext-link xlink:type="simple" ext-link-type="doi" xlink:href="10.1163/9789004296855">https://doi.org/10.1163/9789004296855</ext-link></mixed-citation></ref><ref id="B114"><mixed-citation xmlns:xlink="http://www.w3.org/1999/xlink" xlink:type="simple"><person-group><name name-style="western"><surname>Koch</surname><given-names>K</given-names></name></person-group> (<year>1989a</year>) <source>Die Käfer Mitteleuropas, Ökologie (Vol. 1).</source><publisher-name>Goecke &amp; Evers Verlag</publisher-name>, <publisher-loc>Krefeld</publisher-loc>, <size units="page">440 pp</size>.</mixed-citation></ref></ref-list></tp:taxon-treatment>
