# Supplementary material for: DNA barcodes reveal 63 overlooked species of Canadian beetles (Insecta, Coleoptera)
Source: Zookeys. 2019 Dec 4;894:53–150. doi: 10.3897/zookeys.894.37862 (PMC6906170; doi:10.3897/zookeys.894.37862)
Supplement: XML Treatment for Stenichnus scutellaris [file zookeys.894.37862-treatment14.xml]

<!DOCTYPE tp:taxon-treatment
  PUBLIC "-//TaxonX//DTD Taxonomic Treatment Publishing DTD v0 20100105//EN" "tax-treatment-NSO.dtd">
<tp:taxon-treatment xmlns:tp="http://www.plazi.org/taxpub"><tp:treatment-meta><kwd-group><label>Taxon classification</label><kwd><named-content xmlns:xlink="http://www.w3.org/1999/xlink" content-type="kingdom">Animalia</named-content></kwd><kwd><named-content xmlns:xlink="http://www.w3.org/1999/xlink" content-type="order">Coleoptera</named-content></kwd><kwd><named-content xmlns:xlink="http://www.w3.org/1999/xlink" content-type="family">Staphylinidae</named-content></kwd></kwd-group><mixed-citation publication-type="journal"><person-group><name><surname>Pentinsaari</surname><given-names>Mikko</given-names></name><name><surname>Anderson</surname><given-names>Robert</given-names></name><name><surname>Borowiec</surname><given-names>Lech</given-names></name><name><surname>Bouchard</surname><given-names>Patrice</given-names></name><name><surname>Brunke</surname><given-names>Adam</given-names></name><name><surname>Douglas</surname><given-names>Hume</given-names></name><name><surname>Smith</surname><given-names>Andrew B.T.</given-names></name><name><surname>Hebert</surname><given-names>Paul D. N.</given-names></name></person-group><article-title>DNA barcodes reveal 63 overlooked species of Canadian beetles (<tp:taxon-name><tp:taxon-name-part taxon-name-part-type="class">Insecta</tp:taxon-name-part></tp:taxon-name>, <tp:taxon-name><tp:taxon-name-part taxon-name-part-type="order">Coleoptera</tp:taxon-name-part></tp:taxon-name>)</article-title><source>Zookeys</source><day>04</day><month>12</month><year>2019</year><volume>894</volume><fpage>53</fpage><lpage>150</lpage><pub-id pub-id-type="doi">10.3897/zookeys.894.37862</pub-id></mixed-citation></tp:treatment-meta><tp:nomenclature><tp:taxon-name><object-id xmlns:xlink="http://www.w3.org/1999/xlink" content-type="arpha" xlink:type="simple">6F4609D1-1430-57D7-9561-88934A2574EF</object-id>
              <tp:taxon-name-part taxon-name-part-type="genus" reg="Stenichnus">Stenichnus</tp:taxon-name-part>
              <tp:taxon-name-part taxon-name-part-type="species" reg="scutellaris">scutellaris</tp:taxon-name-part>
                          </tp:taxon-name><tp:taxon-authority>(Müller &amp; Kunze, 1822)</tp:taxon-authority><xref ref-type="fig" rid="F7">Figure 12</xref></tp:nomenclature><tp:treatment-sec sec-type="distribution" id="SECID0ERKAK"><title>Distribution.</title><p>Native to the western Palaearctic region, widespread in Europe (<xref ref-type="bibr" rid="B187">Schülke and Smetana 2015</xref>). Adventive in the Nearctic region (Ontario, Canada).</p></tp:treatment-sec><tp:treatment-sec sec-type="Canadian records" id="SECID0E2KAK"><title>Canadian records.</title><p>Ontario: Cambridge, 07-May-2015 to 14-May-2015 (5 exx, <abbrev xmlns:xlink="http://www.w3.org/1999/xlink" content-type="institution" xlink:title="Centre for Biodiversity Genomics, University of Guelph" id="ABBRID0EBLAK" xlink:type="simple">CBG</abbrev>); Cambridge, 15-Jul-2017 (15 exx, <abbrev xmlns:xlink="http://www.w3.org/1999/xlink" content-type="institution" xlink:title="Centre for Biodiversity Genomics, University of Guelph" id="ABBRID0EGLAK" xlink:type="simple">CBG</abbrev>); Cambridge, 25-May-2015 to 01-Jun-2015 (1 ex, <abbrev xmlns:xlink="http://www.w3.org/1999/xlink" content-type="institution" xlink:title="Centre for Biodiversity Genomics, University of Guelph" id="ABBRID0ELLAK" xlink:type="simple">CBG</abbrev>); Cambridge, 25-May-2015 to 31-May-2015 (4 exx, <abbrev xmlns:xlink="http://www.w3.org/1999/xlink" content-type="institution" xlink:title="Centre for Biodiversity Genomics, University of Guelph" id="ABBRID0EQLAK" xlink:type="simple">CBG</abbrev>); Cambridge, 29-Apr-2015 to 07-May-2015 (1 ex, <abbrev xmlns:xlink="http://www.w3.org/1999/xlink" content-type="institution" xlink:title="Centre for Biodiversity Genomics, University of Guelph" id="ABBRID0EVLAK" xlink:type="simple">CBG</abbrev>); Guelph, 13-May-2017 (1 ex, <abbrev xmlns:xlink="http://www.w3.org/1999/xlink" content-type="institution" xlink:title="Centre for Biodiversity Genomics, University of Guelph" id="ABBRID0E1LAK" xlink:type="simple">CBG</abbrev>); Guelph, 22-Apr-2013 to 03-May-2013 (2 exx, <abbrev xmlns:xlink="http://www.w3.org/1999/xlink" content-type="institution" xlink:title="Centre for Biodiversity Genomics, University of Guelph" id="ABBRID0E6LAK" xlink:type="simple">CBG</abbrev>); Guelph, 22-Apr-2017 (1 ex, <abbrev xmlns:xlink="http://www.w3.org/1999/xlink" content-type="institution" xlink:title="Centre for Biodiversity Genomics, University of Guelph" id="ABBRID0EEMAK" xlink:type="simple">CBG</abbrev>); Kitchener, 22-Apr-2013 to 03-May-2013 (1 ex, <abbrev xmlns:xlink="http://www.w3.org/1999/xlink" content-type="institution" xlink:title="Centre for Biodiversity Genomics, University of Guelph" id="ABBRID0EJMAK" xlink:type="simple">CBG</abbrev>); Mississauga, 15-Sep-2015 to 17-Sep-2015 (3 exx, <abbrev xmlns:xlink="http://www.w3.org/1999/xlink" content-type="institution" xlink:title="Centre for Biodiversity Genomics, University of Guelph" id="ABBRID0EOMAK" xlink:type="simple">CBG</abbrev>); Owen Sound, 22-Apr-2013 to 03-May-2013 (1 ex, <abbrev xmlns:xlink="http://www.w3.org/1999/xlink" content-type="institution" xlink:title="Centre for Biodiversity Genomics, University of Guelph" id="ABBRID0ETMAK" xlink:type="simple">CBG</abbrev>); Pickering, 24-Jun-2017 to 25-Jun-2017 (1 ex, <abbrev xmlns:xlink="http://www.w3.org/1999/xlink" content-type="institution" xlink:title="Centre for Biodiversity Genomics, University of Guelph" id="ABBRID0EYMAK" xlink:type="simple">CBG</abbrev>); Rouge National Urban Park, 03-Jun-2013 to 09-Jun-2013 (7 exx, <abbrev xmlns:xlink="http://www.w3.org/1999/xlink" content-type="institution" xlink:title="Centre for Biodiversity Genomics, University of Guelph" id="ABBRID0E4MAK" xlink:type="simple">CBG</abbrev>); Rouge National Urban Park, 11-Jun-2013 to 18-Jun-2013 (1 ex, <abbrev xmlns:xlink="http://www.w3.org/1999/xlink" content-type="institution" xlink:title="Centre for Biodiversity Genomics, University of Guelph" id="ABBRID0ECNAK" xlink:type="simple">CBG</abbrev>); Rouge National Urban Park, 15-Sep-2013 (1 ex, <abbrev xmlns:xlink="http://www.w3.org/1999/xlink" content-type="institution" xlink:title="Centre for Biodiversity Genomics, University of Guelph" id="ABBRID0EHNAK" xlink:type="simple">CBG</abbrev>); Rouge National Urban Park, 24-Jun-2017 (1 ex, <abbrev xmlns:xlink="http://www.w3.org/1999/xlink" content-type="institution" xlink:title="Centre for Biodiversity Genomics, University of Guelph" id="ABBRID0EMNAK" xlink:type="simple">CBG</abbrev>); Rouge National Urban Park, 29-Apr-2013 to 03-May-2013 (1 ex, <abbrev xmlns:xlink="http://www.w3.org/1999/xlink" content-type="institution" xlink:title="Centre for Biodiversity Genomics, University of Guelph" id="ABBRID0ERNAK" xlink:type="simple">CBG</abbrev>); Warsaw, 05-May-2014 to 23-May-2013 (1 ex, <abbrev xmlns:xlink="http://www.w3.org/1999/xlink" content-type="institution" xlink:title="Centre for Biodiversity Genomics, University of Guelph" id="ABBRID0EWNAK" xlink:type="simple">CBG</abbrev>); Whitby, 22-Apr-2013 to 03-May-2013 (1 ex, <abbrev xmlns:xlink="http://www.w3.org/1999/xlink" content-type="institution" xlink:title="Centre for Biodiversity Genomics, University of Guelph" id="ABBRID0E2NAK" xlink:type="simple">CBG</abbrev>).</p></tp:treatment-sec><tp:treatment-sec sec-type="Diagnostic information" id="SECID0EAOAK"><title>Diagnostic information.</title><p>Body length: 1.4–1.5 mm. Habitus as in Fig. <xref ref-type="fig" rid="F7">12A</xref>. Male profemur widened apicad to form an abrupt 90° angle in dorsal view. Aedeagus as in Fig. <xref ref-type="fig" rid="F7">12B</xref>.</p></tp:treatment-sec><tp:treatment-sec sec-type="Bionomic notes" id="SECID0EOOAK"><title>Bionomic notes.</title><p>This species lives in leaf litter and dead wood (<xref ref-type="bibr" rid="B114">Koch 1989a</xref>). It is mostly collected in forests or at forest edges, occasionally in wetlands and grasslands (<xref ref-type="bibr" rid="B114">Koch 1989a</xref>). Most Canadian specimens were collected using Malaise traps, pitfall traps, or by sifting leaf litter. Most specimens were collected in disturbed forest fragments but some were from grasslands and wetlands.</p></tp:treatment-sec><tp:treatment-sec sec-type="comments" id="SECID0E3OAK"><title>Comments.</title><p>As the Nearctic <italic><tp:taxon-name><tp:taxon-name-part taxon-name-part-type="genus" reg="Stenichnus">Stenichnus</tp:taxon-name-part></tp:taxon-name></italic> fauna remains unrevised, it is only possible to associate Nearctic specimens with Palaearctic species through dissected males or barcodes. The Canadian specimens share identical barcode haplotypes with European material, and the identification was verified by examination of the male genitalia. The modified male profemur of <italic><tp:taxon-name><tp:taxon-name-part taxon-name-part-type="genus" reg="Stenichnus">S.</tp:taxon-name-part> <tp:taxon-name-part taxon-name-part-type="species" reg="scutellaris">scutellaris</tp:taxon-name-part></tp:taxon-name></italic> is unique among the Central European fauna (<xref ref-type="bibr" rid="B67">Franz and Besuchet 1971</xref>). Without a revision of the Nearctic fauna, it is not possible to know whether other North American species also possess this character.</p></tp:treatment-sec><tp:treatment-sec><!--Section generated to contain objects referenced in tp:taxon-treatment.--><fig id="F7" position="float" orientation="portrait"><object-id xmlns:xlink="http://www.w3.org/1999/xlink" content-type="doi" xlink:type="simple">10.3897/zookeys.894.37862.figures11-12</object-id><object-id xmlns:xlink="http://www.w3.org/1999/xlink" content-type="arpha" xlink:type="simple">66E79F6A-2F5C-51AE-AA68-A56645B41BE9</object-id><label>Figures 11, 12.</label><caption><p><bold>11</bold><italic><tp:taxon-name><tp:taxon-name-part taxon-name-part-type="genus" reg="Stenichnus">Stenichnus</tp:taxon-name-part> <tp:taxon-name-part taxon-name-part-type="species" reg="collaris">collaris</tp:taxon-name-part></tp:taxon-name></italic> (Müller &amp; Kunze) <bold>11A</bold> habitus, L. Borowiec <bold>11B</bold> aedeagus, dorsal view <bold>12</bold><italic><tp:taxon-name><tp:taxon-name-part taxon-name-part-type="genus" reg="Stenichnus">Stenichnus</tp:taxon-name-part> <tp:taxon-name-part taxon-name-part-type="species" reg="scutellaris">scutellaris</tp:taxon-name-part></tp:taxon-name></italic> (Müller &amp; Kunze) <bold>12A</bold> habitus, L. Borowiec <bold>12B</bold> aedeagus, dorsal view. Scale bars: 0.5 mm (<bold>11A; 12A</bold>), 0.1 mm (<bold>11B; 12B</bold>).</p></caption><graphic xmlns:xlink="http://www.w3.org/1999/xlink" xlink:href="zookeys-894-053-g007.jpg" position="float" orientation="portrait" xlink:type="simple" id="oo_362143.jpg"><uri content-type="original_file" xlink:type="simple">https://binary.pensoft.net/fig/362143</uri></graphic></fig></tp:treatment-sec><ref-list><ref id="B187"><mixed-citation xmlns:xlink="http://www.w3.org/1999/xlink" xlink:type="simple"><person-group><name name-style="western"><surname>Schülke</surname><given-names>M</given-names></name><name name-style="western"><surname>Smetana</surname><given-names>A</given-names></name></person-group> (<year>2015</year>) <article-title><tp:taxon-name><tp:taxon-name-part taxon-name-part-type="family">Staphylinidae</tp:taxon-name-part></tp:taxon-name>.</article-title> In: <person-group><name name-style="western"><surname>Löbl</surname><given-names>I</given-names></name><name name-style="western"><surname>Löbl</surname><given-names>D</given-names></name></person-group> (<role>Eds</role>) <issue-title>Catalogue of Palaearctic Coleoptera (Vol.</issue-title><source>2). Brill, Leiden</source>, <fpage>901</fpage>–<lpage>1134</lpage>. <ext-link xlink:type="simple" ext-link-type="doi" xlink:href="10.1163/9789004296855">https://doi.org/10.1163/9789004296855</ext-link></mixed-citation></ref><ref id="B114"><mixed-citation xmlns:xlink="http://www.w3.org/1999/xlink" xlink:type="simple"><person-group><name name-style="western"><surname>Koch</surname><given-names>K</given-names></name></person-group> (<year>1989a</year>) <source>Die Käfer Mitteleuropas, Ökologie (Vol. 1).</source><publisher-name>Goecke &amp; Evers Verlag</publisher-name>, <publisher-loc>Krefeld</publisher-loc>, <size units="page">440 pp</size>.</mixed-citation></ref><ref id="B67"><mixed-citation xmlns:xlink="http://www.w3.org/1999/xlink" xlink:type="simple"><person-group><name name-style="western"><surname>Franz</surname><given-names>H</given-names></name><name name-style="western"><surname>Besuchet</surname><given-names>C</given-names></name></person-group> (<year>1971</year>) <article-title><tp:taxon-name><tp:taxon-name-part taxon-name-part-type="family">Scydmaenidae</tp:taxon-name-part></tp:taxon-name>.</article-title> In: <person-group><name name-style="western"><surname>Freude</surname><given-names>H</given-names></name><name name-style="western"><surname>Harde</surname><given-names>KW</given-names></name><name name-style="western"><surname>Lohse</surname><given-names>GA</given-names></name></person-group> (<role>Eds</role>) <issue-title>Die Käfer Mitteleuropas, Band 3.</issue-title><source>Goecke &amp; Evers, Krefeld</source>, <fpage>271</fpage>–<lpage>303</lpage>.</mixed-citation></ref></ref-list></tp:taxon-treatment>
