# Supplementary material for: DNA barcodes reveal 63 overlooked species of Canadian beetles (Insecta, Coleoptera)
Source: Zookeys. 2019 Dec 4;894:53–150. doi: 10.3897/zookeys.894.37862 (PMC6906170; doi:10.3897/zookeys.894.37862)
Supplement: XML Treatment for Scydmaenus rufus [file zookeys.894.37862-treatment15.xml]

<!DOCTYPE tp:taxon-treatment
  PUBLIC "-//TaxonX//DTD Taxonomic Treatment Publishing DTD v0 20100105//EN" "tax-treatment-NSO.dtd">
<tp:taxon-treatment xmlns:tp="http://www.plazi.org/taxpub"><tp:treatment-meta><kwd-group><label>Taxon classification</label><kwd><named-content xmlns:xlink="http://www.w3.org/1999/xlink" content-type="kingdom">Animalia</named-content></kwd><kwd><named-content xmlns:xlink="http://www.w3.org/1999/xlink" content-type="order">Coleoptera</named-content></kwd><kwd><named-content xmlns:xlink="http://www.w3.org/1999/xlink" content-type="family">Staphylinidae</named-content></kwd></kwd-group><mixed-citation publication-type="journal"><person-group><name><surname>Pentinsaari</surname><given-names>Mikko</given-names></name><name><surname>Anderson</surname><given-names>Robert</given-names></name><name><surname>Borowiec</surname><given-names>Lech</given-names></name><name><surname>Bouchard</surname><given-names>Patrice</given-names></name><name><surname>Brunke</surname><given-names>Adam</given-names></name><name><surname>Douglas</surname><given-names>Hume</given-names></name><name><surname>Smith</surname><given-names>Andrew B.T.</given-names></name><name><surname>Hebert</surname><given-names>Paul D. N.</given-names></name></person-group><article-title>DNA barcodes reveal 63 overlooked species of Canadian beetles (<tp:taxon-name><tp:taxon-name-part taxon-name-part-type="class">Insecta</tp:taxon-name-part></tp:taxon-name>, <tp:taxon-name><tp:taxon-name-part taxon-name-part-type="order">Coleoptera</tp:taxon-name-part></tp:taxon-name>)</article-title><source>Zookeys</source><day>04</day><month>12</month><year>2019</year><volume>894</volume><fpage>53</fpage><lpage>150</lpage><pub-id pub-id-type="doi">10.3897/zookeys.894.37862</pub-id></mixed-citation></tp:treatment-meta><tp:nomenclature><tp:taxon-name><object-id xmlns:xlink="http://www.w3.org/1999/xlink" content-type="arpha" xlink:type="simple">4F8AF982-5D75-5F5E-83A6-09856DBB1476</object-id>
              <tp:taxon-name-part taxon-name-part-type="genus" reg="Scydmaenus">Scydmaenus</tp:taxon-name-part>
              <tp:taxon-name-part taxon-name-part-type="species" reg="rufus">rufus</tp:taxon-name-part>
                          </tp:taxon-name><tp:taxon-authority>Müller &amp; Kunze, 1822</tp:taxon-authority><xref ref-type="fig" rid="F8">Figure 13</xref></tp:nomenclature><tp:treatment-sec sec-type="distribution" id="SECID0EURAK"><title>Distribution.</title><p>Native to the western Palaearctic region, widespread in Europe and also reported from Algeria, Tunisia, and Lebanon (<xref ref-type="bibr" rid="B187">Schülke and Smetana 2015</xref>). Adventive in the Nearctic region (Ontario, Canada).</p></tp:treatment-sec><tp:treatment-sec sec-type="Canadian records" id="SECID0E5RAK"><title>Canadian records.</title><p>Ontario: Guelph, 17-Sep-2017 (6 exx, <abbrev xmlns:xlink="http://www.w3.org/1999/xlink" content-type="institution" xlink:title="Centre for Biodiversity Genomics, University of Guelph" id="ABBRID0EESAK" xlink:type="simple">CBG</abbrev>).</p></tp:treatment-sec><tp:treatment-sec sec-type="Diagnostic information" id="SECID0EJSAK"><title>Diagnostic information.</title><p>Body length: 1.4 mm. Habitus as in Fig. <xref ref-type="fig" rid="F8">13A</xref>. Aedeagus as in Fig. <xref ref-type="fig" rid="F8">13B</xref>.</p></tp:treatment-sec><tp:treatment-sec sec-type="Bionomic notes" id="SECID0EXSAK"><title>Bionomic notes.</title><p>This eurytopic species occurs along forest edges and in parks, gardens, floodplains, and fields (<xref ref-type="bibr" rid="B114">Koch 1989a</xref>). The Canadian specimens were sifted from a compost heap.</p></tp:treatment-sec><tp:treatment-sec sec-type="comments" id="SECID0EBTAK"><title>Comments.</title><p>As the Nearctic <italic><tp:taxon-name><tp:taxon-name-part taxon-name-part-type="genus" reg="Scydmaenus">Scydmaenus</tp:taxon-name-part></tp:taxon-name></italic> fauna remains unrevised, it is only possible to associate Nearctic specimens with Palaearctic species through dissected males or barcodes. Three of the Canadian specimens share identical barcode haplotypes with European material, and the identification was verified by examination of the male genitalia.</p><fig id="F8" position="float" orientation="portrait"><object-id xmlns:xlink="http://www.w3.org/1999/xlink" content-type="doi" xlink:type="simple">10.3897/zookeys.894.37862.figures13-14</object-id><object-id xmlns:xlink="http://www.w3.org/1999/xlink" content-type="arpha" xlink:type="simple">F1C3AAF6-BE6A-5268-A5A4-0238DD52FE2B</object-id><label>Figures 13, 14.</label><caption><p><bold>13</bold><italic><tp:taxon-name><tp:taxon-name-part taxon-name-part-type="genus" reg="Scydmaenus">Scydmaenus</tp:taxon-name-part> <tp:taxon-name-part taxon-name-part-type="species" reg="rufus">rufus</tp:taxon-name-part></tp:taxon-name></italic> Müller &amp; Kunze <bold>13A</bold> habitus, L. Borowiec <bold>13B</bold> aedeagus, ventral view <bold>14</bold><italic><tp:taxon-name><tp:taxon-name-part taxon-name-part-type="genus" reg="Scydmoraphes">Scydmoraphes</tp:taxon-name-part> <tp:taxon-name-part taxon-name-part-type="species" reg="minutus">minutus</tp:taxon-name-part></tp:taxon-name></italic> (Chaudoir) <bold>14A</bold> habitus <bold>14B</bold> aedeagus, ventral view. Scale bars: 0.5 mm (<bold>13A; 14A</bold>), 0.1 mm (<bold>13B; 14B</bold>).</p></caption><graphic xmlns:xlink="http://www.w3.org/1999/xlink" xlink:href="zookeys-894-053-g008.jpg" position="float" orientation="portrait" xlink:type="simple" id="oo_362144.jpg"><uri content-type="original_file" xlink:type="simple">https://binary.pensoft.net/fig/362144</uri></graphic></fig></tp:treatment-sec><ref-list><ref id="B187"><mixed-citation xmlns:xlink="http://www.w3.org/1999/xlink" xlink:type="simple"><person-group><name name-style="western"><surname>Schülke</surname><given-names>M</given-names></name><name name-style="western"><surname>Smetana</surname><given-names>A</given-names></name></person-group> (<year>2015</year>) <article-title><tp:taxon-name><tp:taxon-name-part taxon-name-part-type="family">Staphylinidae</tp:taxon-name-part></tp:taxon-name>.</article-title> In: <person-group><name name-style="western"><surname>Löbl</surname><given-names>I</given-names></name><name name-style="western"><surname>Löbl</surname><given-names>D</given-names></name></person-group> (<role>Eds</role>) <issue-title>Catalogue of Palaearctic Coleoptera (Vol.</issue-title><source>2). Brill, Leiden</source>, <fpage>901</fpage>–<lpage>1134</lpage>. <ext-link xlink:type="simple" ext-link-type="doi" xlink:href="10.1163/9789004296855">https://doi.org/10.1163/9789004296855</ext-link></mixed-citation></ref><ref id="B114"><mixed-citation xmlns:xlink="http://www.w3.org/1999/xlink" xlink:type="simple"><person-group><name name-style="western"><surname>Koch</surname><given-names>K</given-names></name></person-group> (<year>1989a</year>) <source>Die Käfer Mitteleuropas, Ökologie (Vol. 1).</source><publisher-name>Goecke &amp; Evers Verlag</publisher-name>, <publisher-loc>Krefeld</publisher-loc>, <size units="page">440 pp</size>.</mixed-citation></ref></ref-list></tp:taxon-treatment>
