# Supplementary material for: DNA barcodes reveal 63 overlooked species of Canadian beetles (Insecta, Coleoptera)
Source: Zookeys. 2019 Dec 4;894:53–150. doi: 10.3897/zookeys.894.37862 (PMC6906170; doi:10.3897/zookeys.894.37862)
Supplement: XML Treatment for Scydmoraphes minutus [file zookeys.894.37862-treatment16.xml]

<!DOCTYPE tp:taxon-treatment
  PUBLIC "-//TaxonX//DTD Taxonomic Treatment Publishing DTD v0 20100105//EN" "tax-treatment-NSO.dtd">
<tp:taxon-treatment xmlns:tp="http://www.plazi.org/taxpub"><tp:treatment-meta><kwd-group><label>Taxon classification</label><kwd><named-content xmlns:xlink="http://www.w3.org/1999/xlink" content-type="kingdom">Animalia</named-content></kwd><kwd><named-content xmlns:xlink="http://www.w3.org/1999/xlink" content-type="order">Coleoptera</named-content></kwd><kwd><named-content xmlns:xlink="http://www.w3.org/1999/xlink" content-type="family">Staphylinidae</named-content></kwd></kwd-group><mixed-citation publication-type="journal"><person-group><name><surname>Pentinsaari</surname><given-names>Mikko</given-names></name><name><surname>Anderson</surname><given-names>Robert</given-names></name><name><surname>Borowiec</surname><given-names>Lech</given-names></name><name><surname>Bouchard</surname><given-names>Patrice</given-names></name><name><surname>Brunke</surname><given-names>Adam</given-names></name><name><surname>Douglas</surname><given-names>Hume</given-names></name><name><surname>Smith</surname><given-names>Andrew B.T.</given-names></name><name><surname>Hebert</surname><given-names>Paul D. N.</given-names></name></person-group><article-title>DNA barcodes reveal 63 overlooked species of Canadian beetles (<tp:taxon-name><tp:taxon-name-part taxon-name-part-type="class">Insecta</tp:taxon-name-part></tp:taxon-name>, <tp:taxon-name><tp:taxon-name-part taxon-name-part-type="order">Coleoptera</tp:taxon-name-part></tp:taxon-name>)</article-title><source>Zookeys</source><day>04</day><month>12</month><year>2019</year><volume>894</volume><fpage>53</fpage><lpage>150</lpage><pub-id pub-id-type="doi">10.3897/zookeys.894.37862</pub-id></mixed-citation></tp:treatment-meta><tp:nomenclature><tp:taxon-name><object-id xmlns:xlink="http://www.w3.org/1999/xlink" content-type="arpha" xlink:type="simple">9C48F20C-750C-5B34-9101-4316237AC4D1</object-id>
              <tp:taxon-name-part taxon-name-part-type="genus" reg="Scydmoraphes">Scydmoraphes</tp:taxon-name-part>
              <tp:taxon-name-part taxon-name-part-type="species" reg="minutus">minutus</tp:taxon-name-part>
                          </tp:taxon-name><tp:taxon-authority>(Chaudoir, 1845)</tp:taxon-authority><xref ref-type="fig" rid="F8">Figure 14</xref></tp:nomenclature><tp:treatment-sec sec-type="distribution" id="SECID0EXWAK"><title>Distribution.</title><p>Native to the Palaearctic region, widespread in Europe and also reported from the Russian Far East (<xref ref-type="bibr" rid="B187">Schülke and Smetana 2015</xref>). Adventive in the Nearctic region (Ontario, Canada).</p></tp:treatment-sec><tp:treatment-sec sec-type="Canadian records" id="SECID0EBXAK"><title>Canadian records.</title><p>Ontario:Georgian Bay Islands National Park, 30-Jul-2013 to 06-Aug-2013 (1 ex, <abbrev xmlns:xlink="http://www.w3.org/1999/xlink" content-type="institution" xlink:title="Centre for Biodiversity Genomics, University of Guelph" id="ABBRID0EHXAK" xlink:type="simple">CBG</abbrev>); Peterborough, 30-Jul-2015 (1 ex, <abbrev xmlns:xlink="http://www.w3.org/1999/xlink" content-type="institution" xlink:title="Centre for Biodiversity Genomics, University of Guelph" id="ABBRID0EMXAK" xlink:type="simple">CBG</abbrev>).</p></tp:treatment-sec><tp:treatment-sec sec-type="Diagnostic information" id="SECID0ERXAK"><title>Diagnostic information.</title><p>Body length: 1.15–1.30 mm. Habitus as in Fig. <xref ref-type="fig" rid="F8">14A</xref>. Head without supraantennal notches or frontal impression, submentum with lateral sutures broadly separated. Pronotum setose, laterally margined, with a transverse groove at the base. Aedeagus as in Fig. <xref ref-type="fig" rid="F8">14B</xref>.</p></tp:treatment-sec><tp:treatment-sec sec-type="Bionomic notes" id="SECID0E6XAK"><title>Bionomic notes.</title><p>This species is associated with ants, especially species of the <italic><tp:taxon-name><tp:taxon-name-part taxon-name-part-type="genus" reg="Formica">Formica</tp:taxon-name-part> <tp:taxon-name-part taxon-name-part-type="species" reg="rufa">rufa</tp:taxon-name-part></tp:taxon-name></italic> Linnaeus, 1761 group, and <italic><tp:taxon-name><tp:taxon-name-part taxon-name-part-type="genus" reg="Lasius">Lasius</tp:taxon-name-part> <tp:taxon-name-part taxon-name-part-type="species" reg="fuliginosus">fuliginosus</tp:taxon-name-part></tp:taxon-name></italic> (Latreille, 1798) and <italic><tp:taxon-name><tp:taxon-name-part taxon-name-part-type="genus" reg="Lasius">L.</tp:taxon-name-part> <tp:taxon-name-part taxon-name-part-type="species" reg="brunneus">brunneus</tp:taxon-name-part></tp:taxon-name></italic> (Latreille, 1798) in Europe (<xref ref-type="bibr" rid="B67">Franz and Besuchet 1971</xref>). <xref ref-type="bibr" rid="B114">Koch (1989a)</xref> reports <italic><tp:taxon-name><tp:taxon-name-part taxon-name-part-type="genus" reg="Scydmoraphes">S.</tp:taxon-name-part> <tp:taxon-name-part taxon-name-part-type="species" reg="minutus">minutus</tp:taxon-name-part></tp:taxon-name></italic> with <italic><tp:taxon-name><tp:taxon-name-part taxon-name-part-type="genus" reg="Lasius">Lasius</tp:taxon-name-part></tp:taxon-name></italic> ants in hollow trees, under loose bark and in fallen logs. The Canadian specimens were collected with Malaise traps, one in a forested peninsula and the other on farmland.</p></tp:treatment-sec><tp:treatment-sec sec-type="comments" id="SECID0EA1AK"><title>Comments.</title><p>The genus <italic><tp:taxon-name><tp:taxon-name-part taxon-name-part-type="genus" reg="Scydmoraphes">Scydmoraphes</tp:taxon-name-part></tp:taxon-name></italic> Reitter, 1891 is here reported for the first time from North America. It was distinguished recently from the similar Nearctic genus <italic><tp:taxon-name><tp:taxon-name-part taxon-name-part-type="genus" reg="Parascydmus">Parascydmus</tp:taxon-name-part></tp:taxon-name></italic> Casey, 1897 (<xref ref-type="bibr" rid="B94">Jałoszynski 2019</xref>), and it does not appear to be an obvious synonym of the other similar Nearctic genus <italic><tp:taxon-name><tp:taxon-name-part taxon-name-part-type="genus" reg="Brachycepsis">Brachycepsis</tp:taxon-name-part></tp:taxon-name></italic> Brendel, 1889. A detailed systematic study of the Nearctic glandulariine genera is warranted. The genus <italic><tp:taxon-name><tp:taxon-name-part taxon-name-part-type="genus" reg="Scydmoraphes">Scydmoraphes</tp:taxon-name-part></tp:taxon-name></italic> (with a single species in the Nearctic region) may be recognized within the Nearctic fauna of <tp:taxon-name><tp:taxon-name-part taxon-name-part-type="tribe">Glandulariini</tp:taxon-name-part></tp:taxon-name> by the unique combination of a transverse groove on the base of the pronotum, which is margined laterally (Fig. <xref ref-type="fig" rid="F8">14A</xref>), submentum with lateral sutures broadly separated, and head dorsally lacking frontal impression and supraantennal notches (<xref ref-type="bibr" rid="B94">Jałoszynski 2019</xref>). In habitus, <italic><tp:taxon-name><tp:taxon-name-part taxon-name-part-type="genus" reg="Scydmoraphes">Scydmoraphes</tp:taxon-name-part></tp:taxon-name></italic> is similar to <italic><tp:taxon-name><tp:taxon-name-part taxon-name-part-type="genus" reg="Brachycepsis">Brachycepsis</tp:taxon-name-part></tp:taxon-name></italic> and <italic><tp:taxon-name><tp:taxon-name-part taxon-name-part-type="genus" reg="Parascydmus">Parascydmus</tp:taxon-name-part></tp:taxon-name></italic> but can be easily recognized by the transverse pronotal groove.</p><p>The following couplets from <xref ref-type="bibr" rid="B156">O’Keefe (2001)</xref> were modified to include <italic><tp:taxon-name><tp:taxon-name-part taxon-name-part-type="genus" reg="Scydmoraphes">Scydmoraphes</tp:taxon-name-part></tp:taxon-name></italic>:</p><table-wrap content-type="key" position="anchor" orientation="portrait"><table id="TID0EGOAG" rules="all"><tbody><tr><td rowspan="1" colspan="1">19a (18)</td><td rowspan="1" colspan="1">Base of pronotum with transverse groove (Fig. <xref ref-type="fig" rid="F8">14A</xref>)</td><td rowspan="1" colspan="1">
                          <bold><italic><tp:taxon-name><tp:taxon-name-part taxon-name-part-type="genus" reg="Scydmoraphes">Scydmoraphes</tp:taxon-name-part> <tp:taxon-name-part taxon-name-part-type="species" reg="minutus">minutus</tp:taxon-name-part></tp:taxon-name></italic></bold>
                        </td></tr><tr><td rowspan="1" colspan="1">–</td><td rowspan="1" colspan="1">Base of pronotum with only impressed basal foveae</td><td rowspan="1" colspan="1">
                          <bold>19b</bold>
                        </td></tr><tr><td rowspan="1" colspan="1">19b (19a)</td><td rowspan="1" colspan="1">Pronotum with 4 basal foveae (fig. 42.20); scutellum large; often light to dark brown in color</td><td rowspan="1" colspan="1">
                          <bold><italic><tp:taxon-name>
                                <tp:taxon-name-part taxon-name-part-type="genus" reg="Brachycepsis">Brachycepsis</tp:taxon-name-part>
                              </tp:taxon-name></italic></bold>
                        </td></tr><tr><td rowspan="1" colspan="1">–</td><td rowspan="1" colspan="1">Pronotum with 6 basal foveae (fig. 43.20); scutellum minute; often black in color</td><td rowspan="1" colspan="1">
                          <bold><italic><tp:taxon-name>
                                <tp:taxon-name-part taxon-name-part-type="genus" reg="Parascydmus">Parascydmus</tp:taxon-name-part>
                              </tp:taxon-name></italic></bold>
                        </td></tr></tbody></table></table-wrap></tp:treatment-sec><tp:treatment-sec><!--Section generated to contain objects referenced in tp:taxon-treatment.--><fig id="F8" position="float" orientation="portrait"><object-id xmlns:xlink="http://www.w3.org/1999/xlink" content-type="doi" xlink:type="simple">10.3897/zookeys.894.37862.figures13-14</object-id><object-id xmlns:xlink="http://www.w3.org/1999/xlink" content-type="arpha" xlink:type="simple">F1C3AAF6-BE6A-5268-A5A4-0238DD52FE2B</object-id><label>Figures 13, 14.</label><caption><p><bold>13</bold><italic><tp:taxon-name><tp:taxon-name-part taxon-name-part-type="genus" reg="Scydmaenus">Scydmaenus</tp:taxon-name-part> <tp:taxon-name-part taxon-name-part-type="species" reg="rufus">rufus</tp:taxon-name-part></tp:taxon-name></italic> Müller &amp; Kunze <bold>13A</bold> habitus, L. Borowiec <bold>13B</bold> aedeagus, ventral view <bold>14</bold><italic><tp:taxon-name><tp:taxon-name-part taxon-name-part-type="genus" reg="Scydmoraphes">Scydmoraphes</tp:taxon-name-part> <tp:taxon-name-part taxon-name-part-type="species" reg="minutus">minutus</tp:taxon-name-part></tp:taxon-name></italic> (Chaudoir) <bold>14A</bold> habitus <bold>14B</bold> aedeagus, ventral view. Scale bars: 0.5 mm (<bold>13A; 14A</bold>), 0.1 mm (<bold>13B; 14B</bold>).</p></caption><graphic xmlns:xlink="http://www.w3.org/1999/xlink" xlink:href="zookeys-894-053-g008.jpg" position="float" orientation="portrait" xlink:type="simple" id="oo_362144.jpg"><uri content-type="original_file" xlink:type="simple">https://binary.pensoft.net/fig/362144</uri></graphic></fig></tp:treatment-sec><ref-list><ref id="B187"><mixed-citation xmlns:xlink="http://www.w3.org/1999/xlink" xlink:type="simple"><person-group><name name-style="western"><surname>Schülke</surname><given-names>M</given-names></name><name name-style="western"><surname>Smetana</surname><given-names>A</given-names></name></person-group> (<year>2015</year>) <article-title><tp:taxon-name><tp:taxon-name-part taxon-name-part-type="family">Staphylinidae</tp:taxon-name-part></tp:taxon-name>.</article-title> In: <person-group><name name-style="western"><surname>Löbl</surname><given-names>I</given-names></name><name name-style="western"><surname>Löbl</surname><given-names>D</given-names></name></person-group> (<role>Eds</role>) <issue-title>Catalogue of Palaearctic Coleoptera (Vol.</issue-title><source>2). Brill, Leiden</source>, <fpage>901</fpage>–<lpage>1134</lpage>. <ext-link xlink:type="simple" ext-link-type="doi" xlink:href="10.1163/9789004296855">https://doi.org/10.1163/9789004296855</ext-link></mixed-citation></ref><ref id="B67"><mixed-citation xmlns:xlink="http://www.w3.org/1999/xlink" xlink:type="simple"><person-group><name name-style="western"><surname>Franz</surname><given-names>H</given-names></name><name name-style="western"><surname>Besuchet</surname><given-names>C</given-names></name></person-group> (<year>1971</year>) <article-title><tp:taxon-name><tp:taxon-name-part taxon-name-part-type="family">Scydmaenidae</tp:taxon-name-part></tp:taxon-name>.</article-title> In: <person-group><name name-style="western"><surname>Freude</surname><given-names>H</given-names></name><name name-style="western"><surname>Harde</surname><given-names>KW</given-names></name><name name-style="western"><surname>Lohse</surname><given-names>GA</given-names></name></person-group> (<role>Eds</role>) <issue-title>Die Käfer Mitteleuropas, Band 3.</issue-title><source>Goecke &amp; Evers, Krefeld</source>, <fpage>271</fpage>–<lpage>303</lpage>.</mixed-citation></ref><ref id="B114"><mixed-citation xmlns:xlink="http://www.w3.org/1999/xlink" xlink:type="simple"><person-group><name name-style="western"><surname>Koch</surname><given-names>K</given-names></name></person-group> (<year>1989a</year>) <source>Die Käfer Mitteleuropas, Ökologie (Vol. 1).</source><publisher-name>Goecke &amp; Evers Verlag</publisher-name>, <publisher-loc>Krefeld</publisher-loc>, <size units="page">440 pp</size>.</mixed-citation></ref><ref id="B94"><mixed-citation xmlns:xlink="http://www.w3.org/1999/xlink" xlink:type="simple"><person-group><name name-style="western"><surname>Jałoszynski</surname><given-names>P</given-names></name></person-group> (<year>2019</year>) <article-title>Notes on Nearctic genera <italic><tp:taxon-name><tp:taxon-name-part taxon-name-part-type="genus">Catalinus</tp:taxon-name-part></tp:taxon-name></italic> Casey and <italic><tp:taxon-name><tp:taxon-name-part taxon-name-part-type="genus">Parascydmus</tp:taxon-name-part></tp:taxon-name></italic> Casey (<tp:taxon-name><tp:taxon-name-part taxon-name-part-type="order">Coleoptera</tp:taxon-name-part></tp:taxon-name>: <tp:taxon-name><tp:taxon-name-part taxon-name-part-type="family">Staphylinidae</tp:taxon-name-part></tp:taxon-name>: <tp:taxon-name><tp:taxon-name-part taxon-name-part-type="subfamily">Scydmaeninae</tp:taxon-name-part></tp:taxon-name>).</article-title><source>Zootaxa</source><volume>4603</volume>: <fpage>145</fpage>–<lpage>158</lpage>. <ext-link xlink:type="simple" ext-link-type="doi" xlink:href="10.11646/zootaxa.4603.1.7">https://doi.org/10.11646/zootaxa.4603.1.7</ext-link></mixed-citation></ref><ref id="B156"><mixed-citation xmlns:xlink="http://www.w3.org/1999/xlink" xlink:type="simple"><person-group><name name-style="western"><surname>O’Keefe</surname><given-names>ST</given-names></name></person-group> (<year>2001</year>) <article-title><tp:taxon-name><tp:taxon-name-part taxon-name-part-type="family">Scydmaenidae</tp:taxon-name-part></tp:taxon-name> Leach, 1815.</article-title> In: <person-group><name name-style="western"><surname>Arnett</surname><given-names>RH</given-names></name><name name-style="western"><surname>Thomas</surname><given-names>MC</given-names></name></person-group> (<role>Eds</role>) <issue-title>American Beetles (Vol.</issue-title><source>1). <tp:taxon-name><tp:taxon-name-part taxon-name-part-type="suborder">Archostemata</tp:taxon-name-part></tp:taxon-name>, <tp:taxon-name><tp:taxon-name-part taxon-name-part-type="suborder">Myxophaga</tp:taxon-name-part></tp:taxon-name>, <tp:taxon-name><tp:taxon-name-part taxon-name-part-type="suborder">Adephaga</tp:taxon-name-part></tp:taxon-name>, <tp:taxon-name><tp:taxon-name-part taxon-name-part-type="suborder">Polyphaga</tp:taxon-name-part></tp:taxon-name>: <tp:taxon-name><tp:taxon-name-part taxon-name-part-type="infraorder">Staphyliniformia</tp:taxon-name-part></tp:taxon-name>. CRC Press, Boca Raton</source>, <fpage>259</fpage>–<lpage>267</lpage>.</mixed-citation></ref></ref-list></tp:taxon-treatment>
