# Supplementary material for: DNA barcodes reveal 63 overlooked species of Canadian beetles (Insecta, Coleoptera)
Source: Zookeys. 2019 Dec 4;894:53–150. doi: 10.3897/zookeys.894.37862 (PMC6906170; doi:10.3897/zookeys.894.37862)
Supplement: XML Treatment for Lathrobium geminum [file zookeys.894.37862-treatment17.xml]

<!DOCTYPE tp:taxon-treatment
  PUBLIC "-//TaxonX//DTD Taxonomic Treatment Publishing DTD v0 20100105//EN" "tax-treatment-NSO.dtd">
<tp:taxon-treatment xmlns:tp="http://www.plazi.org/taxpub"><tp:treatment-meta><kwd-group><label>Taxon classification</label><kwd><named-content xmlns:xlink="http://www.w3.org/1999/xlink" content-type="kingdom">Animalia</named-content></kwd><kwd><named-content xmlns:xlink="http://www.w3.org/1999/xlink" content-type="order">Coleoptera</named-content></kwd><kwd><named-content xmlns:xlink="http://www.w3.org/1999/xlink" content-type="family">Staphylinidae</named-content></kwd></kwd-group><mixed-citation publication-type="journal"><person-group><name><surname>Pentinsaari</surname><given-names>Mikko</given-names></name><name><surname>Anderson</surname><given-names>Robert</given-names></name><name><surname>Borowiec</surname><given-names>Lech</given-names></name><name><surname>Bouchard</surname><given-names>Patrice</given-names></name><name><surname>Brunke</surname><given-names>Adam</given-names></name><name><surname>Douglas</surname><given-names>Hume</given-names></name><name><surname>Smith</surname><given-names>Andrew B.T.</given-names></name><name><surname>Hebert</surname><given-names>Paul D. N.</given-names></name></person-group><article-title>DNA barcodes reveal 63 overlooked species of Canadian beetles (<tp:taxon-name><tp:taxon-name-part taxon-name-part-type="class">Insecta</tp:taxon-name-part></tp:taxon-name>, <tp:taxon-name><tp:taxon-name-part taxon-name-part-type="order">Coleoptera</tp:taxon-name-part></tp:taxon-name>)</article-title><source>Zookeys</source><day>04</day><month>12</month><year>2019</year><volume>894</volume><fpage>53</fpage><lpage>150</lpage><pub-id pub-id-type="doi">10.3897/zookeys.894.37862</pub-id></mixed-citation></tp:treatment-meta><tp:nomenclature><tp:taxon-name><object-id xmlns:xlink="http://www.w3.org/1999/xlink" content-type="arpha" xlink:type="simple">D76A728E-FA23-54CA-BD79-199DDA1AB7F0</object-id>
              <tp:taxon-name-part taxon-name-part-type="genus" reg="Lathrobium">Lathrobium</tp:taxon-name-part>
              <tp:taxon-name-part taxon-name-part-type="species" reg="geminum">geminum</tp:taxon-name-part>
                          </tp:taxon-name><tp:taxon-authority>Kraatz, 1857</tp:taxon-authority><xref ref-type="fig" rid="F9">Figure 15</xref></tp:nomenclature><tp:treatment-sec sec-type="distribution" id="SECID0EJBBK"><title>Distribution.</title><p>Native to the Palaearctic region, distributed from Europe to the Far East of Russia (<xref ref-type="bibr" rid="B187">Schülke and Smetana 2015</xref>). Adventive in the Nearctic region (British Columbia, Canada).</p></tp:treatment-sec><tp:treatment-sec sec-type="Canadian records" id="SECID0ETBBK"><title>Canadian records.</title><p>British Columbia: Gulf Islands National Park Reserve, 17-Jun-2014 to 22-Jun-2014 (2 exx, <abbrev xmlns:xlink="http://www.w3.org/1999/xlink" content-type="institution" xlink:title="Centre for Biodiversity Genomics, University of Guelph" id="ABBRID0EZBBK" xlink:type="simple">CBG</abbrev>).</p></tp:treatment-sec><tp:treatment-sec sec-type="Diagnostic information" id="SECID0E5BBK"><title>Diagnostic information.</title><p>Body length: 8.0–9.0 mm. Habitus as in Fig. <xref ref-type="fig" rid="F9">15A</xref>. Female sternite VIII elongate and truncate apically, as in Fig. <xref ref-type="fig" rid="F9">15D</xref>. Aedeagus distinctive in lateral view, as in Fig. <xref ref-type="fig" rid="F9">15B, C</xref>.</p></tp:treatment-sec><tp:treatment-sec sec-type="Bionomic notes" id="SECID0EQCBK"><title>Bionomic notes.</title><p>In Central Europe, this is a common species in unforested, humid microhabitats such as wetlands, shorelines, agricultural fields, gardens, and heath (<xref ref-type="bibr" rid="B10">Assing 2012</xref>). The Canadian specimens were collected in a wetland adjacent to a lake, one with pitfall traps and the other by Berlese funnel extraction.</p></tp:treatment-sec><tp:treatment-sec sec-type="comments" id="SECID0E1CBK"><title>Comments.</title><p>The voucher specimens from North America are, unfortunately, females but share identical barcode haplotypes with Palaearctic specimens of <italic><tp:taxon-name><tp:taxon-name-part taxon-name-part-type="genus" reg="Lathrobium">L.</tp:taxon-name-part> <tp:taxon-name-part taxon-name-part-type="species" reg="geminum">geminum</tp:taxon-name-part></tp:taxon-name></italic> from Germany and Finland. North American vouchers key to <italic><tp:taxon-name><tp:taxon-name-part taxon-name-part-type="genus" reg="Lathrobium">L.</tp:taxon-name-part> <tp:taxon-name-part taxon-name-part-type="species" reg="geminum">geminum</tp:taxon-name-part></tp:taxon-name></italic> in <xref ref-type="bibr" rid="B10">Assing (2012)</xref> and female sternite VIII is consistent with the shape described for this species. As the Nearctic fauna of <italic><tp:taxon-name><tp:taxon-name-part taxon-name-part-type="genus" reg="Lathrobium">Lathrobium</tp:taxon-name-part></tp:taxon-name></italic> is unrevised, comparisons with North American species are not yet possible.</p><fig id="F9" position="float" orientation="portrait"><object-id xmlns:xlink="http://www.w3.org/1999/xlink" content-type="doi" xlink:type="simple">10.3897/zookeys.894.37862.figures15-16</object-id><object-id xmlns:xlink="http://www.w3.org/1999/xlink" content-type="arpha" xlink:type="simple">1CDB0DBD-FED8-5D4E-A809-DB313517C18E</object-id><label>Figures 15, 16.</label><caption><p><bold>15</bold><italic><tp:taxon-name><tp:taxon-name-part taxon-name-part-type="genus" reg="Lathrobium">Lathrobium</tp:taxon-name-part> <tp:taxon-name-part taxon-name-part-type="species" reg="geminum">geminum</tp:taxon-name-part></tp:taxon-name></italic> Kraatz <bold>15A</bold> habitus, L. Borowiec <bold>15B</bold> aedeagus, lateral view V. Assing <bold>15C</bold> aedeagus, ventral view V. Assing <bold>15D</bold> female sternite VIII, modified from Assing and Schülke (2012) <bold>16</bold><italic><tp:taxon-name><tp:taxon-name-part taxon-name-part-type="genus" reg="Lathrobium">Lathrobium</tp:taxon-name-part> <tp:taxon-name-part taxon-name-part-type="species" reg="lineatocolle">lineatocolle</tp:taxon-name-part></tp:taxon-name></italic> Scriba <bold>16A</bold> aedeagus, lateral view, V. Assing <bold>16B</bold> female sternite VIII, V. Assing. Scale bars: 2.0 mm (<bold>15A</bold>), 0.5 mm (<bold>15B–D</bold>), 0.5 mm (<bold>16A, B</bold>).</p></caption><graphic xmlns:xlink="http://www.w3.org/1999/xlink" xlink:href="zookeys-894-053-g009.jpg" position="float" orientation="portrait" xlink:type="simple" id="oo_362145.jpg"><uri content-type="original_file" xlink:type="simple">https://binary.pensoft.net/fig/362145</uri></graphic></fig></tp:treatment-sec><ref-list><ref id="B187"><mixed-citation xmlns:xlink="http://www.w3.org/1999/xlink" xlink:type="simple"><person-group><name name-style="western"><surname>Schülke</surname><given-names>M</given-names></name><name name-style="western"><surname>Smetana</surname><given-names>A</given-names></name></person-group> (<year>2015</year>) <article-title><tp:taxon-name><tp:taxon-name-part taxon-name-part-type="family">Staphylinidae</tp:taxon-name-part></tp:taxon-name>.</article-title> In: <person-group><name name-style="western"><surname>Löbl</surname><given-names>I</given-names></name><name name-style="western"><surname>Löbl</surname><given-names>D</given-names></name></person-group> (<role>Eds</role>) <issue-title>Catalogue of Palaearctic Coleoptera (Vol.</issue-title><source>2). Brill, Leiden</source>, <fpage>901</fpage>–<lpage>1134</lpage>. <ext-link xlink:type="simple" ext-link-type="doi" xlink:href="10.1163/9789004296855">https://doi.org/10.1163/9789004296855</ext-link></mixed-citation></ref><ref id="B10"><mixed-citation xmlns:xlink="http://www.w3.org/1999/xlink" xlink:type="simple"><person-group><name name-style="western"><surname>Assing</surname><given-names>V</given-names></name></person-group> (<year>2012</year>) <article-title><tp:taxon-name><tp:taxon-name-part taxon-name-part-type="subfamily">Paederinae</tp:taxon-name-part></tp:taxon-name>.</article-title> In: <person-group><name name-style="western"><surname>Assing</surname><given-names>V</given-names></name><name name-style="western"><surname>Schülke</surname><given-names>M</given-names></name></person-group> (<role>Eds</role>) <issue-title>Die Käfer Mitteleuropas, Band 4 (2.</issue-title><source>Auflage). Spektrum Akademischer Verlag, Heidelberg</source>, <fpage>380</fpage>–<lpage>383</lpage>.</mixed-citation></ref></ref-list></tp:taxon-treatment>
