# Supplementary material for: DNA barcodes reveal 63 overlooked species of Canadian beetles (Insecta, Coleoptera)
Source: Zookeys. 2019 Dec 4;894:53–150. doi: 10.3897/zookeys.894.37862 (PMC6906170; doi:10.3897/zookeys.894.37862)
Supplement: XML Treatment for Medon apicalis [file zookeys.894.37862-treatment19.xml]

<!DOCTYPE tp:taxon-treatment
  PUBLIC "-//TaxonX//DTD Taxonomic Treatment Publishing DTD v0 20100105//EN" "tax-treatment-NSO.dtd">
<tp:taxon-treatment xmlns:tp="http://www.plazi.org/taxpub"><tp:treatment-meta><kwd-group><label>Taxon classification</label><kwd><named-content xmlns:xlink="http://www.w3.org/1999/xlink" content-type="kingdom">Animalia</named-content></kwd><kwd><named-content xmlns:xlink="http://www.w3.org/1999/xlink" content-type="order">Coleoptera</named-content></kwd><kwd><named-content xmlns:xlink="http://www.w3.org/1999/xlink" content-type="family">Staphylinidae</named-content></kwd></kwd-group><mixed-citation publication-type="journal"><person-group><name><surname>Pentinsaari</surname><given-names>Mikko</given-names></name><name><surname>Anderson</surname><given-names>Robert</given-names></name><name><surname>Borowiec</surname><given-names>Lech</given-names></name><name><surname>Bouchard</surname><given-names>Patrice</given-names></name><name><surname>Brunke</surname><given-names>Adam</given-names></name><name><surname>Douglas</surname><given-names>Hume</given-names></name><name><surname>Smith</surname><given-names>Andrew B.T.</given-names></name><name><surname>Hebert</surname><given-names>Paul D. N.</given-names></name></person-group><article-title>DNA barcodes reveal 63 overlooked species of Canadian beetles (<tp:taxon-name><tp:taxon-name-part taxon-name-part-type="class">Insecta</tp:taxon-name-part></tp:taxon-name>, <tp:taxon-name><tp:taxon-name-part taxon-name-part-type="order">Coleoptera</tp:taxon-name-part></tp:taxon-name>)</article-title><source>Zookeys</source><day>04</day><month>12</month><year>2019</year><volume>894</volume><fpage>53</fpage><lpage>150</lpage><pub-id pub-id-type="doi">10.3897/zookeys.894.37862</pub-id></mixed-citation></tp:treatment-meta><tp:nomenclature><tp:taxon-name><object-id xmlns:xlink="http://www.w3.org/1999/xlink" content-type="arpha" xlink:type="simple">900DB771-16BD-5470-9759-4BEAABEBACD3</object-id>
              <tp:taxon-name-part taxon-name-part-type="genus" reg="Medon">Medon</tp:taxon-name-part>
              <tp:taxon-name-part taxon-name-part-type="species" reg="apicalis">apicalis</tp:taxon-name-part>
                          </tp:taxon-name><tp:taxon-authority>(Kraatz, 1857)</tp:taxon-authority><xref ref-type="fig" rid="F10">Figure 17</xref></tp:nomenclature><tp:treatment-sec sec-type="distribution" id="SECID0EPKBK"><title>Distribution.</title><p>Native to the western Palaearctic region, widespread in Europe and also reported from Algeria, Morocco, Turkey, the Canary Islands, and Madeira (<xref ref-type="bibr" rid="B187">Schülke and Smetana 2015</xref>). Adventive in the Nearctic region (Ontario, Canada).</p></tp:treatment-sec><tp:treatment-sec sec-type="Canadian records" id="SECID0EZKBK"><title>Canadian records.</title><p>Ontario: Guelph, 30-Jun-2018 (1 ex, <abbrev xmlns:xlink="http://www.w3.org/1999/xlink" content-type="institution" xlink:title="Centre for Biodiversity Genomics, University of Guelph" id="ABBRID0E6KBK" xlink:type="simple">CBG</abbrev>).</p></tp:treatment-sec><tp:treatment-sec sec-type="Diagnostic information" id="SECID0EELBK"><title>Diagnostic information.</title><p>Body length: 3.8–4.6 mm. Habitus as in Fig. <xref ref-type="fig" rid="F10">17A</xref>. Male sternite VII as in Fig. <xref ref-type="fig" rid="F10">17C</xref>. Aedeagus as in Fig. <xref ref-type="fig" rid="F10">17B</xref>.</p></tp:treatment-sec><tp:treatment-sec sec-type="Bionomic notes" id="SECID0EWLBK"><title>Bionomic notes.</title><p>This species has been collected in a variety of habitats in Europe, but the breeding habitat requirements are unknown (<xref ref-type="bibr" rid="B8">Assing 2006</xref>). Most specimens have been collected in flight (car nets, flight interception traps) (<xref ref-type="bibr" rid="B8">Assing 2006</xref>). Specimens have also been collected from stream edges, haystacks, woodland and at light (<xref ref-type="bibr" rid="B8">Assing 2006</xref>). This species is less likely to occur in the nests of small mammals than other species of the genus (<xref ref-type="bibr" rid="B8">Assing 2006</xref>). The Canadian specimen was collected at a UV light in a mixed forest.</p></tp:treatment-sec><tp:treatment-sec sec-type="comments" id="SECID0EMMBK"><title>Comments.</title><p>A single female voucher from Canada was available for study and, while males would normally be necessary to confirm a positive identification in <italic><tp:taxon-name><tp:taxon-name-part taxon-name-part-type="genus" reg="Medon">Medon</tp:taxon-name-part></tp:taxon-name></italic>, its barcode sequence is identical to German and Austrian specimens of <italic><tp:taxon-name><tp:taxon-name-part taxon-name-part-type="genus" reg="Medon">M.</tp:taxon-name-part> <tp:taxon-name-part taxon-name-part-type="species" reg="apicalis">apicalis</tp:taxon-name-part></tp:taxon-name></italic>. All similar, widespread Palaearctic species that could be confused with <italic><tp:taxon-name><tp:taxon-name-part taxon-name-part-type="genus" reg="Medon">M.</tp:taxon-name-part> <tp:taxon-name-part taxon-name-part-type="species" reg="apicalis">apicalis</tp:taxon-name-part></tp:taxon-name></italic> (<italic><tp:taxon-name><tp:taxon-name-part taxon-name-part-type="genus" reg="Medon">M.</tp:taxon-name-part> <tp:taxon-name-part taxon-name-part-type="species" reg="ripicola">ripicola</tp:taxon-name-part></tp:taxon-name></italic> (Kraatz, 1854), <italic><tp:taxon-name><tp:taxon-name-part taxon-name-part-type="genus" reg="Medon">M.</tp:taxon-name-part> <tp:taxon-name-part taxon-name-part-type="species" reg="brunneus">brunneus</tp:taxon-name-part></tp:taxon-name></italic> (Erichson, 1839), <italic><tp:taxon-name><tp:taxon-name-part taxon-name-part-type="genus" reg="Medon">M.</tp:taxon-name-part> <tp:taxon-name-part taxon-name-part-type="species" reg="fusculus">fusculus</tp:taxon-name-part></tp:taxon-name></italic> (Mannerheim, 1830)) are represented in BOLD and form distinct BIN clusters. The female voucher was also morphologically compared to representatives of all widespread western Palaearctic <italic><tp:taxon-name><tp:taxon-name-part taxon-name-part-type="genus" reg="Medon">Medon</tp:taxon-name-part></tp:taxon-name></italic> species and was consistent with the variability of body proportions, punctation and color of <italic><tp:taxon-name><tp:taxon-name-part taxon-name-part-type="genus" reg="Medon">M.</tp:taxon-name-part> <tp:taxon-name-part taxon-name-part-type="species" reg="apicalis">apicalis</tp:taxon-name-part></tp:taxon-name></italic>. Four species known from the southwestern Palaearctic are closely related to <italic><tp:taxon-name><tp:taxon-name-part taxon-name-part-type="genus" reg="Medon">M.</tp:taxon-name-part> <tp:taxon-name-part taxon-name-part-type="species" reg="apicalis">apicalis</tp:taxon-name-part></tp:taxon-name></italic> and cannot be reliably distinguished by external characters: <italic><tp:taxon-name><tp:taxon-name-part taxon-name-part-type="genus" reg="Medon">M.</tp:taxon-name-part> <tp:taxon-name-part taxon-name-part-type="species" reg="perniger">perniger</tp:taxon-name-part></tp:taxon-name></italic> Coiffait, 1978 (Italy and extreme southern parts of France and Switzerland); <italic><tp:taxon-name><tp:taxon-name-part taxon-name-part-type="genus" reg="Medon">M.</tp:taxon-name-part> <tp:taxon-name-part taxon-name-part-type="species" reg="maronitus">maronitus</tp:taxon-name-part></tp:taxon-name></italic> (Saulcy, 1864) (Greece to Turkmenistan); <italic><tp:taxon-name><tp:taxon-name-part taxon-name-part-type="genus" reg="Medon">M.</tp:taxon-name-part> <tp:taxon-name-part taxon-name-part-type="species" reg="sericellus">sericellus</tp:taxon-name-part></tp:taxon-name></italic> Fairmaire, 1860 (North Africa) and <italic><tp:taxon-name><tp:taxon-name-part taxon-name-part-type="genus" reg="Medon">M.</tp:taxon-name-part> <tp:taxon-name-part taxon-name-part-type="species" reg="beydaghensis">beydaghensis</tp:taxon-name-part></tp:taxon-name></italic> Fagel, 1969 (Turkey) (<xref ref-type="bibr" rid="B7">Assing 2004</xref>, <xref ref-type="bibr" rid="B8">2006</xref>). None of these species are currently represented on BOLD. Although one or more of these species might share a BIN with <italic><tp:taxon-name><tp:taxon-name-part taxon-name-part-type="genus" reg="Medon">M.</tp:taxon-name-part> <tp:taxon-name-part taxon-name-part-type="species" reg="apicalis">apicalis</tp:taxon-name-part></tp:taxon-name></italic>, the Ontario specimen has an identical DNA barcode haplotype to specimens from Germany and Austria where <italic><tp:taxon-name><tp:taxon-name-part taxon-name-part-type="genus" reg="Medon">M.</tp:taxon-name-part> <tp:taxon-name-part taxon-name-part-type="species" reg="apicalis">apicalis</tp:taxon-name-part></tp:taxon-name></italic> is the only known representative of this species group. As the Nearctic fauna of <italic><tp:taxon-name><tp:taxon-name-part taxon-name-part-type="genus" reg="Medon">Medon</tp:taxon-name-part></tp:taxon-name></italic> is unrevised, comparisons with North American species are not yet possible. Recognizing this species in the Nearctic region requires dissected males or DNA barcoding.</p><fig id="F10" position="float" orientation="portrait"><object-id xmlns:xlink="http://www.w3.org/1999/xlink" content-type="doi" xlink:type="simple">10.3897/zookeys.894.37862.figures17-19</object-id><object-id xmlns:xlink="http://www.w3.org/1999/xlink" content-type="arpha" xlink:type="simple">B95DC1EE-5477-5E2F-901C-DE7EADF18405</object-id><label>Figures 17–19.</label><caption><p><bold>17</bold><italic><tp:taxon-name><tp:taxon-name-part taxon-name-part-type="genus" reg="Medon">Medon</tp:taxon-name-part> <tp:taxon-name-part taxon-name-part-type="species" reg="apicalis">apicalis</tp:taxon-name-part></tp:taxon-name></italic> (Kraatz) <bold>17A</bold> habitus <bold>17B</bold> aedeagus, ventral and lateral view, V. Assing <bold>17C</bold> male sternite VII, V. Assing <bold>18</bold><italic><tp:taxon-name><tp:taxon-name-part taxon-name-part-type="genus" reg="Medon">Medon</tp:taxon-name-part> <tp:taxon-name-part taxon-name-part-type="species" reg="ripicola">ripicola</tp:taxon-name-part></tp:taxon-name></italic> (Kraatz) <bold>18A</bold> habitus <bold>18B</bold> aedeagus, ventral and lateral view, V. Assing <bold>18C</bold> male sternite VII, V. Assing <bold>19</bold><italic><tp:taxon-name><tp:taxon-name-part taxon-name-part-type="genus" reg="Pseudomedon">Pseudomedon</tp:taxon-name-part> <tp:taxon-name-part taxon-name-part-type="species" reg="obscurellus">obscurellus</tp:taxon-name-part></tp:taxon-name></italic> (Erichson) <bold>19A</bold> habitus <bold>19B</bold> aedeagus, lateral view, V. Assing <bold>19C</bold> male sternite VIII, V. Assing. Scale bars: 1.0 mm (<bold>17A; 18A; 19A</bold>), 0.2 mm (<bold>17B, C; 18B, C; 19B, C</bold>).</p></caption><graphic xmlns:xlink="http://www.w3.org/1999/xlink" xlink:href="zookeys-894-053-g010.jpg" position="float" orientation="portrait" xlink:type="simple" id="oo_362146.jpg"><uri content-type="original_file" xlink:type="simple">https://binary.pensoft.net/fig/362146</uri></graphic></fig></tp:treatment-sec><ref-list><ref id="B187"><mixed-citation xmlns:xlink="http://www.w3.org/1999/xlink" xlink:type="simple"><person-group><name name-style="western"><surname>Schülke</surname><given-names>M</given-names></name><name name-style="western"><surname>Smetana</surname><given-names>A</given-names></name></person-group> (<year>2015</year>) <article-title><tp:taxon-name><tp:taxon-name-part taxon-name-part-type="family">Staphylinidae</tp:taxon-name-part></tp:taxon-name>.</article-title> In: <person-group><name name-style="western"><surname>Löbl</surname><given-names>I</given-names></name><name name-style="western"><surname>Löbl</surname><given-names>D</given-names></name></person-group> (<role>Eds</role>) <issue-title>Catalogue of Palaearctic Coleoptera (Vol.</issue-title><source>2). Brill, Leiden</source>, <fpage>901</fpage>–<lpage>1134</lpage>. <ext-link xlink:type="simple" ext-link-type="doi" xlink:href="10.1163/9789004296855">https://doi.org/10.1163/9789004296855</ext-link></mixed-citation></ref><ref id="B8"><mixed-citation xmlns:xlink="http://www.w3.org/1999/xlink" xlink:type="simple"><person-group><name name-style="western"><surname>Assing</surname><given-names>V</given-names></name></person-group> (<year>2006</year>) <article-title>A Revision of the Western Palaearctic <italic><tp:taxon-name><tp:taxon-name-part taxon-name-part-type="genus">Medon</tp:taxon-name-part></tp:taxon-name></italic>: the Species of the Atlantic Islands, the Western Mediterranean, and Europe, Except for the Southeast.</article-title><source>Bonner zoologische Beiträge</source><volume>54</volume>: <fpage>25</fpage>–<lpage>95</lpage>.</mixed-citation></ref><ref id="B7"><mixed-citation xmlns:xlink="http://www.w3.org/1999/xlink" xlink:type="simple"><person-group><name name-style="western"><surname>Assing</surname><given-names>V</given-names></name></person-group> (<year>2004</year>) <article-title>A Revision of the <italic><tp:taxon-name><tp:taxon-name-part taxon-name-part-type="genus">Medon</tp:taxon-name-part></tp:taxon-name></italic> Species of the Eastern Mediterranean and Adjacent Regions (<tp:taxon-name><tp:taxon-name-part taxon-name-part-type="class">Insecta</tp:taxon-name-part></tp:taxon-name>: <tp:taxon-name><tp:taxon-name-part taxon-name-part-type="order">Coleoptera</tp:taxon-name-part></tp:taxon-name>: <tp:taxon-name><tp:taxon-name-part taxon-name-part-type="family">Staphylinidae</tp:taxon-name-part></tp:taxon-name>: <tp:taxon-name><tp:taxon-name-part taxon-name-part-type="subfamily">Paederinae</tp:taxon-name-part></tp:taxon-name>).</article-title><source>Bonner zoologische Beiträge</source><volume>52</volume>: <fpage>33</fpage>–<lpage>82</lpage>.</mixed-citation></ref></ref-list></tp:taxon-treatment>
