# Supplementary material for: DNA barcodes reveal 63 overlooked species of Canadian beetles (Insecta, Coleoptera)
Source: Zookeys. 2019 Dec 4;894:53–150. doi: 10.3897/zookeys.894.37862 (PMC6906170; doi:10.3897/zookeys.894.37862)
Supplement: XML Treatment for Medon ripicola [file zookeys.894.37862-treatment20.xml]

<!DOCTYPE tp:taxon-treatment
  PUBLIC "-//TaxonX//DTD Taxonomic Treatment Publishing DTD v0 20100105//EN" "tax-treatment-NSO.dtd">
<tp:taxon-treatment xmlns:tp="http://www.plazi.org/taxpub"><tp:treatment-meta><kwd-group><label>Taxon classification</label><kwd><named-content xmlns:xlink="http://www.w3.org/1999/xlink" content-type="kingdom">Animalia</named-content></kwd><kwd><named-content xmlns:xlink="http://www.w3.org/1999/xlink" content-type="order">Coleoptera</named-content></kwd><kwd><named-content xmlns:xlink="http://www.w3.org/1999/xlink" content-type="family">Staphylinidae</named-content></kwd></kwd-group><mixed-citation publication-type="journal"><person-group><name><surname>Pentinsaari</surname><given-names>Mikko</given-names></name><name><surname>Anderson</surname><given-names>Robert</given-names></name><name><surname>Borowiec</surname><given-names>Lech</given-names></name><name><surname>Bouchard</surname><given-names>Patrice</given-names></name><name><surname>Brunke</surname><given-names>Adam</given-names></name><name><surname>Douglas</surname><given-names>Hume</given-names></name><name><surname>Smith</surname><given-names>Andrew B.T.</given-names></name><name><surname>Hebert</surname><given-names>Paul D. N.</given-names></name></person-group><article-title>DNA barcodes reveal 63 overlooked species of Canadian beetles (<tp:taxon-name><tp:taxon-name-part taxon-name-part-type="class">Insecta</tp:taxon-name-part></tp:taxon-name>, <tp:taxon-name><tp:taxon-name-part taxon-name-part-type="order">Coleoptera</tp:taxon-name-part></tp:taxon-name>)</article-title><source>Zookeys</source><day>04</day><month>12</month><year>2019</year><volume>894</volume><fpage>53</fpage><lpage>150</lpage><pub-id pub-id-type="doi">10.3897/zookeys.894.37862</pub-id></mixed-citation></tp:treatment-meta><tp:nomenclature><tp:taxon-name><object-id xmlns:xlink="http://www.w3.org/1999/xlink" content-type="arpha" xlink:type="simple">3EF4F982-D2C5-5FA9-A2C5-D5CCA59C1044</object-id>
              <tp:taxon-name-part taxon-name-part-type="genus" reg="Medon">Medon</tp:taxon-name-part>
              <tp:taxon-name-part taxon-name-part-type="species" reg="ripicola">ripicola</tp:taxon-name-part>
                          </tp:taxon-name><tp:taxon-authority>(Kraatz, 1854)</tp:taxon-authority><xref ref-type="fig" rid="F10">Figure 18</xref></tp:nomenclature><tp:treatment-sec sec-type="distribution" id="SECID0ETVBK"><title>Distribution.</title><p>Native to the western Palaearctic region, widespread in Europe and also reported from Algeria, Morocco, Turkey, and Madeira (<xref ref-type="bibr" rid="B187">Schülke and Smetana 2015</xref>). Adventive in the Nearctic region (Nova Scotia, Canada).</p></tp:treatment-sec><tp:treatment-sec sec-type="Canadian records" id="SECID0E4VBK"><title>Canadian records.</title><p>Nova Scotia: Cape Breton Highlands National Park, 10-May-2013 to 21-May-2013 (1 ex, <abbrev xmlns:xlink="http://www.w3.org/1999/xlink" content-type="institution" xlink:title="Centre for Biodiversity Genomics, University of Guelph" id="ABBRID0EDWBK" xlink:type="simple">CBG</abbrev>).</p></tp:treatment-sec><tp:treatment-sec sec-type="Diagnostic information" id="SECID0EIWBK"><title>Diagnostic information.</title><p>Body length: 3.7–4.2 mm. Habitus as in Fig. <xref ref-type="fig" rid="F10">18A</xref>. Male sternite VII as in Fig. <xref ref-type="fig" rid="F10">18C</xref>. Aedeagus as in Fig. <xref ref-type="fig" rid="F10">18B</xref>.</p></tp:treatment-sec><tp:treatment-sec sec-type="Bionomic notes" id="SECID0E1WBK"><title>Bionomic notes.</title><p>This species is rarely collected in the Palaearctic, with its breeding microhabitat unknown (probably in deeper litter or mammal burrows). In Central Europe, specimens have been collected mostly in wetlands (floodplains, ponds), in flood debris, mole nests, and deeper deciduous leaf litter (<xref ref-type="bibr" rid="B10">Assing 2012</xref>). <xref ref-type="bibr" rid="B159">Palm (1963)</xref> wrote that this species was rarely collected in Scandinavia: once in Sweden under pebbles on the seashore and in Denmark under seaweed. Its occasional but typical appearance near water suggests that heavy rains may flood out the breeding microhabitat and deposit the beetles elsewhere (e.g., flood debris). The collection of <italic><tp:taxon-name><tp:taxon-name-part taxon-name-part-type="genus" reg="Medon">M.</tp:taxon-name-part> <tp:taxon-name-part taxon-name-part-type="species" reg="ripicola">ripicola</tp:taxon-name-part></tp:taxon-name></italic> on northern European seashores suggests a potential mechanism for introduction to the Canadian Maritimes through ocean commerce. The Canadian specimen was collected with a Malaise trap in a riverside forest.</p></tp:treatment-sec><tp:treatment-sec sec-type="comments" id="SECID0ETXBK"><title>Comments.</title><p>A single female voucher from Canada was available for study and, while males would normally be necessary to confirm a positive identification in <italic><tp:taxon-name><tp:taxon-name-part taxon-name-part-type="genus" reg="Medon">Medon</tp:taxon-name-part></tp:taxon-name></italic> by morphology, its barcode sequence clustered within the European material of <italic><tp:taxon-name><tp:taxon-name-part taxon-name-part-type="genus" reg="Medon">M.</tp:taxon-name-part> <tp:taxon-name-part taxon-name-part-type="species" reg="ripicola">ripicola</tp:taxon-name-part></tp:taxon-name></italic> with only two nucleotide sites differing from the nearest European specimen. All similar Palaearctic species that could be confused with <italic><tp:taxon-name><tp:taxon-name-part taxon-name-part-type="genus" reg="Medon">M.</tp:taxon-name-part> <tp:taxon-name-part taxon-name-part-type="species" reg="ripicola">ripicola</tp:taxon-name-part></tp:taxon-name></italic> (<italic><tp:taxon-name><tp:taxon-name-part taxon-name-part-type="genus" reg="Medon">M.</tp:taxon-name-part> <tp:taxon-name-part taxon-name-part-type="species" reg="apicalis">apicalis</tp:taxon-name-part></tp:taxon-name></italic> (Kraatz, 1857), <italic><tp:taxon-name><tp:taxon-name-part taxon-name-part-type="genus" reg="Medon">M.</tp:taxon-name-part> <tp:taxon-name-part taxon-name-part-type="species" reg="brunneus">brunneus</tp:taxon-name-part></tp:taxon-name></italic> (Erichson, 1839), <italic><tp:taxon-name><tp:taxon-name-part taxon-name-part-type="genus" reg="Medon">M.</tp:taxon-name-part> <tp:taxon-name-part taxon-name-part-type="species" reg="fusculus">fusculus</tp:taxon-name-part></tp:taxon-name></italic> (Mannerheim, 1830)) are represented in BOLD in separate BIN clusters. The female voucher was also morphologically compared to representatives of all Palaearctic <italic><tp:taxon-name><tp:taxon-name-part taxon-name-part-type="genus" reg="Medon">Medon</tp:taxon-name-part></tp:taxon-name></italic> species and was consistent with the body proportions, punctation and color of <italic><tp:taxon-name><tp:taxon-name-part taxon-name-part-type="genus" reg="Medon">M.</tp:taxon-name-part> <tp:taxon-name-part taxon-name-part-type="species" reg="ripicola">ripicola</tp:taxon-name-part></tp:taxon-name></italic>. As the Nearctic fauna of <italic><tp:taxon-name><tp:taxon-name-part taxon-name-part-type="genus" reg="Medon">Medon</tp:taxon-name-part></tp:taxon-name></italic> is unrevised, useful comparisons with North American species are not yet possible. Recognizing this species in the Nearctic region is reliably accomplished, at present, using dissected males or DNA barcoding.</p></tp:treatment-sec><tp:treatment-sec><!--Section generated to contain objects referenced in tp:taxon-treatment.--><fig id="F10" position="float" orientation="portrait"><object-id xmlns:xlink="http://www.w3.org/1999/xlink" content-type="doi" xlink:type="simple">10.3897/zookeys.894.37862.figures17-19</object-id><object-id xmlns:xlink="http://www.w3.org/1999/xlink" content-type="arpha" xlink:type="simple">B95DC1EE-5477-5E2F-901C-DE7EADF18405</object-id><label>Figures 17–19.</label><caption><p><bold>17</bold><italic><tp:taxon-name><tp:taxon-name-part taxon-name-part-type="genus" reg="Medon">Medon</tp:taxon-name-part> <tp:taxon-name-part taxon-name-part-type="species" reg="apicalis">apicalis</tp:taxon-name-part></tp:taxon-name></italic> (Kraatz) <bold>17A</bold> habitus <bold>17B</bold> aedeagus, ventral and lateral view, V. Assing <bold>17C</bold> male sternite VII, V. Assing <bold>18</bold><italic><tp:taxon-name><tp:taxon-name-part taxon-name-part-type="genus" reg="Medon">Medon</tp:taxon-name-part> <tp:taxon-name-part taxon-name-part-type="species" reg="ripicola">ripicola</tp:taxon-name-part></tp:taxon-name></italic> (Kraatz) <bold>18A</bold> habitus <bold>18B</bold> aedeagus, ventral and lateral view, V. Assing <bold>18C</bold> male sternite VII, V. Assing <bold>19</bold><italic><tp:taxon-name><tp:taxon-name-part taxon-name-part-type="genus" reg="Pseudomedon">Pseudomedon</tp:taxon-name-part> <tp:taxon-name-part taxon-name-part-type="species" reg="obscurellus">obscurellus</tp:taxon-name-part></tp:taxon-name></italic> (Erichson) <bold>19A</bold> habitus <bold>19B</bold> aedeagus, lateral view, V. Assing <bold>19C</bold> male sternite VIII, V. Assing. Scale bars: 1.0 mm (<bold>17A; 18A; 19A</bold>), 0.2 mm (<bold>17B, C; 18B, C; 19B, C</bold>).</p></caption><graphic xmlns:xlink="http://www.w3.org/1999/xlink" xlink:href="zookeys-894-053-g010.jpg" position="float" orientation="portrait" xlink:type="simple" id="oo_362146.jpg"><uri content-type="original_file" xlink:type="simple">https://binary.pensoft.net/fig/362146</uri></graphic></fig></tp:treatment-sec><ref-list><ref id="B187"><mixed-citation xmlns:xlink="http://www.w3.org/1999/xlink" xlink:type="simple"><person-group><name name-style="western"><surname>Schülke</surname><given-names>M</given-names></name><name name-style="western"><surname>Smetana</surname><given-names>A</given-names></name></person-group> (<year>2015</year>) <article-title><tp:taxon-name><tp:taxon-name-part taxon-name-part-type="family">Staphylinidae</tp:taxon-name-part></tp:taxon-name>.</article-title> In: <person-group><name name-style="western"><surname>Löbl</surname><given-names>I</given-names></name><name name-style="western"><surname>Löbl</surname><given-names>D</given-names></name></person-group> (<role>Eds</role>) <issue-title>Catalogue of Palaearctic Coleoptera (Vol.</issue-title><source>2). Brill, Leiden</source>, <fpage>901</fpage>–<lpage>1134</lpage>. <ext-link xlink:type="simple" ext-link-type="doi" xlink:href="10.1163/9789004296855">https://doi.org/10.1163/9789004296855</ext-link></mixed-citation></ref><ref id="B10"><mixed-citation xmlns:xlink="http://www.w3.org/1999/xlink" xlink:type="simple"><person-group><name name-style="western"><surname>Assing</surname><given-names>V</given-names></name></person-group> (<year>2012</year>) <article-title><tp:taxon-name><tp:taxon-name-part taxon-name-part-type="subfamily">Paederinae</tp:taxon-name-part></tp:taxon-name>.</article-title> In: <person-group><name name-style="western"><surname>Assing</surname><given-names>V</given-names></name><name name-style="western"><surname>Schülke</surname><given-names>M</given-names></name></person-group> (<role>Eds</role>) <issue-title>Die Käfer Mitteleuropas, Band 4 (2.</issue-title><source>Auflage). Spektrum Akademischer Verlag, Heidelberg</source>, <fpage>380</fpage>–<lpage>383</lpage>.</mixed-citation></ref><ref id="B159"><mixed-citation xmlns:xlink="http://www.w3.org/1999/xlink" xlink:type="simple"><person-group><name name-style="western"><surname>Palm</surname><given-names>T</given-names></name></person-group> (<year>1963</year>) <source>Svensk Insektfauna 9. Skalbaggar, <tp:taxon-name><tp:taxon-name-part taxon-name-part-type="order">Coleoptera</tp:taxon-name-part></tp:taxon-name>. Kortvingar: Fam. <tp:taxon-name><tp:taxon-name-part taxon-name-part-type="family">Staphylinidae</tp:taxon-name-part></tp:taxon-name>, Häfte 3. Underfam. <tp:taxon-name><tp:taxon-name-part taxon-name-part-type="subfamily">Paederinae</tp:taxon-name-part></tp:taxon-name>, <tp:taxon-name><tp:taxon-name-part taxon-name-part-type="subfamily">Staphylininae</tp:taxon-name-part></tp:taxon-name>.</source><publisher-name>Entomologiska Föreningen i Stockholm</publisher-name>, <publisher-loc>Stockholm</publisher-loc>, <size units="page">168 pp</size>.</mixed-citation></ref></ref-list></tp:taxon-treatment>
