# Supplementary material for: DNA barcodes reveal 63 overlooked species of Canadian beetles (Insecta, Coleoptera)
Source: Zookeys. 2019 Dec 4;894:53–150. doi: 10.3897/zookeys.894.37862 (PMC6906170; doi:10.3897/zookeys.894.37862)
Supplement: XML Treatment for Pseudomedon obscurellus [file zookeys.894.37862-treatment21.xml]

<!DOCTYPE tp:taxon-treatment
  PUBLIC "-//TaxonX//DTD Taxonomic Treatment Publishing DTD v0 20100105//EN" "tax-treatment-NSO.dtd">
<tp:taxon-treatment xmlns:tp="http://www.plazi.org/taxpub"><tp:treatment-meta><kwd-group><label>Taxon classification</label><kwd><named-content xmlns:xlink="http://www.w3.org/1999/xlink" content-type="kingdom">Animalia</named-content></kwd><kwd><named-content xmlns:xlink="http://www.w3.org/1999/xlink" content-type="order">Coleoptera</named-content></kwd><kwd><named-content xmlns:xlink="http://www.w3.org/1999/xlink" content-type="family">Staphylinidae</named-content></kwd></kwd-group><mixed-citation publication-type="journal"><person-group><name><surname>Pentinsaari</surname><given-names>Mikko</given-names></name><name><surname>Anderson</surname><given-names>Robert</given-names></name><name><surname>Borowiec</surname><given-names>Lech</given-names></name><name><surname>Bouchard</surname><given-names>Patrice</given-names></name><name><surname>Brunke</surname><given-names>Adam</given-names></name><name><surname>Douglas</surname><given-names>Hume</given-names></name><name><surname>Smith</surname><given-names>Andrew B.T.</given-names></name><name><surname>Hebert</surname><given-names>Paul D. N.</given-names></name></person-group><article-title>DNA barcodes reveal 63 overlooked species of Canadian beetles (<tp:taxon-name><tp:taxon-name-part taxon-name-part-type="class">Insecta</tp:taxon-name-part></tp:taxon-name>, <tp:taxon-name><tp:taxon-name-part taxon-name-part-type="order">Coleoptera</tp:taxon-name-part></tp:taxon-name>)</article-title><source>Zookeys</source><day>04</day><month>12</month><year>2019</year><volume>894</volume><fpage>53</fpage><lpage>150</lpage><pub-id pub-id-type="doi">10.3897/zookeys.894.37862</pub-id></mixed-citation></tp:treatment-meta><tp:nomenclature><tp:taxon-name><object-id xmlns:xlink="http://www.w3.org/1999/xlink" content-type="arpha" xlink:type="simple">3FDD0819-8790-5C9E-8EF2-1C96E343CFE4</object-id>
              <tp:taxon-name-part taxon-name-part-type="genus" reg="Pseudomedon">Pseudomedon</tp:taxon-name-part>
              <tp:taxon-name-part taxon-name-part-type="species" reg="obscurellus">obscurellus</tp:taxon-name-part>
                          </tp:taxon-name><tp:taxon-authority>(Erichson, 1840)</tp:taxon-authority><xref ref-type="fig" rid="F10">Figure 19</xref></tp:nomenclature><tp:treatment-sec sec-type="distribution" id="SECID0E22BK"><title>Distribution.</title><p>Native to the western Palaearctic region, widespread in Europe and also reported from Algeria, Morocco, Madeira, Tunisia, Cyprus, and Turkey (<xref ref-type="bibr" rid="B187">Schülke and Smetana 2015</xref>). Adventive in the Neotropical region (Chile; <xref ref-type="bibr" rid="B9">Assing 2009</xref>) and the Nearctic region (Nova Scotia, Canada).</p></tp:treatment-sec><tp:treatment-sec sec-type="Canadian records" id="SECID0EJ3BK"><title>Canadian records.</title><p>Nova Scotia: Cape Breton Highlands National Park, 07-Jun-2013 to 24-Jun-2013 (1 ex, <abbrev xmlns:xlink="http://www.w3.org/1999/xlink" content-type="institution" xlink:title="Centre for Biodiversity Genomics, University of Guelph" id="ABBRID0EP3BK" xlink:type="simple">CBG</abbrev>).</p></tp:treatment-sec><tp:treatment-sec sec-type="Diagnostic information" id="SECID0EU3BK"><title>Diagnostic information.</title><p>Body length: 3.0–3.4 mm. Habitus as in Fig. <xref ref-type="fig" rid="F10">19A</xref>. Male sternite VIII as in Fig. <xref ref-type="fig" rid="F10">19C</xref>. Aedeagus as in Fig. <xref ref-type="fig" rid="F10">19B</xref>.</p></tp:treatment-sec><tp:treatment-sec sec-type="Bionomic notes" id="SECID0EG4BK"><title>Bionomic notes.</title><p>This species inhabits wetlands and can be collected from rotting organic matter (<xref ref-type="bibr" rid="B10">Assing 2012</xref>). The Canadian specimen was collected at the same site and in the same Malaise trap as the <italic><tp:taxon-name><tp:taxon-name-part taxon-name-part-type="genus" reg="Medon">M.</tp:taxon-name-part> <tp:taxon-name-part taxon-name-part-type="species" reg="ripicola">ripicola</tp:taxon-name-part></tp:taxon-name></italic> specimen.</p></tp:treatment-sec><tp:treatment-sec sec-type="comments" id="SECID0E24BK"><title>Comments.</title><p>A single female voucher from Canada was available for study and, while males would normally be necessary to confirm a positive identification in <italic><tp:taxon-name><tp:taxon-name-part taxon-name-part-type="genus" reg="Pseudomedon">Pseudomedon</tp:taxon-name-part></tp:taxon-name></italic>, its barcode sequence is identical to German specimens of <italic><tp:taxon-name><tp:taxon-name-part taxon-name-part-type="genus" reg="Pseudomedon">P.</tp:taxon-name-part> <tp:taxon-name-part taxon-name-part-type="species" reg="obscurellus">obscurellus</tp:taxon-name-part></tp:taxon-name></italic>. The morphologically similar Palaearctic species <italic><tp:taxon-name><tp:taxon-name-part taxon-name-part-type="genus" reg="Pseudomedon">P.</tp:taxon-name-part> <tp:taxon-name-part taxon-name-part-type="species" reg="obsoletus">obsoletus</tp:taxon-name-part></tp:taxon-name></italic> forms a separate BIN cluster (<ext-link xmlns:xlink="http://www.w3.org/1999/xlink" ext-link-type="uri" xlink:href="http://www.boldsystems.org/index.php/Public_BarcodeCluster?clusteruri=BOLD:ABY0636" xlink:type="simple">BOLD:ABY0636</ext-link>
). The female voucher from Canada also was consistent with the typical coloration of <italic><tp:taxon-name><tp:taxon-name-part taxon-name-part-type="genus" reg="Pseudomedon">P.</tp:taxon-name-part> <tp:taxon-name-part taxon-name-part-type="species" reg="obscurellus">obscurellus</tp:taxon-name-part></tp:taxon-name></italic> given by <xref ref-type="bibr" rid="B10">Assing (2012)</xref>. As the Nearctic fauna of <italic><tp:taxon-name><tp:taxon-name-part taxon-name-part-type="genus" reg="Pseudomedon">Pseudomedon</tp:taxon-name-part></tp:taxon-name></italic> is unrevised, comparisons with North American species are not yet possible. Recognizing this species in the Nearctic region is reliably accomplished, at present, using dissected males or DNA barcoding.</p><p>Due to taxonomic confusion until the 1970s, reports of <italic><tp:taxon-name><tp:taxon-name-part taxon-name-part-type="genus" reg="Pseudomedon">Pseudomedon</tp:taxon-name-part> <tp:taxon-name-part taxon-name-part-type="species" reg="obscurellus">obscurellus</tp:taxon-name-part></tp:taxon-name></italic> and <italic><tp:taxon-name><tp:taxon-name-part taxon-name-part-type="genus" reg="Pseudomedon">P.</tp:taxon-name-part> <tp:taxon-name-part taxon-name-part-type="species" reg="obsoletus">obsoletus</tp:taxon-name-part></tp:taxon-name></italic> from regions outside of the Palaearctic need re-confirmation (<xref ref-type="bibr" rid="B9">Assing 2009</xref>, <xref ref-type="bibr" rid="B107">Klimaszewski et al. 2013</xref>). The record of <italic><tp:taxon-name><tp:taxon-name-part taxon-name-part-type="genus" reg="Pseudomedon">P.</tp:taxon-name-part> <tp:taxon-name-part taxon-name-part-type="species" reg="obsoletus">obsoletus</tp:taxon-name-part></tp:taxon-name></italic> from British Columbia from <xref ref-type="bibr" rid="B84">Hatch (1957)</xref> is doubtful and likely refers to <italic><tp:taxon-name><tp:taxon-name-part taxon-name-part-type="genus" reg="Pseudomedon">P.</tp:taxon-name-part> <tp:taxon-name-part taxon-name-part-type="species" reg="obscurellus">obscurellus</tp:taxon-name-part></tp:taxon-name></italic> as it was described as being partly dark rufous, a color more typically associated with this species (<xref ref-type="bibr" rid="B10">Assing 2012</xref>). To our knowledge, this is the first verified record of any Palaearctic <italic><tp:taxon-name><tp:taxon-name-part taxon-name-part-type="genus" reg="Pseudomedon">Pseudomedon</tp:taxon-name-part></tp:taxon-name></italic> species from the Nearctic.</p></tp:treatment-sec><tp:treatment-sec><!--Section generated to contain objects referenced in tp:taxon-treatment.--><fig id="F10" position="float" orientation="portrait"><object-id xmlns:xlink="http://www.w3.org/1999/xlink" content-type="doi" xlink:type="simple">10.3897/zookeys.894.37862.figures17-19</object-id><object-id xmlns:xlink="http://www.w3.org/1999/xlink" content-type="arpha" xlink:type="simple">B95DC1EE-5477-5E2F-901C-DE7EADF18405</object-id><label>Figures 17–19.</label><caption><p><bold>17</bold><italic><tp:taxon-name><tp:taxon-name-part taxon-name-part-type="genus" reg="Medon">Medon</tp:taxon-name-part> <tp:taxon-name-part taxon-name-part-type="species" reg="apicalis">apicalis</tp:taxon-name-part></tp:taxon-name></italic> (Kraatz) <bold>17A</bold> habitus <bold>17B</bold> aedeagus, ventral and lateral view, V. Assing <bold>17C</bold> male sternite VII, V. Assing <bold>18</bold><italic><tp:taxon-name><tp:taxon-name-part taxon-name-part-type="genus" reg="Medon">Medon</tp:taxon-name-part> <tp:taxon-name-part taxon-name-part-type="species" reg="ripicola">ripicola</tp:taxon-name-part></tp:taxon-name></italic> (Kraatz) <bold>18A</bold> habitus <bold>18B</bold> aedeagus, ventral and lateral view, V. Assing <bold>18C</bold> male sternite VII, V. Assing <bold>19</bold><italic><tp:taxon-name><tp:taxon-name-part taxon-name-part-type="genus" reg="Pseudomedon">Pseudomedon</tp:taxon-name-part> <tp:taxon-name-part taxon-name-part-type="species" reg="obscurellus">obscurellus</tp:taxon-name-part></tp:taxon-name></italic> (Erichson) <bold>19A</bold> habitus <bold>19B</bold> aedeagus, lateral view, V. Assing <bold>19C</bold> male sternite VIII, V. Assing. Scale bars: 1.0 mm (<bold>17A; 18A; 19A</bold>), 0.2 mm (<bold>17B, C; 18B, C; 19B, C</bold>).</p></caption><graphic xmlns:xlink="http://www.w3.org/1999/xlink" xlink:href="zookeys-894-053-g010.jpg" position="float" orientation="portrait" xlink:type="simple" id="oo_362146.jpg"><uri content-type="original_file" xlink:type="simple">https://binary.pensoft.net/fig/362146</uri></graphic></fig></tp:treatment-sec><ref-list><ref id="B187"><mixed-citation xmlns:xlink="http://www.w3.org/1999/xlink" xlink:type="simple"><person-group><name name-style="western"><surname>Schülke</surname><given-names>M</given-names></name><name name-style="western"><surname>Smetana</surname><given-names>A</given-names></name></person-group> (<year>2015</year>) <article-title><tp:taxon-name><tp:taxon-name-part taxon-name-part-type="family">Staphylinidae</tp:taxon-name-part></tp:taxon-name>.</article-title> In: <person-group><name name-style="western"><surname>Löbl</surname><given-names>I</given-names></name><name name-style="western"><surname>Löbl</surname><given-names>D</given-names></name></person-group> (<role>Eds</role>) <issue-title>Catalogue of Palaearctic Coleoptera (Vol.</issue-title><source>2). Brill, Leiden</source>, <fpage>901</fpage>–<lpage>1134</lpage>. <ext-link xlink:type="simple" ext-link-type="doi" xlink:href="10.1163/9789004296855">https://doi.org/10.1163/9789004296855</ext-link></mixed-citation></ref><ref id="B9"><mixed-citation xmlns:xlink="http://www.w3.org/1999/xlink" xlink:type="simple"><person-group><name name-style="western"><surname>Assing</surname><given-names>V</given-names></name></person-group> (<year>2009</year>) <article-title>On the <italic><tp:taxon-name><tp:taxon-name-part taxon-name-part-type="genus">Pseudomedon</tp:taxon-name-part></tp:taxon-name></italic> species of the Palaearctic region (<tp:taxon-name><tp:taxon-name-part taxon-name-part-type="order">Coleoptera</tp:taxon-name-part></tp:taxon-name>: <tp:taxon-name><tp:taxon-name-part taxon-name-part-type="family">Staphylinidae</tp:taxon-name-part></tp:taxon-name>: <tp:taxon-name><tp:taxon-name-part taxon-name-part-type="subfamily">Paederinae</tp:taxon-name-part></tp:taxon-name>).</article-title><source>Linzer biologische Beiträge</source><volume>41</volume>: <fpage>1175</fpage>–<lpage>1189</lpage>.</mixed-citation></ref><ref id="B10"><mixed-citation xmlns:xlink="http://www.w3.org/1999/xlink" xlink:type="simple"><person-group><name name-style="western"><surname>Assing</surname><given-names>V</given-names></name></person-group> (<year>2012</year>) <article-title><tp:taxon-name><tp:taxon-name-part taxon-name-part-type="subfamily">Paederinae</tp:taxon-name-part></tp:taxon-name>.</article-title> In: <person-group><name name-style="western"><surname>Assing</surname><given-names>V</given-names></name><name name-style="western"><surname>Schülke</surname><given-names>M</given-names></name></person-group> (<role>Eds</role>) <issue-title>Die Käfer Mitteleuropas, Band 4 (2.</issue-title><source>Auflage). Spektrum Akademischer Verlag, Heidelberg</source>, <fpage>380</fpage>–<lpage>383</lpage>.</mixed-citation></ref><ref id="B107"><mixed-citation xmlns:xlink="http://www.w3.org/1999/xlink" xlink:type="simple"><person-group><name name-style="western"><surname>Klimaszewski</surname><given-names>J</given-names></name><name name-style="western"><surname>Brunke</surname><given-names>AJ</given-names></name><name name-style="western"><surname>Assing</surname><given-names>V</given-names></name><name name-style="western"><surname>Langor</surname><given-names>DW</given-names></name><name name-style="western"><surname>Newton</surname><given-names>AF</given-names></name><name name-style="western"><surname>Bourdon</surname><given-names>C</given-names></name><name name-style="western"><surname>Pelletier</surname><given-names>GA</given-names></name><name name-style="western"><surname>Webster</surname><given-names>RP</given-names></name><name name-style="western"><surname>Herman</surname><given-names>L</given-names></name><name name-style="western"><surname>Perdereau</surname><given-names>L</given-names></name><name name-style="western"><surname>Davies</surname><given-names>A</given-names></name><name name-style="western"><surname>Smetana</surname><given-names>A</given-names></name><name name-style="western"><surname>Chandler</surname><given-names>DS</given-names></name><name name-style="western"><surname>Majka</surname><given-names>CG</given-names></name><name name-style="western"><surname>Scudder</surname><given-names>GGE</given-names></name></person-group> (<year>2013</year>) <source>Synopsis of Adventive Species of <tp:taxon-name><tp:taxon-name-part taxon-name-part-type="order">Coleoptera</tp:taxon-name-part></tp:taxon-name> (<tp:taxon-name><tp:taxon-name-part taxon-name-part-type="class">Insecta</tp:taxon-name-part></tp:taxon-name>) Recorded from Canada. Part 2: <tp:taxon-name><tp:taxon-name-part taxon-name-part-type="family">Staphylinidae</tp:taxon-name-part></tp:taxon-name>.</source><publisher-name>Pensoft Publishers</publisher-name>, <publisher-loc>Sofia</publisher-loc>, <size units="page">360 pp</size>.</mixed-citation></ref><ref id="B84"><mixed-citation xmlns:xlink="http://www.w3.org/1999/xlink" xlink:type="simple"><person-group><name name-style="western"><surname>Hatch</surname><given-names>MH</given-names></name></person-group> (<year>1957</year>) <source>The beetles of the Pacific Northwest. Part II: <tp:taxon-name><tp:taxon-name-part taxon-name-part-type="infraorder">Staphyliniformia</tp:taxon-name-part></tp:taxon-name>.</source><publisher-name>University of Washington Press</publisher-name>, <publisher-loc>Seattle</publisher-loc>, <size units="page">384 pp</size>.</mixed-citation></ref></ref-list></tp:taxon-treatment>
