# Supplementary material for: DNA barcodes reveal 63 overlooked species of Canadian beetles (Insecta, Coleoptera)
Source: Zookeys. 2019 Dec 4;894:53–150. doi: 10.3897/zookeys.894.37862 (PMC6906170; doi:10.3897/zookeys.894.37862)
Supplement: XML Treatment for Phyllophaga implicita [file zookeys.894.37862-treatment22.xml]

<!DOCTYPE tp:taxon-treatment
  PUBLIC "-//TaxonX//DTD Taxonomic Treatment Publishing DTD v0 20100105//EN" "tax-treatment-NSO.dtd">
<tp:taxon-treatment xmlns:tp="http://www.plazi.org/taxpub"><tp:treatment-meta><kwd-group><label>Taxon classification</label><kwd><named-content xmlns:xlink="http://www.w3.org/1999/xlink" content-type="kingdom">Animalia</named-content></kwd><kwd><named-content xmlns:xlink="http://www.w3.org/1999/xlink" content-type="order">Coleoptera</named-content></kwd><kwd><named-content xmlns:xlink="http://www.w3.org/1999/xlink" content-type="family">Melolonthidae</named-content></kwd></kwd-group><mixed-citation publication-type="journal"><person-group><name><surname>Pentinsaari</surname><given-names>Mikko</given-names></name><name><surname>Anderson</surname><given-names>Robert</given-names></name><name><surname>Borowiec</surname><given-names>Lech</given-names></name><name><surname>Bouchard</surname><given-names>Patrice</given-names></name><name><surname>Brunke</surname><given-names>Adam</given-names></name><name><surname>Douglas</surname><given-names>Hume</given-names></name><name><surname>Smith</surname><given-names>Andrew B.T.</given-names></name><name><surname>Hebert</surname><given-names>Paul D. N.</given-names></name></person-group><article-title>DNA barcodes reveal 63 overlooked species of Canadian beetles (<tp:taxon-name><tp:taxon-name-part taxon-name-part-type="class">Insecta</tp:taxon-name-part></tp:taxon-name>, <tp:taxon-name><tp:taxon-name-part taxon-name-part-type="order">Coleoptera</tp:taxon-name-part></tp:taxon-name>)</article-title><source>Zookeys</source><day>04</day><month>12</month><year>2019</year><volume>894</volume><fpage>53</fpage><lpage>150</lpage><pub-id pub-id-type="doi">10.3897/zookeys.894.37862</pub-id></mixed-citation></tp:treatment-meta><tp:nomenclature><tp:taxon-name><object-id xmlns:xlink="http://www.w3.org/1999/xlink" content-type="arpha" xlink:type="simple">C398D9CD-12F7-5CC9-864A-238BFFBD91F2</object-id>
              <tp:taxon-name-part taxon-name-part-type="genus" reg="Phyllophaga">Phyllophaga</tp:taxon-name-part>
              <tp:taxon-name-part taxon-name-part-type="species" reg="implicita">implicita</tp:taxon-name-part>
                          </tp:taxon-name><tp:taxon-authority>(Horn, 1887)</tp:taxon-authority></tp:nomenclature><tp:treatment-sec sec-type="distribution" id="SECID0EXDCK"><title>Distribution.</title><p>Native to North America. Occurs across most of the Mississippi River drainage basin in the United States (<xref ref-type="bibr" rid="B143">Luginbill and Painter 1953</xref>).</p></tp:treatment-sec><tp:treatment-sec sec-type="Canadian records" id="SECID0EBECK"><title>Canadian records.</title><p>Ontario: Point Pelee National Park, 05-Jun-2008 (1 ex, <abbrev xmlns:xlink="http://www.w3.org/1999/xlink" content-type="institution" xlink:title="Centre for Biodiversity Genomics, University of Guelph" id="ABBRID0EHECK" xlink:type="simple">CBG</abbrev>).</p></tp:treatment-sec><tp:treatment-sec sec-type="Diagnostic information" id="SECID0EMECK"><title>Diagnostic information</title><p>(partially based on <xref ref-type="bibr" rid="B143">Luginbill and Painter 1953</xref>). Body length 14.5–17.0 mm. Dorsal surface pale to dark brown, moderately shiny (not pruinose or iridescent), glabrous, and without scales. Clypeus emarginate. Antennae with nine antennomeres. See <xref ref-type="bibr" rid="B143">Luginbill and Painter (1953)</xref> for images of habitus and genitalia.</p></tp:treatment-sec><tp:treatment-sec sec-type="Bionomic notes" id="SECID0E1ECK"><title>Bionomic notes.</title><p>Adults have been observed on numerous plants including <italic><tp:taxon-name><tp:taxon-name-part taxon-name-part-type="genus" reg="Tilia">Tilia</tp:taxon-name-part></tp:taxon-name></italic> L., <italic><tp:taxon-name><tp:taxon-name-part taxon-name-part-type="genus" reg="Fagus">Fagus</tp:taxon-name-part></tp:taxon-name></italic> L., <italic><tp:taxon-name><tp:taxon-name-part taxon-name-part-type="genus" reg="Betula">Betula</tp:taxon-name-part></tp:taxon-name></italic> L., <italic><tp:taxon-name><tp:taxon-name-part taxon-name-part-type="genus" reg="Ulmus">Ulmus</tp:taxon-name-part></tp:taxon-name></italic> L., <italic><tp:taxon-name><tp:taxon-name-part taxon-name-part-type="genus" reg="Lonicera">Lonicera</tp:taxon-name-part></tp:taxon-name></italic> L., <italic><tp:taxon-name><tp:taxon-name-part taxon-name-part-type="genus" reg="Acer">Acer</tp:taxon-name-part></tp:taxon-name></italic> L., <italic><tp:taxon-name><tp:taxon-name-part taxon-name-part-type="genus" reg="Platanus">Platanus</tp:taxon-name-part></tp:taxon-name></italic> L., <italic><tp:taxon-name><tp:taxon-name-part taxon-name-part-type="genus" reg="Rosa">Rosa</tp:taxon-name-part></tp:taxon-name></italic> L., <italic><tp:taxon-name><tp:taxon-name-part taxon-name-part-type="genus" reg="Juglans">Juglans</tp:taxon-name-part></tp:taxon-name></italic> L., <italic><tp:taxon-name><tp:taxon-name-part taxon-name-part-type="genus" reg="Salix">Salix</tp:taxon-name-part></tp:taxon-name></italic> L. and cultivated legumes (<xref ref-type="bibr" rid="B143">Luginbill and Painter 1953</xref>). The Canadian specimen was collected in a mixed forest close to the shore of Lake Erie using an ultraviolet light.</p></tp:treatment-sec><tp:treatment-sec sec-type="comments" id="SECID0EKHCK"><title>Comments.</title><p>It is not surprising to find a range extension of this species into Canada considering the widespread distribution in eastern North America and the apparent broad range of host plants. Since only a single specimen was collected in Canada it is difficult to assess how firmly established this species is. There are hundreds of species of <italic><tp:taxon-name><tp:taxon-name-part taxon-name-part-type="genus" reg="Phyllophaga">Phyllophaga</tp:taxon-name-part></tp:taxon-name></italic> with a similar overall appearance; therefore, it is crucial to use the male or female genitalia for morphological species identifications.</p></tp:treatment-sec><ref-list><ref id="B143"><mixed-citation xmlns:xlink="http://www.w3.org/1999/xlink" xlink:type="simple"><person-group><name name-style="western"><surname>Luginbill</surname><given-names>P</given-names></name><name name-style="western"><surname>Painter</surname><given-names>HR</given-names></name></person-group> (<year>1953</year>) <article-title>May beetles of the United States and Canada.</article-title><source>United States Department of Agriculture Technical Bulletin</source><volume>1060</volume>: <fpage>1</fpage>–<lpage>102</lpage>.</mixed-citation></ref></ref-list></tp:taxon-treatment>
