# Supplementary material for: DNA barcodes reveal 63 overlooked species of Canadian beetles (Insecta, Coleoptera)
Source: Zookeys. 2019 Dec 4;894:53–150. doi: 10.3897/zookeys.894.37862 (PMC6906170; doi:10.3897/zookeys.894.37862)
Supplement: XML Treatment for Calyptomerus dubius [file zookeys.894.37862-treatment23.xml]

<!DOCTYPE tp:taxon-treatment
  PUBLIC "-//TaxonX//DTD Taxonomic Treatment Publishing DTD v0 20100105//EN" "tax-treatment-NSO.dtd">
<tp:taxon-treatment xmlns:tp="http://www.plazi.org/taxpub"><tp:treatment-meta><kwd-group><label>Taxon classification</label><kwd><named-content xmlns:xlink="http://www.w3.org/1999/xlink" content-type="kingdom">Animalia</named-content></kwd><kwd><named-content xmlns:xlink="http://www.w3.org/1999/xlink" content-type="order">Coleoptera</named-content></kwd><kwd><named-content xmlns:xlink="http://www.w3.org/1999/xlink" content-type="family">Clambidae</named-content></kwd></kwd-group><mixed-citation publication-type="journal"><person-group><name><surname>Pentinsaari</surname><given-names>Mikko</given-names></name><name><surname>Anderson</surname><given-names>Robert</given-names></name><name><surname>Borowiec</surname><given-names>Lech</given-names></name><name><surname>Bouchard</surname><given-names>Patrice</given-names></name><name><surname>Brunke</surname><given-names>Adam</given-names></name><name><surname>Douglas</surname><given-names>Hume</given-names></name><name><surname>Smith</surname><given-names>Andrew B.T.</given-names></name><name><surname>Hebert</surname><given-names>Paul D. N.</given-names></name></person-group><article-title>DNA barcodes reveal 63 overlooked species of Canadian beetles (<tp:taxon-name><tp:taxon-name-part taxon-name-part-type="class">Insecta</tp:taxon-name-part></tp:taxon-name>, <tp:taxon-name><tp:taxon-name-part taxon-name-part-type="order">Coleoptera</tp:taxon-name-part></tp:taxon-name>)</article-title><source>Zookeys</source><day>04</day><month>12</month><year>2019</year><volume>894</volume><fpage>53</fpage><lpage>150</lpage><pub-id pub-id-type="doi">10.3897/zookeys.894.37862</pub-id></mixed-citation></tp:treatment-meta><tp:nomenclature><tp:taxon-name><object-id xmlns:xlink="http://www.w3.org/1999/xlink" content-type="arpha" xlink:type="simple">5A244D85-B06E-521F-879A-27A5398EEBDC</object-id>
              <tp:taxon-name-part taxon-name-part-type="genus" reg="Calyptomerus">Calyptomerus</tp:taxon-name-part>
              <tp:taxon-name-part taxon-name-part-type="species" reg="dubius">dubius</tp:taxon-name-part>
                          </tp:taxon-name><tp:taxon-authority>(Marsham, 1802)</tp:taxon-authority><xref ref-type="fig" rid="F11">Figure 20</xref></tp:nomenclature><tp:treatment-sec sec-type="distribution" id="SECID0ETJCK"><title>Distribution.</title><p>Native to the Palaearctic region, widespread in Central Europe and around the Mediterranean (<xref ref-type="bibr" rid="B51">Endrödy-Younga 1961</xref>, <xref ref-type="bibr" rid="B135">Löbl 2006</xref>). Adventive in the Afrotropical region (South Africa), the Australian region (Australia) (<xref ref-type="bibr" rid="B52">Endrödy-Younga 1974</xref>) and in the Nearctic region (British Columbia, Canada).</p></tp:treatment-sec><tp:treatment-sec sec-type="Canadian records" id="SECID0EFKCK"><title>Canadian records.</title><p>British Columbia: Abbotsford, 22-Sep-2014 to 03-Oct-2014 (1 ex, <abbrev xmlns:xlink="http://www.w3.org/1999/xlink" content-type="institution" xlink:title="Centre for Biodiversity Genomics, University of Guelph" id="ABBRID0ELKCK" xlink:type="simple">CBG</abbrev>); Vancouver, 22-Sep-2014 to 03-Oct-2014 (1 ex, <abbrev xmlns:xlink="http://www.w3.org/1999/xlink" content-type="institution" xlink:title="Centre for Biodiversity Genomics, University of Guelph" id="ABBRID0EQKCK" xlink:type="simple">CBG</abbrev>); Victoria, 03-Sep-2014 to 10-Sep-2014 (1 ex, <abbrev xmlns:xlink="http://www.w3.org/1999/xlink" content-type="institution" xlink:title="Centre for Biodiversity Genomics, University of Guelph" id="ABBRID0EVKCK" xlink:type="simple">CBG</abbrev>).</p></tp:treatment-sec><tp:treatment-sec sec-type="Diagnostic information" id="SECID0E1KCK"><title>Diagnostic information</title><p>(based on <xref ref-type="bibr" rid="B51">Endrödy-Younga 1961</xref>). Body length 1.1–1.6 mm. Habitus as in Fig. <xref ref-type="fig" rid="F11">20A</xref>. Red-brown, with the edges of pronotum and elytra paler. The antennal groove forms a continuous and even curve with the side of the frons in front of the eyes. Lateral edges of pronotum bluntly angled. Pubescence on the dorsal surface long and sparse. Elytra angled apicolaterally and truncate at the hind margin. Aedeagus as in Fig. <xref ref-type="fig" rid="F11">20B</xref>.</p></tp:treatment-sec><tp:treatment-sec sec-type="Bionomic notes" id="SECID0EMLCK"><title>Bionomic notes.</title><p>This species is known from decaying plant material. It has been collected from dead, fungus-infested logs of deciduous trees, leaf litter, composts, moldy hay, etc. (<xref ref-type="bibr" rid="B115">Koch 1989b</xref>). The Canadian specimens were collected with Malaise traps in residential areas.</p></tp:treatment-sec><tp:treatment-sec sec-type="comments" id="SECID0EWLCK"><title>Comments.</title><p><italic><tp:taxon-name><tp:taxon-name-part taxon-name-part-type="genus" reg="Calyptomerus">Calyptomerus</tp:taxon-name-part> <tp:taxon-name-part taxon-name-part-type="species" reg="oblongulus">oblongulus</tp:taxon-name-part></tp:taxon-name></italic> (Mannerheim, 1853) is the only other representative of this genus known from North America. It is larger than <italic><tp:taxon-name><tp:taxon-name-part taxon-name-part-type="genus" reg="Calyptomerus">C.</tp:taxon-name-part> <tp:taxon-name-part taxon-name-part-type="species" reg="dubius">dubius</tp:taxon-name-part></tp:taxon-name></italic> (body length 1.8–2.0 mm), with a rounded angle between the antennal groove and the lateral margin of frons, rounded lateral edges of pronotum, evenly curved (not truncate) elytral hind margins, shorter and denser pubescence on the dorsal surface, and different male genitalia (<xref ref-type="bibr" rid="B51">Endrödy-Younga 1961</xref>).</p><fig id="F11" position="float" orientation="portrait"><object-id xmlns:xlink="http://www.w3.org/1999/xlink" content-type="doi" xlink:type="simple">10.3897/zookeys.894.37862.figures20-21</object-id><object-id xmlns:xlink="http://www.w3.org/1999/xlink" content-type="arpha" xlink:type="simple">6ABB6018-3049-589D-AB63-9B188E6F4A1D</object-id><label>Figures 20, 21.</label><caption><p><bold>20</bold><italic><tp:taxon-name><tp:taxon-name-part taxon-name-part-type="genus" reg="Calyptomerus">Calyptomerus</tp:taxon-name-part> <tp:taxon-name-part taxon-name-part-type="species" reg="dubius">dubius</tp:taxon-name-part></tp:taxon-name></italic> (Marsham) <bold>20A</bold> habitus, L. Borowiec <bold>20B</bold> aedeagus, dorsal view <bold>21</bold><italic><tp:taxon-name><tp:taxon-name-part taxon-name-part-type="genus" reg="Clambus">Clambus</tp:taxon-name-part> <tp:taxon-name-part taxon-name-part-type="species" reg="simsoni">simsoni</tp:taxon-name-part></tp:taxon-name></italic> Blackburn <bold>21A</bold> habitus <bold>21B</bold> aedeagus, ventral view. Scale bars: 0.5 mm (<bold>20A; 21A</bold>), 0.2 mm (<bold>20B</bold>), 0.1 mm (<bold>21B</bold>).</p></caption><graphic xmlns:xlink="http://www.w3.org/1999/xlink" xlink:href="zookeys-894-053-g011.jpg" position="float" orientation="portrait" xlink:type="simple" id="oo_362147.jpg"><uri content-type="original_file" xlink:type="simple">https://binary.pensoft.net/fig/362147</uri></graphic></fig></tp:treatment-sec><ref-list><ref id="B51"><mixed-citation xmlns:xlink="http://www.w3.org/1999/xlink" xlink:type="simple"><person-group><name name-style="western"><surname>Endrödy-Younga</surname><given-names>S</given-names></name></person-group> (<year>1961</year>) <article-title>Revision der Gattung <italic><tp:taxon-name><tp:taxon-name-part taxon-name-part-type="genus">Calyptomerus</tp:taxon-name-part></tp:taxon-name></italic> Redtb. (<tp:taxon-name><tp:taxon-name-part taxon-name-part-type="order">Coleoptera</tp:taxon-name-part></tp:taxon-name>: <tp:taxon-name><tp:taxon-name-part taxon-name-part-type="family">Clambidae</tp:taxon-name-part></tp:taxon-name>).</article-title><source>Acta Zoologica Academiae Scientiarum Hungaricae</source><volume>7</volume>: <fpage>401</fpage>–<lpage>412</lpage>.</mixed-citation></ref><ref id="B135"><mixed-citation xmlns:xlink="http://www.w3.org/1999/xlink" xlink:type="simple"><person-group><name name-style="western"><surname>Löbl</surname><given-names>I</given-names></name></person-group> (<year>2006</year>) <article-title><tp:taxon-name><tp:taxon-name-part taxon-name-part-type="family">Clambidae</tp:taxon-name-part></tp:taxon-name>.</article-title> In: <person-group><name name-style="western"><surname>Löbl</surname><given-names>I</given-names></name><name name-style="western"><surname>Smetana</surname><given-names>A</given-names></name></person-group> (<role>Eds</role>) <issue-title>Catalogue of Palaearctic Coleoptera (Vol.</issue-title><source>3). Apollo Books, Stenstrup</source>, <fpage>314</fpage>–<lpage>316</lpage>.</mixed-citation></ref><ref id="B52"><mixed-citation xmlns:xlink="http://www.w3.org/1999/xlink" xlink:type="simple"><person-group><name name-style="western"><surname>Endrödy-Younga</surname><given-names>S</given-names></name></person-group> (<year>1974</year>) <article-title>A revision of the described Australian and New Zealand species of the family <tp:taxon-name><tp:taxon-name-part taxon-name-part-type="family">Clambidae</tp:taxon-name-part></tp:taxon-name> (<tp:taxon-name><tp:taxon-name-part taxon-name-part-type="order">Coleoptera</tp:taxon-name-part></tp:taxon-name>) with description of a new species.</article-title><source>Records of the South Australian Museum</source><volume>17</volume>: <fpage>1</fpage>–<lpage>10</lpage>.</mixed-citation></ref><ref id="B115"><mixed-citation xmlns:xlink="http://www.w3.org/1999/xlink" xlink:type="simple"><person-group><name name-style="western"><surname>Koch</surname><given-names>K</given-names></name></person-group> (<year>1989b</year>) <source>Die Käfer Mitteleuropas, Ökologie (Vol. 2).</source><publisher-name>Goecke &amp; Evers Verlag</publisher-name>, <publisher-loc>Krefeld</publisher-loc>, <size units="page">382 pp</size>.</mixed-citation></ref></ref-list></tp:taxon-treatment>
