# Supplementary material for: DNA barcodes reveal 63 overlooked species of Canadian beetles (Insecta, Coleoptera)
Source: Zookeys. 2019 Dec 4;894:53–150. doi: 10.3897/zookeys.894.37862 (PMC6906170; doi:10.3897/zookeys.894.37862)
Supplement: XML Treatment for Clambus simsoni [file zookeys.894.37862-treatment24.xml]

<!DOCTYPE tp:taxon-treatment
  PUBLIC "-//TaxonX//DTD Taxonomic Treatment Publishing DTD v0 20100105//EN" "tax-treatment-NSO.dtd">
<tp:taxon-treatment xmlns:tp="http://www.plazi.org/taxpub"><tp:treatment-meta><kwd-group><label>Taxon classification</label><kwd><named-content xmlns:xlink="http://www.w3.org/1999/xlink" content-type="kingdom">Animalia</named-content></kwd><kwd><named-content xmlns:xlink="http://www.w3.org/1999/xlink" content-type="order">Coleoptera</named-content></kwd><kwd><named-content xmlns:xlink="http://www.w3.org/1999/xlink" content-type="family">Clambidae</named-content></kwd></kwd-group><mixed-citation publication-type="journal"><person-group><name><surname>Pentinsaari</surname><given-names>Mikko</given-names></name><name><surname>Anderson</surname><given-names>Robert</given-names></name><name><surname>Borowiec</surname><given-names>Lech</given-names></name><name><surname>Bouchard</surname><given-names>Patrice</given-names></name><name><surname>Brunke</surname><given-names>Adam</given-names></name><name><surname>Douglas</surname><given-names>Hume</given-names></name><name><surname>Smith</surname><given-names>Andrew B.T.</given-names></name><name><surname>Hebert</surname><given-names>Paul D. N.</given-names></name></person-group><article-title>DNA barcodes reveal 63 overlooked species of Canadian beetles (<tp:taxon-name><tp:taxon-name-part taxon-name-part-type="class">Insecta</tp:taxon-name-part></tp:taxon-name>, <tp:taxon-name><tp:taxon-name-part taxon-name-part-type="order">Coleoptera</tp:taxon-name-part></tp:taxon-name>)</article-title><source>Zookeys</source><day>04</day><month>12</month><year>2019</year><volume>894</volume><fpage>53</fpage><lpage>150</lpage><pub-id pub-id-type="doi">10.3897/zookeys.894.37862</pub-id></mixed-citation></tp:treatment-meta><tp:nomenclature><tp:taxon-name><object-id xmlns:xlink="http://www.w3.org/1999/xlink" content-type="arpha" xlink:type="simple">9BFF3D61-8705-5C55-BF76-598BCA946EC3</object-id>
              <tp:taxon-name-part taxon-name-part-type="genus" reg="Clambus">Clambus</tp:taxon-name-part>
              <tp:taxon-name-part taxon-name-part-type="species" reg="simsoni">simsoni</tp:taxon-name-part>
                          </tp:taxon-name><tp:taxon-authority>Blackburn, 1902</tp:taxon-authority><xref ref-type="fig" rid="F11">Figure 21</xref></tp:nomenclature><tp:treatment-sec sec-type="distribution" id="SECID0EAQCK"><title>Distribution.</title><p>Native to the Australian region. Described from Australia, where the species is widespread and common (<xref ref-type="bibr" rid="B54">Endrödy-Younga 1990</xref>). Also recorded from New Zealand (<xref ref-type="bibr" rid="B98">Johnson 1997</xref>). Adventive in the Afrotropical region (South Africa), the Palaearctic region (British Isles and Central Europe; <xref ref-type="bibr" rid="B54">Endrödy-Younga 1990</xref>, <xref ref-type="bibr" rid="B98">Johnson 1997</xref>, <xref ref-type="bibr" rid="B148">Meybohm 2004</xref>, <xref ref-type="bibr" rid="B135">Löbl 2006</xref>), and the Nearctic region (British Columbia, Canada).</p></tp:treatment-sec><tp:treatment-sec sec-type="Canadian records" id="SECID0E5QCK"><title>Canadian records.</title><p>British Columbia: West Vancouver, 20-Apr-2015 to 08-May-2015 (1 ex, <abbrev xmlns:xlink="http://www.w3.org/1999/xlink" content-type="institution" xlink:title="Centre for Biodiversity Genomics, University of Guelph" id="ABBRID0EERCK" xlink:type="simple">CBG</abbrev>).</p></tp:treatment-sec><tp:treatment-sec sec-type="Diagnostic information" id="SECID0EJRCK"><title>Diagnostic information</title><p>(based on <xref ref-type="bibr" rid="B54">Endrödy-Younga 1990</xref> and <xref ref-type="bibr" rid="B98">Johnson 1997</xref>). Body length 1.0–1.2 mm. Habitus as in Fig. <xref ref-type="fig" rid="F11">21A</xref>. Pale red-brown, with head and anterior part of pronotum darkened. Lateral angles of head narrowly rounded, rectangular, a line drawn between the angles level with the posterior margin of eyes. Dorsal surface without microsculpture. Apical part of elytra with large punctures. Pubescence of elytra relatively long and sparse, individual setae only a little longer than distance between seta-bearing punctures. Aedeagus as in Fig. <xref ref-type="fig" rid="F11">21B</xref>, penis finely serrate laterally in the apical quarter.</p></tp:treatment-sec><tp:treatment-sec sec-type="Bionomic notes" id="SECID0E6RCK"><title>Bionomic notes.</title><p>This species is known from decaying plant material. It has been collected from heaps of cut grass, heaps of shredded bark, and (in New Zealand) from tree fungi (<xref ref-type="bibr" rid="B98">Johnson 1997</xref>). The Canadian specimen was collected with a Malaise trap in a suburban residential area.</p></tp:treatment-sec><tp:treatment-sec sec-type="comments" id="SECID0EJSCK"><title>Comments.</title><p>Morphologically, <italic><tp:taxon-name><tp:taxon-name-part taxon-name-part-type="genus" reg="Clambus">Clambus</tp:taxon-name-part> <tp:taxon-name-part taxon-name-part-type="species" reg="simsoni">simsoni</tp:taxon-name-part></tp:taxon-name></italic> is most reliably identified by its characteristic male genitalia. The Canadian specimen is a male which shares an identical barcode sequence with a specimen sampled from Germany. In <xref ref-type="bibr" rid="B53">Endrödy-Younga’s (1981)</xref> key to the New World species of <italic><tp:taxon-name><tp:taxon-name-part taxon-name-part-type="genus" reg="Clambus">Clambus</tp:taxon-name-part></tp:taxon-name></italic>, <italic><tp:taxon-name><tp:taxon-name-part taxon-name-part-type="genus" reg="Clambus">C.</tp:taxon-name-part> <tp:taxon-name-part taxon-name-part-type="species" reg="simsoni">simsoni</tp:taxon-name-part></tp:taxon-name></italic> leads to <italic><tp:taxon-name><tp:taxon-name-part taxon-name-part-type="genus" reg="Clambus">C.</tp:taxon-name-part> <tp:taxon-name-part taxon-name-part-type="species" reg="spangleri">spangleri</tp:taxon-name-part></tp:taxon-name></italic> Endrödy-Younga in couplet 14. <italic><tp:taxon-name><tp:taxon-name-part taxon-name-part-type="genus" reg="Clambus">Clambus</tp:taxon-name-part> <tp:taxon-name-part taxon-name-part-type="species" reg="simsoni">simsoni</tp:taxon-name-part></tp:taxon-name></italic> is slightly larger (<italic><tp:taxon-name><tp:taxon-name-part taxon-name-part-type="genus" reg="Clambus">C.</tp:taxon-name-part> <tp:taxon-name-part taxon-name-part-type="species" reg="spangleri">spangleri</tp:taxon-name-part></tp:taxon-name></italic> is 0.8–0.9 mm according to Endrödy-Younga), and the pubescence on the dorsal surface is sparser than in <italic><tp:taxon-name><tp:taxon-name-part taxon-name-part-type="genus" reg="Clambus">C.</tp:taxon-name-part> <tp:taxon-name-part taxon-name-part-type="species" reg="spangleri">spangleri</tp:taxon-name-part></tp:taxon-name></italic>.</p></tp:treatment-sec><tp:treatment-sec><!--Section generated to contain objects referenced in tp:taxon-treatment.--><fig id="F11" position="float" orientation="portrait"><object-id xmlns:xlink="http://www.w3.org/1999/xlink" content-type="doi" xlink:type="simple">10.3897/zookeys.894.37862.figures20-21</object-id><object-id xmlns:xlink="http://www.w3.org/1999/xlink" content-type="arpha" xlink:type="simple">6ABB6018-3049-589D-AB63-9B188E6F4A1D</object-id><label>Figures 20, 21.</label><caption><p><bold>20</bold><italic><tp:taxon-name><tp:taxon-name-part taxon-name-part-type="genus" reg="Calyptomerus">Calyptomerus</tp:taxon-name-part> <tp:taxon-name-part taxon-name-part-type="species" reg="dubius">dubius</tp:taxon-name-part></tp:taxon-name></italic> (Marsham) <bold>20A</bold> habitus, L. Borowiec <bold>20B</bold> aedeagus, dorsal view <bold>21</bold><italic><tp:taxon-name><tp:taxon-name-part taxon-name-part-type="genus" reg="Clambus">Clambus</tp:taxon-name-part> <tp:taxon-name-part taxon-name-part-type="species" reg="simsoni">simsoni</tp:taxon-name-part></tp:taxon-name></italic> Blackburn <bold>21A</bold> habitus <bold>21B</bold> aedeagus, ventral view. Scale bars: 0.5 mm (<bold>20A; 21A</bold>), 0.2 mm (<bold>20B</bold>), 0.1 mm (<bold>21B</bold>).</p></caption><graphic xmlns:xlink="http://www.w3.org/1999/xlink" xlink:href="zookeys-894-053-g011.jpg" position="float" orientation="portrait" xlink:type="simple" id="oo_362147.jpg"><uri content-type="original_file" xlink:type="simple">https://binary.pensoft.net/fig/362147</uri></graphic></fig></tp:treatment-sec><ref-list><ref id="B54"><mixed-citation xmlns:xlink="http://www.w3.org/1999/xlink" xlink:type="simple"><person-group><name name-style="western"><surname>Endrödy-Younga</surname><given-names>S</given-names></name></person-group> (<year>1990</year>) <article-title>A revision of the Australian <tp:taxon-name><tp:taxon-name-part taxon-name-part-type="family">Clambidae</tp:taxon-name-part></tp:taxon-name> (<tp:taxon-name><tp:taxon-name-part taxon-name-part-type="order">Coleoptera</tp:taxon-name-part></tp:taxon-name>: <tp:taxon-name><tp:taxon-name-part taxon-name-part-type="superfamily">Eucinetoidea</tp:taxon-name-part></tp:taxon-name>).</article-title><source>Invertebrate Taxonomy</source><volume>4</volume>: <fpage>247</fpage>–<lpage>280</lpage>. <ext-link xlink:type="simple" ext-link-type="doi" xlink:href="10.1071/IT9900247">https://doi.org/10.1071/IT9900247</ext-link></mixed-citation></ref><ref id="B98"><mixed-citation xmlns:xlink="http://www.w3.org/1999/xlink" xlink:type="simple"><person-group><name name-style="western"><surname>Johnson</surname><given-names>C</given-names></name></person-group> (<year>1997</year>) <article-title><italic><tp:taxon-name><tp:taxon-name-part taxon-name-part-type="genus">Clambus</tp:taxon-name-part> <tp:taxon-name-part taxon-name-part-type="species">simsoni</tp:taxon-name-part></tp:taxon-name></italic> Blackburn (Col., <tp:taxon-name><tp:taxon-name-part taxon-name-part-type="family">Clambidae</tp:taxon-name-part></tp:taxon-name>) new to Britain with notes on its wider distribution.</article-title><source>Entomologist’s Monthly Magazine</source><volume>133</volume>: <fpage>161</fpage>–<lpage>164</lpage>.</mixed-citation></ref><ref id="B148"><mixed-citation xmlns:xlink="http://www.w3.org/1999/xlink" xlink:type="simple"><person-group><name name-style="western"><surname>Meybohm</surname><given-names>H</given-names></name></person-group> (<year>2004</year>) <article-title><italic><tp:taxon-name><tp:taxon-name-part taxon-name-part-type="genus">Clambus</tp:taxon-name-part> <tp:taxon-name-part taxon-name-part-type="species">lohsei</tp:taxon-name-part></tp:taxon-name></italic> n. sp. aus der Umgebung von Hamburg (<tp:taxon-name><tp:taxon-name-part taxon-name-part-type="order">Coleoptera</tp:taxon-name-part></tp:taxon-name>, <tp:taxon-name><tp:taxon-name-part taxon-name-part-type="family">Clambidae</tp:taxon-name-part></tp:taxon-name>).</article-title><source>Entomologische Blätter</source><volume>100</volume>: <fpage>13</fpage>–<lpage>18</lpage>.</mixed-citation></ref><ref id="B135"><mixed-citation xmlns:xlink="http://www.w3.org/1999/xlink" xlink:type="simple"><person-group><name name-style="western"><surname>Löbl</surname><given-names>I</given-names></name></person-group> (<year>2006</year>) <article-title><tp:taxon-name><tp:taxon-name-part taxon-name-part-type="family">Clambidae</tp:taxon-name-part></tp:taxon-name>.</article-title> In: <person-group><name name-style="western"><surname>Löbl</surname><given-names>I</given-names></name><name name-style="western"><surname>Smetana</surname><given-names>A</given-names></name></person-group> (<role>Eds</role>) <issue-title>Catalogue of Palaearctic Coleoptera (Vol.</issue-title><source>3). Apollo Books, Stenstrup</source>, <fpage>314</fpage>–<lpage>316</lpage>.</mixed-citation></ref><ref id="B53"><mixed-citation xmlns:xlink="http://www.w3.org/1999/xlink" xlink:type="simple"><person-group><name name-style="western"><surname>Endrödy-Younga</surname><given-names>S</given-names></name></person-group> (<year>1981</year>) <article-title>The American species of the familia <tp:taxon-name><tp:taxon-name-part taxon-name-part-type="family">Clambidae</tp:taxon-name-part></tp:taxon-name> (<tp:taxon-name><tp:taxon-name-part taxon-name-part-type="order">Coleoptera</tp:taxon-name-part></tp:taxon-name>: <tp:taxon-name><tp:taxon-name-part taxon-name-part-type="superfamily">Eucinetoidea</tp:taxon-name-part></tp:taxon-name>).</article-title><source>Entomologia Generalis</source><volume>7</volume>: <fpage>33</fpage>–<lpage>67</lpage>.</mixed-citation></ref></ref-list></tp:taxon-treatment>
