# Supplementary material for: DNA barcodes reveal 63 overlooked species of Canadian beetles (Insecta, Coleoptera)
Source: Zookeys. 2019 Dec 4;894:53–150. doi: 10.3897/zookeys.894.37862 (PMC6906170; doi:10.3897/zookeys.894.37862)
Supplement: XML Treatment for Contacyphon fuscescens [file zookeys.894.37862-treatment25.xml]

<!DOCTYPE tp:taxon-treatment
  PUBLIC "-//TaxonX//DTD Taxonomic Treatment Publishing DTD v0 20100105//EN" "tax-treatment-NSO.dtd">
<tp:taxon-treatment xmlns:tp="http://www.plazi.org/taxpub"><tp:treatment-meta><kwd-group><label>Taxon classification</label><kwd><named-content xmlns:xlink="http://www.w3.org/1999/xlink" content-type="kingdom">Animalia</named-content></kwd><kwd><named-content xmlns:xlink="http://www.w3.org/1999/xlink" content-type="order">Coleoptera</named-content></kwd><kwd><named-content xmlns:xlink="http://www.w3.org/1999/xlink" content-type="family">Scirtidae</named-content></kwd></kwd-group><mixed-citation publication-type="journal"><person-group><name><surname>Pentinsaari</surname><given-names>Mikko</given-names></name><name><surname>Anderson</surname><given-names>Robert</given-names></name><name><surname>Borowiec</surname><given-names>Lech</given-names></name><name><surname>Bouchard</surname><given-names>Patrice</given-names></name><name><surname>Brunke</surname><given-names>Adam</given-names></name><name><surname>Douglas</surname><given-names>Hume</given-names></name><name><surname>Smith</surname><given-names>Andrew B.T.</given-names></name><name><surname>Hebert</surname><given-names>Paul D. N.</given-names></name></person-group><article-title>DNA barcodes reveal 63 overlooked species of Canadian beetles (<tp:taxon-name><tp:taxon-name-part taxon-name-part-type="class">Insecta</tp:taxon-name-part></tp:taxon-name>, <tp:taxon-name><tp:taxon-name-part taxon-name-part-type="order">Coleoptera</tp:taxon-name-part></tp:taxon-name>)</article-title><source>Zookeys</source><day>04</day><month>12</month><year>2019</year><volume>894</volume><fpage>53</fpage><lpage>150</lpage><pub-id pub-id-type="doi">10.3897/zookeys.894.37862</pub-id></mixed-citation></tp:treatment-meta><tp:nomenclature><tp:taxon-name><object-id xmlns:xlink="http://www.w3.org/1999/xlink" content-type="arpha" xlink:type="simple">780BF9E6-5688-5F1F-829F-06262A07658B</object-id>
              <tp:taxon-name-part taxon-name-part-type="genus" reg="Contacyphon">Contacyphon</tp:taxon-name-part>
              <tp:taxon-name-part taxon-name-part-type="species" reg="fuscescens">fuscescens</tp:taxon-name-part>
                          </tp:taxon-name><tp:taxon-authority>(Klausnitzer, 1976)</tp:taxon-authority><xref ref-type="fig" rid="F12">Figure 22</xref></tp:nomenclature><tp:treatment-sec sec-type="distribution" id="SECID0EYWCK"><title>Distribution.</title><p>Native to North America. Described from New York State (Ithaca) (<xref ref-type="bibr" rid="B104">Klausnitzer 1976</xref>).</p></tp:treatment-sec><tp:treatment-sec sec-type="Canadian records" id="SECID0ECXCK"><title>Canadian records.</title><p>Yukon Territory: Kluane National Park and Reserve, 15-Jul-2014 to 24-Jul-2014 (1 ex, <abbrev xmlns:xlink="http://www.w3.org/1999/xlink" content-type="institution" xlink:title="Centre for Biodiversity Genomics, University of Guelph" id="ABBRID0EIXCK" xlink:type="simple">CBG</abbrev>). British Columbia: Naikoon Provincial Park, 24-Jun-2014 to 03-Jul-2014 (4 exx, <abbrev xmlns:xlink="http://www.w3.org/1999/xlink" content-type="institution" xlink:title="Centre for Biodiversity Genomics, University of Guelph" id="ABBRID0ENXCK" xlink:type="simple">CBG</abbrev>); Naikoon Provincial Park, 13-Jul-2014 to 31-Jul-2014 (5 exx, <abbrev xmlns:xlink="http://www.w3.org/1999/xlink" content-type="institution" xlink:title="Centre for Biodiversity Genomics, University of Guelph" id="ABBRID0ESXCK" xlink:type="simple">CBG</abbrev>); Naikoon Provincial Park, 08-Aug-2014 to 15-Aug-2014 (4 exx, <abbrev xmlns:xlink="http://www.w3.org/1999/xlink" content-type="institution" xlink:title="Centre for Biodiversity Genomics, University of Guelph" id="ABBRID0EXXCK" xlink:type="simple">CBG</abbrev>). Ontario: Puslinch Township, 12-Jun-2010 to 19-Jun-2010 (1 ex, <abbrev xmlns:xlink="http://www.w3.org/1999/xlink" content-type="institution" xlink:title="Centre for Biodiversity Genomics, University of Guelph" id="ABBRID0E3XCK" xlink:type="simple">CBG</abbrev>); Short Hills Provincial Park, 26-May-2014 to 09-Jun-2014 (4 exx, <abbrev xmlns:xlink="http://www.w3.org/1999/xlink" content-type="institution" xlink:title="Centre for Biodiversity Genomics, University of Guelph" id="ABBRID0EBYCK" xlink:type="simple">CBG</abbrev>); Short Hills Provincial Park, 23-Jun-2014 to 07-Jul-2014 (1 ex, <abbrev xmlns:xlink="http://www.w3.org/1999/xlink" content-type="institution" xlink:title="Centre for Biodiversity Genomics, University of Guelph" id="ABBRID0EGYCK" xlink:type="simple">CBG</abbrev>).</p></tp:treatment-sec><tp:treatment-sec sec-type="Diagnostic information" id="SECID0ELYCK"><title>Diagnostic information</title><p>(based on <xref ref-type="bibr" rid="B104">Klausnitzer 1976</xref>). Body length 2.5–3.0 m. Dark brown, basal margin of the pronotum and elytral suture a little paler. Head with granulate punctation, pronotal punctation fine, elytra a little more coarsely punctate than pronotum. Elytra with longitudinal ribs. Male tergite VIII and IX as in Fig. <xref ref-type="fig" rid="F12">22C</xref>. Aedeagus as in Fig. <xref ref-type="fig" rid="F12">22A, B</xref>.</p></tp:treatment-sec><tp:treatment-sec sec-type="Bionomic notes" id="SECID0E4YCK"><title>Bionomic notes.</title><p>The Canadian specimens were collected with Malaise traps in wetlands and close to open water in forests and farmland.</p></tp:treatment-sec><tp:treatment-sec sec-type="comments" id="SECID0ECZCK"><title>Comments.</title><p><italic><tp:taxon-name><tp:taxon-name-part taxon-name-part-type="genus" reg="Contacyphon">Contacyphon</tp:taxon-name-part> <tp:taxon-name-part taxon-name-part-type="species" reg="fuscescens">fuscescens</tp:taxon-name-part></tp:taxon-name></italic> belongs to the <italic><tp:taxon-name><tp:taxon-name-part taxon-name-part-type="genus" reg="Contacyphon">C.</tp:taxon-name-part> <tp:taxon-name-part taxon-name-part-type="species" reg="coarctatus">coarctatus</tp:taxon-name-part></tp:taxon-name></italic> group of species. It is most reliably identified by the male genitalia. The identification of the Canadian specimens is based on dissected male representatives of the BIN.</p><fig id="F12" position="float" orientation="portrait"><object-id xmlns:xlink="http://www.w3.org/1999/xlink" content-type="doi" xlink:type="simple">10.3897/zookeys.894.37862.figures22-24</object-id><object-id xmlns:xlink="http://www.w3.org/1999/xlink" content-type="arpha" xlink:type="simple">A11445E7-F656-5E0D-AD7C-1423C74D4F3F</object-id><label>Figures 22–24.</label><caption><p><bold>22</bold><italic><tp:taxon-name><tp:taxon-name-part taxon-name-part-type="genus" reg="Contacyphon">Contacyphon</tp:taxon-name-part> <tp:taxon-name-part taxon-name-part-type="species" reg="fuscescens">fuscescens</tp:taxon-name-part></tp:taxon-name></italic> (Klausnitzer) <bold>22A</bold> aedeagus, dorsal plate <bold>22B</bold> aedeagus, ventral plate <bold>22C</bold> male tergite 8 and 9 <bold>23</bold><italic><tp:taxon-name><tp:taxon-name-part taxon-name-part-type="genus" reg="Contacyphon">Contacyphon</tp:taxon-name-part> <tp:taxon-name-part taxon-name-part-type="species" reg="kongsbergensis">kongsbergensis</tp:taxon-name-part></tp:taxon-name></italic> (Munster) <bold>23A</bold> aedeagus, dorsal plate <bold>23B</bold> aedeagus, ventral plate <bold>23C</bold> male sternite 9 and accessory sclerite <bold>24</bold><italic><tp:taxon-name><tp:taxon-name-part taxon-name-part-type="genus" reg="Contacyphon">Contacyphon</tp:taxon-name-part> <tp:taxon-name-part taxon-name-part-type="species" reg="obscurellus">obscurellus</tp:taxon-name-part></tp:taxon-name></italic> (Klausnitzer) <bold>24A</bold> aedeagus, dorsal plate <bold>24B</bold> aedeagus, ventral plate <bold>24C</bold> male sternite 9 <bold>24D</bold> male tergite 9. Scale bars: 0.2 mm (<bold>22A–C; 23A–C</bold>), 0.5 mm (<bold>24A–D</bold>).</p></caption><graphic xmlns:xlink="http://www.w3.org/1999/xlink" xlink:href="zookeys-894-053-g012.jpg" position="float" orientation="portrait" xlink:type="simple" id="oo_362148.jpg"><uri content-type="original_file" xlink:type="simple">https://binary.pensoft.net/fig/362148</uri></graphic></fig></tp:treatment-sec><ref-list><ref id="B104"><mixed-citation xmlns:xlink="http://www.w3.org/1999/xlink" xlink:type="simple"><person-group><name name-style="western"><surname>Klausnitzer</surname><given-names>B</given-names></name></person-group> (<year>1976</year>) <article-title>Zur Kennits der Nordamerikanischen Arten der Gattung <italic><tp:taxon-name><tp:taxon-name-part taxon-name-part-type="genus">Cyphon</tp:taxon-name-part></tp:taxon-name></italic> Paykull (Col., <tp:taxon-name><tp:taxon-name-part taxon-name-part-type="family">Helodidae</tp:taxon-name-part></tp:taxon-name>) (40. Beitrag zur Kennits der <tp:taxon-name><tp:taxon-name-part taxon-name-part-type="family">Helodidae</tp:taxon-name-part></tp:taxon-name>).</article-title><source>Polskie Pismo Entomologiczne</source><volume>46</volume>: <fpage>439</fpage>–<lpage>453</lpage>.</mixed-citation></ref></ref-list></tp:taxon-treatment>
