# Supplementary material for: DNA barcodes reveal 63 overlooked species of Canadian beetles (Insecta, Coleoptera)
Source: Zookeys. 2019 Dec 4;894:53–150. doi: 10.3897/zookeys.894.37862 (PMC6906170; doi:10.3897/zookeys.894.37862)
Supplement: XML Treatment for Contacyphon kongsbergensis [file zookeys.894.37862-treatment26.xml]

<!DOCTYPE tp:taxon-treatment
  PUBLIC "-//TaxonX//DTD Taxonomic Treatment Publishing DTD v0 20100105//EN" "tax-treatment-NSO.dtd">
<tp:taxon-treatment xmlns:tp="http://www.plazi.org/taxpub"><tp:treatment-meta><kwd-group><label>Taxon classification</label><kwd><named-content xmlns:xlink="http://www.w3.org/1999/xlink" content-type="kingdom">Animalia</named-content></kwd><kwd><named-content xmlns:xlink="http://www.w3.org/1999/xlink" content-type="order">Coleoptera</named-content></kwd><kwd><named-content xmlns:xlink="http://www.w3.org/1999/xlink" content-type="family">Scirtidae</named-content></kwd></kwd-group><mixed-citation publication-type="journal"><person-group><name><surname>Pentinsaari</surname><given-names>Mikko</given-names></name><name><surname>Anderson</surname><given-names>Robert</given-names></name><name><surname>Borowiec</surname><given-names>Lech</given-names></name><name><surname>Bouchard</surname><given-names>Patrice</given-names></name><name><surname>Brunke</surname><given-names>Adam</given-names></name><name><surname>Douglas</surname><given-names>Hume</given-names></name><name><surname>Smith</surname><given-names>Andrew B.T.</given-names></name><name><surname>Hebert</surname><given-names>Paul D. N.</given-names></name></person-group><article-title>DNA barcodes reveal 63 overlooked species of Canadian beetles (<tp:taxon-name><tp:taxon-name-part taxon-name-part-type="class">Insecta</tp:taxon-name-part></tp:taxon-name>, <tp:taxon-name><tp:taxon-name-part taxon-name-part-type="order">Coleoptera</tp:taxon-name-part></tp:taxon-name>)</article-title><source>Zookeys</source><day>04</day><month>12</month><year>2019</year><volume>894</volume><fpage>53</fpage><lpage>150</lpage><pub-id pub-id-type="doi">10.3897/zookeys.894.37862</pub-id></mixed-citation></tp:treatment-meta><tp:nomenclature><tp:taxon-name><object-id xmlns:xlink="http://www.w3.org/1999/xlink" content-type="arpha" xlink:type="simple">B60342D2-EE04-5D0C-AC64-5E596AF4A37A</object-id>
              <tp:taxon-name-part taxon-name-part-type="genus" reg="Contacyphon">Contacyphon</tp:taxon-name-part>
              <tp:taxon-name-part taxon-name-part-type="species" reg="kongsbergensis">kongsbergensis</tp:taxon-name-part>
                          </tp:taxon-name><tp:taxon-authority>(Munster, 1924)</tp:taxon-authority><xref ref-type="fig" rid="F12">Figure 23</xref></tp:nomenclature><tp:treatment-sec sec-type="distribution" id="SECID0EV4CK"><title>Distribution.</title><p>Holarctic. Recorded from across the Palaearctic region, from Western Europe to the Russian Far East (<xref ref-type="bibr" rid="B105">Klausnitzer 2006</xref>). In North America, apparently previously known only from Alaska (Kalsin Bay, Kodiak (<xref ref-type="bibr" rid="B154">Nyholm 1972</xref>)). This record was overlooked by <xref ref-type="bibr" rid="B27">Bousquet et al. (2013)</xref>.</p></tp:treatment-sec><tp:treatment-sec sec-type="Canadian records" id="SECID0EH5CK"><title>Canadian records.</title><p>British Columbia: Smithers, 28-Jul-2014 to 05-Aug-2014 (4 exx, <abbrev xmlns:xlink="http://www.w3.org/1999/xlink" content-type="institution" xlink:title="Centre for Biodiversity Genomics, University of Guelph" id="ABBRID0EN5CK" xlink:type="simple">CBG</abbrev>). Alberta: Jasper National Park, 02-Aug-2010 to 05-Aug-2010 (1 ex, <abbrev xmlns:xlink="http://www.w3.org/1999/xlink" content-type="institution" xlink:title="Centre for Biodiversity Genomics, University of Guelph" id="ABBRID0ES5CK" xlink:type="simple">CBG</abbrev>). Manitoba: Churchill, 05-Aug-2005 (1 ex, <abbrev xmlns:xlink="http://www.w3.org/1999/xlink" content-type="institution" xlink:title="Centre for Biodiversity Genomics, University of Guelph" id="ABBRID0EX5CK" xlink:type="simple">CBG</abbrev>); Churchill, 18-Aug-2006 (1 ex, <named-content xmlns:xlink="http://www.w3.org/1999/xlink" content-type="dwc:institutional_code" xlink:type="simple">JBWM</named-content>); Churchill, 21-Jul-2007 (2 exx, <abbrev xmlns:xlink="http://www.w3.org/1999/xlink" content-type="institution" xlink:title="Centre for Biodiversity Genomics, University of Guelph" id="ABBRID0EB6CK" xlink:type="simple">CBG</abbrev>); Riding Mountain National Park, 16-Jul-2012 to 23-Jul-2012 (1 ex, <abbrev xmlns:xlink="http://www.w3.org/1999/xlink" content-type="institution" xlink:title="Centre for Biodiversity Genomics, University of Guelph" id="ABBRID0EG6CK" xlink:type="simple">CBG</abbrev>).</p></tp:treatment-sec><tp:treatment-sec sec-type="Diagnostic information" id="SECID0EL6CK"><title>Diagnostic information</title><p>(based on <xref ref-type="bibr" rid="B154">Nyholm 1972</xref> and <xref ref-type="bibr" rid="B138">Lohse 1979</xref>). Body length 2.7–3.2 mm. Reddish or yellowish brown, head usually darker than pronotum and elytra. Head and pronotum with dense, coarse, granulate punctation. Elytra densely punctate. Male sternite IX and accessory sclerite as in Fig. <xref ref-type="fig" rid="F12">23C</xref>. Aedeagus as in Fig. <xref ref-type="fig" rid="F12">23A, B</xref>.</p></tp:treatment-sec><tp:treatment-sec sec-type="Bionomic notes" id="SECID0EBADK"><title>Bionomic notes.</title><p>This species is known from acidic <italic><tp:taxon-name><tp:taxon-name-part taxon-name-part-type="genus" reg="Sphagnum">Sphagnum</tp:taxon-name-part></tp:taxon-name></italic> bogs (<xref ref-type="bibr" rid="B154">Nyholm 1972</xref>). Most Canadian specimens were collected with Malaise traps; also collected with light traps and by sweep netting.</p></tp:treatment-sec><tp:treatment-sec sec-type="comments" id="SECID0ESADK"><title>Comments.</title><p><italic><tp:taxon-name><tp:taxon-name-part taxon-name-part-type="genus" reg="Contacyphon">Contacyphon</tp:taxon-name-part> <tp:taxon-name-part taxon-name-part-type="species" reg="kongsbergensis">kongsbergensis</tp:taxon-name-part></tp:taxon-name></italic> is morphologically most reliably identified by its genitalia. The lack of a modern revision of North American <italic><tp:taxon-name><tp:taxon-name-part taxon-name-part-type="genus" reg="Contacyphon">Contacyphon</tp:taxon-name-part></tp:taxon-name></italic> prevents detailed comparison with related species.</p></tp:treatment-sec><tp:treatment-sec><!--Section generated to contain objects referenced in tp:taxon-treatment.--><fig id="F12" position="float" orientation="portrait"><object-id xmlns:xlink="http://www.w3.org/1999/xlink" content-type="doi" xlink:type="simple">10.3897/zookeys.894.37862.figures22-24</object-id><object-id xmlns:xlink="http://www.w3.org/1999/xlink" content-type="arpha" xlink:type="simple">A11445E7-F656-5E0D-AD7C-1423C74D4F3F</object-id><label>Figures 22–24.</label><caption><p><bold>22</bold><italic><tp:taxon-name><tp:taxon-name-part taxon-name-part-type="genus" reg="Contacyphon">Contacyphon</tp:taxon-name-part> <tp:taxon-name-part taxon-name-part-type="species" reg="fuscescens">fuscescens</tp:taxon-name-part></tp:taxon-name></italic> (Klausnitzer) <bold>22A</bold> aedeagus, dorsal plate <bold>22B</bold> aedeagus, ventral plate <bold>22C</bold> male tergite 8 and 9 <bold>23</bold><italic><tp:taxon-name><tp:taxon-name-part taxon-name-part-type="genus" reg="Contacyphon">Contacyphon</tp:taxon-name-part> <tp:taxon-name-part taxon-name-part-type="species" reg="kongsbergensis">kongsbergensis</tp:taxon-name-part></tp:taxon-name></italic> (Munster) <bold>23A</bold> aedeagus, dorsal plate <bold>23B</bold> aedeagus, ventral plate <bold>23C</bold> male sternite 9 and accessory sclerite <bold>24</bold><italic><tp:taxon-name><tp:taxon-name-part taxon-name-part-type="genus" reg="Contacyphon">Contacyphon</tp:taxon-name-part> <tp:taxon-name-part taxon-name-part-type="species" reg="obscurellus">obscurellus</tp:taxon-name-part></tp:taxon-name></italic> (Klausnitzer) <bold>24A</bold> aedeagus, dorsal plate <bold>24B</bold> aedeagus, ventral plate <bold>24C</bold> male sternite 9 <bold>24D</bold> male tergite 9. Scale bars: 0.2 mm (<bold>22A–C; 23A–C</bold>), 0.5 mm (<bold>24A–D</bold>).</p></caption><graphic xmlns:xlink="http://www.w3.org/1999/xlink" xlink:href="zookeys-894-053-g012.jpg" position="float" orientation="portrait" xlink:type="simple" id="oo_362148.jpg"><uri content-type="original_file" xlink:type="simple">https://binary.pensoft.net/fig/362148</uri></graphic></fig></tp:treatment-sec><ref-list><ref id="B105"><mixed-citation xmlns:xlink="http://www.w3.org/1999/xlink" xlink:type="simple"><person-group><name name-style="western"><surname>Klausnitzer</surname><given-names>B</given-names></name></person-group> (<year>2006</year>) <article-title><tp:taxon-name><tp:taxon-name-part taxon-name-part-type="family">Scirtidae</tp:taxon-name-part></tp:taxon-name>.</article-title> In: <person-group><name name-style="western"><surname>Löbl</surname><given-names>I</given-names></name><name name-style="western"><surname>Smetana</surname><given-names>A</given-names></name></person-group> (<role>Eds</role>) <issue-title>Catalogue of Palaearctic Coleoptera (Vol.</issue-title><source>3). Apollo Books, Stenstrup</source>, <fpage>316</fpage>–<lpage>323</lpage>.</mixed-citation></ref><ref id="B154"><mixed-citation xmlns:xlink="http://www.w3.org/1999/xlink" xlink:type="simple"><person-group><name name-style="western"><surname>Nyholm</surname><given-names>T</given-names></name></person-group> (<year>1972</year>) <article-title>Die nordeuropäischen Arten der Gattung <italic><tp:taxon-name><tp:taxon-name-part taxon-name-part-type="genus">Cyphon</tp:taxon-name-part></tp:taxon-name></italic> Paykull (<tp:taxon-name><tp:taxon-name-part taxon-name-part-type="order">Coleoptera</tp:taxon-name-part></tp:taxon-name>).</article-title><source>Entomologica Scandinavica Supplementum</source><volume>3</volume>: <fpage>1</fpage>–<lpage>100</lpage>.</mixed-citation></ref><ref id="B27"><mixed-citation xmlns:xlink="http://www.w3.org/1999/xlink" xlink:type="simple"><person-group><name name-style="western"><surname>Bousquet</surname><given-names>Y</given-names></name><name name-style="western"><surname>Bouchard</surname><given-names>P</given-names></name><name name-style="western"><surname>Davies</surname><given-names>A</given-names></name><name name-style="western"><surname>Sikes</surname><given-names>D</given-names></name></person-group> (<year>2013</year>) <article-title>Checklist of beetles (<tp:taxon-name><tp:taxon-name-part taxon-name-part-type="order">Coleoptera</tp:taxon-name-part></tp:taxon-name>) of Canada and Alaska. Second edition.</article-title><source>ZooKeys</source><volume>360</volume>: <fpage>1</fpage>–<lpage>44</lpage>. <ext-link xlink:type="simple" ext-link-type="doi" xlink:href="10.3897/zookeys.360.4742">https://doi.org/10.3897/zookeys.360.4742</ext-link></mixed-citation></ref><ref id="B138"><mixed-citation xmlns:xlink="http://www.w3.org/1999/xlink" xlink:type="simple"><person-group><name name-style="western"><surname>Lohse</surname><given-names>GA</given-names></name></person-group> (<year>1979</year>) <article-title><tp:taxon-name><tp:taxon-name-part taxon-name-part-type="family">Helodidae</tp:taxon-name-part></tp:taxon-name>.</article-title> In: <person-group><name name-style="western"><surname>Freude</surname><given-names>H</given-names></name><name name-style="western"><surname>Harde</surname><given-names>KW</given-names></name><name name-style="western"><surname>Lohse</surname><given-names>GA</given-names></name></person-group> (<role>Eds</role>) <issue-title>Die Käfer Mitteleuropas, Band 6.</issue-title><source>Goecke &amp; Evers, Krefeld</source>, <fpage>249</fpage>–<lpage>263</lpage>.</mixed-citation></ref></ref-list></tp:taxon-treatment>
