# Supplementary material for: DNA barcodes reveal 63 overlooked species of Canadian beetles (Insecta, Coleoptera)
Source: Zookeys. 2019 Dec 4;894:53–150. doi: 10.3897/zookeys.894.37862 (PMC6906170; doi:10.3897/zookeys.894.37862)
Supplement: XML Treatment for Contacyphon obscurellus [file zookeys.894.37862-treatment27.xml]

<!DOCTYPE tp:taxon-treatment
  PUBLIC "-//TaxonX//DTD Taxonomic Treatment Publishing DTD v0 20100105//EN" "tax-treatment-NSO.dtd">
<tp:taxon-treatment xmlns:tp="http://www.plazi.org/taxpub"><tp:treatment-meta><kwd-group><label>Taxon classification</label><kwd><named-content xmlns:xlink="http://www.w3.org/1999/xlink" content-type="kingdom">Animalia</named-content></kwd><kwd><named-content xmlns:xlink="http://www.w3.org/1999/xlink" content-type="order">Coleoptera</named-content></kwd><kwd><named-content xmlns:xlink="http://www.w3.org/1999/xlink" content-type="family">Scirtidae</named-content></kwd></kwd-group><mixed-citation publication-type="journal"><person-group><name><surname>Pentinsaari</surname><given-names>Mikko</given-names></name><name><surname>Anderson</surname><given-names>Robert</given-names></name><name><surname>Borowiec</surname><given-names>Lech</given-names></name><name><surname>Bouchard</surname><given-names>Patrice</given-names></name><name><surname>Brunke</surname><given-names>Adam</given-names></name><name><surname>Douglas</surname><given-names>Hume</given-names></name><name><surname>Smith</surname><given-names>Andrew B.T.</given-names></name><name><surname>Hebert</surname><given-names>Paul D. N.</given-names></name></person-group><article-title>DNA barcodes reveal 63 overlooked species of Canadian beetles (<tp:taxon-name><tp:taxon-name-part taxon-name-part-type="class">Insecta</tp:taxon-name-part></tp:taxon-name>, <tp:taxon-name><tp:taxon-name-part taxon-name-part-type="order">Coleoptera</tp:taxon-name-part></tp:taxon-name>)</article-title><source>Zookeys</source><day>04</day><month>12</month><year>2019</year><volume>894</volume><fpage>53</fpage><lpage>150</lpage><pub-id pub-id-type="doi">10.3897/zookeys.894.37862</pub-id></mixed-citation></tp:treatment-meta><tp:nomenclature><tp:taxon-name><object-id xmlns:xlink="http://www.w3.org/1999/xlink" content-type="arpha" xlink:type="simple">E5C70F4E-252F-5EED-A4EC-7796AC47C2C7</object-id>
              <tp:taxon-name-part taxon-name-part-type="genus" reg="Contacyphon">Contacyphon</tp:taxon-name-part>
              <tp:taxon-name-part taxon-name-part-type="species" reg="obscurellus">obscurellus</tp:taxon-name-part>
            </tp:taxon-name><tp:taxon-authority>(Klausnitzer, 1976)</tp:taxon-authority><xref ref-type="fig" rid="F12">Figure 24</xref></tp:nomenclature><tp:treatment-sec sec-type="distribution" id="SECID0EVCDK"><title>Distribution.</title><p>Native to North America. Described from New York State (Adirondack, Long Lake) (<xref ref-type="bibr" rid="B104">Klausnitzer 1976</xref>).</p></tp:treatment-sec><tp:treatment-sec sec-type="Canadian records" id="SECID0E6CDK"><title>Canadian records.</title><p>Ontario: Georgian Bay Islands National Park, 30-Jul-2013 to 06-Aug-2013 (1 ex, <abbrev xmlns:xlink="http://www.w3.org/1999/xlink" content-type="institution" xlink:title="Centre for Biodiversity Genomics, University of Guelph" id="ABBRID0EFDDK" xlink:type="simple">CBG</abbrev>); Guelph, 30-Jun-2018 (1 ex, <abbrev xmlns:xlink="http://www.w3.org/1999/xlink" content-type="institution" xlink:title="Centre for Biodiversity Genomics, University of Guelph" id="ABBRID0EKDDK" xlink:type="simple">CBG</abbrev>); Perth, 03-Jul-2014 to 17-Jul-2014 (1 ex, <abbrev xmlns:xlink="http://www.w3.org/1999/xlink" content-type="institution" xlink:title="Centre for Biodiversity Genomics, University of Guelph" id="ABBRID0EPDDK" xlink:type="simple">CBG</abbrev>); Warsaw, 04-Jul-2014 to 18-Jul-2014 (1 ex, <abbrev xmlns:xlink="http://www.w3.org/1999/xlink" content-type="institution" xlink:title="Centre for Biodiversity Genomics, University of Guelph" id="ABBRID0EUDDK" xlink:type="simple">CBG</abbrev>). New Brunswick: Kouchibouguac National Park, 19-Aug-2009 (1 ex, <abbrev xmlns:xlink="http://www.w3.org/1999/xlink" content-type="institution" xlink:title="Centre for Biodiversity Genomics, University of Guelph" id="ABBRID0EZDDK" xlink:type="simple">CBG</abbrev>). Nova Scotia: Cape Breton Highlands National Park, 14-Jul-2013 to 19-Jul-2013 (1 ex, <abbrev xmlns:xlink="http://www.w3.org/1999/xlink" content-type="institution" xlink:title="Centre for Biodiversity Genomics, University of Guelph" id="ABBRID0E5DDK" xlink:type="simple">CBG</abbrev>); Cape Breton Highlands National Park, 19-Jul-2013 to 26-Jul-2013 (1 ex, <abbrev xmlns:xlink="http://www.w3.org/1999/xlink" content-type="institution" xlink:title="Centre for Biodiversity Genomics, University of Guelph" id="ABBRID0EDEDK" xlink:type="simple">CBG</abbrev>); Cape Breton Highlands National Park, 02-Aug-2013 to 09-Aug-2013 (1 ex, <abbrev xmlns:xlink="http://www.w3.org/1999/xlink" content-type="institution" xlink:title="Centre for Biodiversity Genomics, University of Guelph" id="ABBRID0EIEDK" xlink:type="simple">CBG</abbrev>); Kejimkujik National Park, 08-Aug-2013 to 22-Aug-2013 (1 ex, <abbrev xmlns:xlink="http://www.w3.org/1999/xlink" content-type="institution" xlink:title="Centre for Biodiversity Genomics, University of Guelph" id="ABBRID0ENEDK" xlink:type="simple">CBG</abbrev>). Newfoundland: Gros Morne National Park, 25-Jun-2013 to 02-Jul-2013 (1 ex, <abbrev xmlns:xlink="http://www.w3.org/1999/xlink" content-type="institution" xlink:title="Centre for Biodiversity Genomics, University of Guelph" id="ABBRID0ESEDK" xlink:type="simple">CBG</abbrev>); Gros Morne National Park, 09-Jul-2013 to 16-Jul-2013 (1 ex, <abbrev xmlns:xlink="http://www.w3.org/1999/xlink" content-type="institution" xlink:title="Centre for Biodiversity Genomics, University of Guelph" id="ABBRID0EXEDK" xlink:type="simple">CBG</abbrev>); Gros Morne National Park, 09-Jul-2013 to 20-Jul-2013 (9 exx, <abbrev xmlns:xlink="http://www.w3.org/1999/xlink" content-type="institution" xlink:title="Centre for Biodiversity Genomics, University of Guelph" id="ABBRID0E3EDK" xlink:type="simple">CBG</abbrev>); Gros Morne National Park, 10-Jul-2013 to 20-Jul-2013 (47 exx, <abbrev xmlns:xlink="http://www.w3.org/1999/xlink" content-type="institution" xlink:title="Centre for Biodiversity Genomics, University of Guelph" id="ABBRID0EBFDK" xlink:type="simple">CBG</abbrev>); Gros Morne National Park, 11-Jul-2013 (1 ex, <abbrev xmlns:xlink="http://www.w3.org/1999/xlink" content-type="institution" xlink:title="Centre for Biodiversity Genomics, University of Guelph" id="ABBRID0EGFDK" xlink:type="simple">CBG</abbrev>); Gros Morne National Park, 12-Jul-2013 (2 exx, <abbrev xmlns:xlink="http://www.w3.org/1999/xlink" content-type="institution" xlink:title="Centre for Biodiversity Genomics, University of Guelph" id="ABBRID0ELFDK" xlink:type="simple">CBG</abbrev>); Gros Morne National Park, 15-Jul-2013 (1 ex, <abbrev xmlns:xlink="http://www.w3.org/1999/xlink" content-type="institution" xlink:title="Centre for Biodiversity Genomics, University of Guelph" id="ABBRID0EQFDK" xlink:type="simple">CBG</abbrev>); Gros Morne National Park, 17-Jul-2013 (1 ex, <abbrev xmlns:xlink="http://www.w3.org/1999/xlink" content-type="institution" xlink:title="Centre for Biodiversity Genomics, University of Guelph" id="ABBRID0EVFDK" xlink:type="simple">CBG</abbrev>); Gros Morne National Park, 22-Aug-2013 to 27-Aug-2013 (1 ex, <abbrev xmlns:xlink="http://www.w3.org/1999/xlink" content-type="institution" xlink:title="Centre for Biodiversity Genomics, University of Guelph" id="ABBRID0E1FDK" xlink:type="simple">CBG</abbrev>); Terra Nova National Park, 24-Jul-2013 to 30-Jul-2013 (3 exx, <abbrev xmlns:xlink="http://www.w3.org/1999/xlink" content-type="institution" xlink:title="Centre for Biodiversity Genomics, University of Guelph" id="ABBRID0E6FDK" xlink:type="simple">CBG</abbrev>).</p></tp:treatment-sec><tp:treatment-sec sec-type="Diagnostic information" id="SECID0EEGDK"><title>Diagnostic information</title><p>(based on <xref ref-type="bibr" rid="B104">Klausnitzer 1976</xref>). Body length 2.4 mm. Brown, elytral suture pale brown, antennae and legs yellow-brown. Male sternite IX and tergite IX as in Fig. <xref ref-type="fig" rid="F12">24C, D</xref>. Aedeagus as in Fig. <xref ref-type="fig" rid="F12">24A, B</xref>.</p></tp:treatment-sec><tp:treatment-sec sec-type="Bionomic notes" id="SECID0EWGDK"><title>Bionomic notes.</title><p>The Canadian specimens were collected in conifer and mixed forests, mainly with Malaise traps.</p></tp:treatment-sec><tp:treatment-sec sec-type="comments" id="SECID0E2GDK"><title>Comments.</title><p><italic><tp:taxon-name><tp:taxon-name-part taxon-name-part-type="genus" reg="Contacyphon">Contacyphon</tp:taxon-name-part> <tp:taxon-name-part taxon-name-part-type="species" reg="obscurellus">obscurellus</tp:taxon-name-part></tp:taxon-name></italic> belongs to the <italic><tp:taxon-name><tp:taxon-name-part taxon-name-part-type="genus" reg="Contacyphon">C.</tp:taxon-name-part> <tp:taxon-name-part taxon-name-part-type="species" reg="variabilis">variabilis</tp:taxon-name-part></tp:taxon-name></italic> group of species. It is most reliably identified by its genitalia. The species is split into three closely clustered BINs, which show no obvious morphological differences. The identification of the Canadian specimens is based on dissected male representatives of these BINs.</p></tp:treatment-sec><tp:treatment-sec><!--Section generated to contain objects referenced in tp:taxon-treatment.--><fig id="F12" position="float" orientation="portrait"><object-id xmlns:xlink="http://www.w3.org/1999/xlink" content-type="doi" xlink:type="simple">10.3897/zookeys.894.37862.figures22-24</object-id><object-id xmlns:xlink="http://www.w3.org/1999/xlink" content-type="arpha" xlink:type="simple">A11445E7-F656-5E0D-AD7C-1423C74D4F3F</object-id><label>Figures 22–24.</label><caption><p><bold>22</bold><italic><tp:taxon-name><tp:taxon-name-part taxon-name-part-type="genus" reg="Contacyphon">Contacyphon</tp:taxon-name-part> <tp:taxon-name-part taxon-name-part-type="species" reg="fuscescens">fuscescens</tp:taxon-name-part></tp:taxon-name></italic> (Klausnitzer) <bold>22A</bold> aedeagus, dorsal plate <bold>22B</bold> aedeagus, ventral plate <bold>22C</bold> male tergite 8 and 9 <bold>23</bold><italic><tp:taxon-name><tp:taxon-name-part taxon-name-part-type="genus" reg="Contacyphon">Contacyphon</tp:taxon-name-part> <tp:taxon-name-part taxon-name-part-type="species" reg="kongsbergensis">kongsbergensis</tp:taxon-name-part></tp:taxon-name></italic> (Munster) <bold>23A</bold> aedeagus, dorsal plate <bold>23B</bold> aedeagus, ventral plate <bold>23C</bold> male sternite 9 and accessory sclerite <bold>24</bold><italic><tp:taxon-name><tp:taxon-name-part taxon-name-part-type="genus" reg="Contacyphon">Contacyphon</tp:taxon-name-part> <tp:taxon-name-part taxon-name-part-type="species" reg="obscurellus">obscurellus</tp:taxon-name-part></tp:taxon-name></italic> (Klausnitzer) <bold>24A</bold> aedeagus, dorsal plate <bold>24B</bold> aedeagus, ventral plate <bold>24C</bold> male sternite 9 <bold>24D</bold> male tergite 9. Scale bars: 0.2 mm (<bold>22A–C; 23A–C</bold>), 0.5 mm (<bold>24A–D</bold>).</p></caption><graphic xmlns:xlink="http://www.w3.org/1999/xlink" xlink:href="zookeys-894-053-g012.jpg" position="float" orientation="portrait" xlink:type="simple" id="oo_362148.jpg"><uri content-type="original_file" xlink:type="simple">https://binary.pensoft.net/fig/362148</uri></graphic></fig></tp:treatment-sec><ref-list><ref id="B104"><mixed-citation xmlns:xlink="http://www.w3.org/1999/xlink" xlink:type="simple"><person-group><name name-style="western"><surname>Klausnitzer</surname><given-names>B</given-names></name></person-group> (<year>1976</year>) <article-title>Zur Kennits der Nordamerikanischen Arten der Gattung <italic><tp:taxon-name><tp:taxon-name-part taxon-name-part-type="genus">Cyphon</tp:taxon-name-part></tp:taxon-name></italic> Paykull (Col., <tp:taxon-name><tp:taxon-name-part taxon-name-part-type="family">Helodidae</tp:taxon-name-part></tp:taxon-name>) (40. Beitrag zur Kennits der <tp:taxon-name><tp:taxon-name-part taxon-name-part-type="family">Helodidae</tp:taxon-name-part></tp:taxon-name>).</article-title><source>Polskie Pismo Entomologiczne</source><volume>46</volume>: <fpage>439</fpage>–<lpage>453</lpage>.</mixed-citation></ref></ref-list></tp:taxon-treatment>
