# Supplementary material for: DNA barcodes reveal 63 overlooked species of Canadian beetles (Insecta, Coleoptera)
Source: Zookeys. 2019 Dec 4;894:53–150. doi: 10.3897/zookeys.894.37862 (PMC6906170; doi:10.3897/zookeys.894.37862)
Supplement: XML Treatment for Aulonothroscus distans [file zookeys.894.37862-treatment28.xml]

<!DOCTYPE tp:taxon-treatment
  PUBLIC "-//TaxonX//DTD Taxonomic Treatment Publishing DTD v0 20100105//EN" "tax-treatment-NSO.dtd">
<tp:taxon-treatment xmlns:tp="http://www.plazi.org/taxpub"><tp:treatment-meta><kwd-group><label>Taxon classification</label><kwd><named-content xmlns:xlink="http://www.w3.org/1999/xlink" content-type="kingdom">Animalia</named-content></kwd><kwd><named-content xmlns:xlink="http://www.w3.org/1999/xlink" content-type="order">Coleoptera</named-content></kwd><kwd><named-content xmlns:xlink="http://www.w3.org/1999/xlink" content-type="family">Throscidae</named-content></kwd></kwd-group><mixed-citation publication-type="journal"><person-group><name><surname>Pentinsaari</surname><given-names>Mikko</given-names></name><name><surname>Anderson</surname><given-names>Robert</given-names></name><name><surname>Borowiec</surname><given-names>Lech</given-names></name><name><surname>Bouchard</surname><given-names>Patrice</given-names></name><name><surname>Brunke</surname><given-names>Adam</given-names></name><name><surname>Douglas</surname><given-names>Hume</given-names></name><name><surname>Smith</surname><given-names>Andrew B.T.</given-names></name><name><surname>Hebert</surname><given-names>Paul D. N.</given-names></name></person-group><article-title>DNA barcodes reveal 63 overlooked species of Canadian beetles (<tp:taxon-name><tp:taxon-name-part taxon-name-part-type="class">Insecta</tp:taxon-name-part></tp:taxon-name>, <tp:taxon-name><tp:taxon-name-part taxon-name-part-type="order">Coleoptera</tp:taxon-name-part></tp:taxon-name>)</article-title><source>Zookeys</source><day>04</day><month>12</month><year>2019</year><volume>894</volume><fpage>53</fpage><lpage>150</lpage><pub-id pub-id-type="doi">10.3897/zookeys.894.37862</pub-id></mixed-citation></tp:treatment-meta><tp:nomenclature><tp:taxon-name><object-id xmlns:xlink="http://www.w3.org/1999/xlink" content-type="arpha" xlink:type="simple">748BB954-D03A-5A65-9A46-1B97A7A54FB5</object-id>
              <tp:taxon-name-part taxon-name-part-type="genus" reg="Aulonothroscus">Aulonothroscus</tp:taxon-name-part>
              <tp:taxon-name-part taxon-name-part-type="species" reg="distans">distans</tp:taxon-name-part>
                          </tp:taxon-name><tp:taxon-authority>Blanchard, 1917</tp:taxon-authority></tp:nomenclature><tp:treatment-sec sec-type="distribution" id="SECID0EHJDK"><title>Distribution.</title><p>Native to North America. <xref ref-type="bibr" rid="B19">Blanchard (1917)</xref> listed records from Massachusetts, New York and North Carolina.</p></tp:treatment-sec><tp:treatment-sec sec-type="Canadian records" id="SECID0ERJDK"><title>Canadian records.</title><p>Ontario: Balsam Lake Provincial Park, 02-Jun-2014 to 16-Jun-2014 (1 ex, <abbrev xmlns:xlink="http://www.w3.org/1999/xlink" content-type="institution" xlink:title="Centre for Biodiversity Genomics, University of Guelph" id="ABBRID0EXJDK" xlink:type="simple">CBG</abbrev>); Cambridge, 21-May-2015 to 27-May-2015 (1 ex, <abbrev xmlns:xlink="http://www.w3.org/1999/xlink" content-type="institution" xlink:title="Centre for Biodiversity Genomics, University of Guelph" id="ABBRID0E3JDK" xlink:type="simple">CBG</abbrev>); Cambridge, 25-May-2015 to 31-May-2015 (1 ex, <abbrev xmlns:xlink="http://www.w3.org/1999/xlink" content-type="institution" xlink:title="Centre for Biodiversity Genomics, University of Guelph" id="ABBRID0EBKDK" xlink:type="simple">CBG</abbrev>); Cambridge, 04-Jun-2015 to 11-Jun-2015 (3 exx, <abbrev xmlns:xlink="http://www.w3.org/1999/xlink" content-type="institution" xlink:title="Centre for Biodiversity Genomics, University of Guelph" id="ABBRID0EGKDK" xlink:type="simple">CBG</abbrev>); Cambridge, 18-Jun-2015 to 24-Jun-2015 (1 ex, <abbrev xmlns:xlink="http://www.w3.org/1999/xlink" content-type="institution" xlink:title="Centre for Biodiversity Genomics, University of Guelph" id="ABBRID0ELKDK" xlink:type="simple">CBG</abbrev>); Elizabethtown-Kitley, 14-May-2010 to 18-May-2010 (1 ex, <abbrev xmlns:xlink="http://www.w3.org/1999/xlink" content-type="institution" xlink:title="Centre for Biodiversity Genomics, University of Guelph" id="ABBRID0EQKDK" xlink:type="simple">CBG</abbrev>); Elizabethtown-Kitley, 28-May-2010 to 30-May-2010 (2 exx, <abbrev xmlns:xlink="http://www.w3.org/1999/xlink" content-type="institution" xlink:title="Centre for Biodiversity Genomics, University of Guelph" id="ABBRID0EVKDK" xlink:type="simple">CBG</abbrev>); Georgian Bay Islands National Park, 04-Jun-2013 to 11-Jun-2013 (1 ex, <abbrev xmlns:xlink="http://www.w3.org/1999/xlink" content-type="institution" xlink:title="Centre for Biodiversity Genomics, University of Guelph" id="ABBRID0E1KDK" xlink:type="simple">CBG</abbrev>); Georgian Bay Islands National Park, 11-Jun-2013 to 18-Jun-2013 (1 ex, <abbrev xmlns:xlink="http://www.w3.org/1999/xlink" content-type="institution" xlink:title="Centre for Biodiversity Genomics, University of Guelph" id="ABBRID0E6KDK" xlink:type="simple">CBG</abbrev>); Georgian Bay Islands National Park, 18-Jun-2013 to 26-Jun-2013 (3 exx, <abbrev xmlns:xlink="http://www.w3.org/1999/xlink" content-type="institution" xlink:title="Centre for Biodiversity Genomics, University of Guelph" id="ABBRID0EELDK" xlink:type="simple">CBG</abbrev>); Georgian Bay Islands National Park, 26-Jun-2013 to 30-Jun-2013 (2 exx, <abbrev xmlns:xlink="http://www.w3.org/1999/xlink" content-type="institution" xlink:title="Centre for Biodiversity Genomics, University of Guelph" id="ABBRID0EJLDK" xlink:type="simple">CBG</abbrev>); Georgian Bay Islands National Park, 30-Jul-2013 to 06-Aug-2013 (2 exx, <abbrev xmlns:xlink="http://www.w3.org/1999/xlink" content-type="institution" xlink:title="Centre for Biodiversity Genomics, University of Guelph" id="ABBRID0EOLDK" xlink:type="simple">CBG</abbrev>); Georgian Bay Islands National Park, 06-Aug-2013 to 19-Aug-2013 (1 ex, <abbrev xmlns:xlink="http://www.w3.org/1999/xlink" content-type="institution" xlink:title="Centre for Biodiversity Genomics, University of Guelph" id="ABBRID0ETLDK" xlink:type="simple">CBG</abbrev>); Georgian Bay Islands National Park, 03-Sep-2013 to 10-Sep-2013 (2 exx, <abbrev xmlns:xlink="http://www.w3.org/1999/xlink" content-type="institution" xlink:title="Centre for Biodiversity Genomics, University of Guelph" id="ABBRID0EYLDK" xlink:type="simple">CBG</abbrev>); Guelph, 17-Oct-2013 (1 ex, <abbrev xmlns:xlink="http://www.w3.org/1999/xlink" content-type="institution" xlink:title="Centre for Biodiversity Genomics, University of Guelph" id="ABBRID0E4LDK" xlink:type="simple">CBG</abbrev>); Hanover, 30-Jul-2014 to 13-Aug-2014 (1 ex, <abbrev xmlns:xlink="http://www.w3.org/1999/xlink" content-type="institution" xlink:title="Centre for Biodiversity Genomics, University of Guelph" id="ABBRID0ECMDK" xlink:type="simple">CBG</abbrev>); Rouge National Urban Park, 04-Jun-2013 to 11-Jun-2013 (1 ex, <abbrev xmlns:xlink="http://www.w3.org/1999/xlink" content-type="institution" xlink:title="Centre for Biodiversity Genomics, University of Guelph" id="ABBRID0EHMDK" xlink:type="simple">CBG</abbrev>); Rouge National Urban Park, 11-Jun-2013 to 18-Jun-2013 (6 exx, <abbrev xmlns:xlink="http://www.w3.org/1999/xlink" content-type="institution" xlink:title="Centre for Biodiversity Genomics, University of Guelph" id="ABBRID0EMMDK" xlink:type="simple">CBG</abbrev>); Rouge National Urban Park, 02-Jul-2013 to 09-Jul-2013 (1 ex, <abbrev xmlns:xlink="http://www.w3.org/1999/xlink" content-type="institution" xlink:title="Centre for Biodiversity Genomics, University of Guelph" id="ABBRID0ERMDK" xlink:type="simple">CBG</abbrev>); Rouge National Urban Park, 23-Jul-2013 to 30-Jul-2013 (1 ex, <abbrev xmlns:xlink="http://www.w3.org/1999/xlink" content-type="institution" xlink:title="Centre for Biodiversity Genomics, University of Guelph" id="ABBRID0EWMDK" xlink:type="simple">CBG</abbrev>); Rouge National Urban Park, 20-Aug-2013 to 27-Aug-2013 (1 ex, <abbrev xmlns:xlink="http://www.w3.org/1999/xlink" content-type="institution" xlink:title="Centre for Biodiversity Genomics, University of Guelph" id="ABBRID0E2MDK" xlink:type="simple">CBG</abbrev>); Rouge National Urban Park, 26-May-2014 to 03-Jun-2014 (3 exx, <abbrev xmlns:xlink="http://www.w3.org/1999/xlink" content-type="institution" xlink:title="Centre for Biodiversity Genomics, University of Guelph" id="ABBRID0EANDK" xlink:type="simple">CBG</abbrev>); Rouge National Urban Park, 03-Jun-2014 to 10-Jun-2014 (2 exx, <abbrev xmlns:xlink="http://www.w3.org/1999/xlink" content-type="institution" xlink:title="Centre for Biodiversity Genomics, University of Guelph" id="ABBRID0EFNDK" xlink:type="simple">CBG</abbrev>); Rouge National Urban Park, 10-Jun-2014 to 17-Jun-2014 (3 exx, <abbrev xmlns:xlink="http://www.w3.org/1999/xlink" content-type="institution" xlink:title="Centre for Biodiversity Genomics, University of Guelph" id="ABBRID0EKNDK" xlink:type="simple">CBG</abbrev>); Rouge National Urban Park, 17-Jun-2014 to 24-Jun-2014 (3 exx, <abbrev xmlns:xlink="http://www.w3.org/1999/xlink" content-type="institution" xlink:title="Centre for Biodiversity Genomics, University of Guelph" id="ABBRID0EPNDK" xlink:type="simple">CBG</abbrev>); Rouge National Urban Park, 25-May-2014 to 01-Jul-2014 (1 ex, <abbrev xmlns:xlink="http://www.w3.org/1999/xlink" content-type="institution" xlink:title="Centre for Biodiversity Genomics, University of Guelph" id="ABBRID0EUNDK" xlink:type="simple">CBG</abbrev>); Rouge National Urban Park, 01-Jul-2014 to 08-Jul-2014 (1 ex, <abbrev xmlns:xlink="http://www.w3.org/1999/xlink" content-type="institution" xlink:title="Centre for Biodiversity Genomics, University of Guelph" id="ABBRID0EZNDK" xlink:type="simple">CBG</abbrev>); Rouge National Urban Park, 08-Jul-2014 to 15-Jul-2014 (1 ex, <abbrev xmlns:xlink="http://www.w3.org/1999/xlink" content-type="institution" xlink:title="Centre for Biodiversity Genomics, University of Guelph" id="ABBRID0E5NDK" xlink:type="simple">CBG</abbrev>); Rouge National Urban Park, 22-Jul-2014 to 29-Jul-2014 (2 exx, <abbrev xmlns:xlink="http://www.w3.org/1999/xlink" content-type="institution" xlink:title="Centre for Biodiversity Genomics, University of Guelph" id="ABBRID0EDODK" xlink:type="simple">CBG</abbrev>); Rouge National Urban Park, 29-Jul-2014 to 05-Aug-2014 (1 ex, <abbrev xmlns:xlink="http://www.w3.org/1999/xlink" content-type="institution" xlink:title="Centre for Biodiversity Genomics, University of Guelph" id="ABBRID0EIODK" xlink:type="simple">CBG</abbrev>); Rouge National Urban Park, 12-Aug-2014 to 19-Aug-2014 (1 ex, <abbrev xmlns:xlink="http://www.w3.org/1999/xlink" content-type="institution" xlink:title="Centre for Biodiversity Genomics, University of Guelph" id="ABBRID0ENODK" xlink:type="simple">CBG</abbrev>); Rouge National Urban Park, 19-Aug-2014 to 26-Aug-2014 (1 ex, <abbrev xmlns:xlink="http://www.w3.org/1999/xlink" content-type="institution" xlink:title="Centre for Biodiversity Genomics, University of Guelph" id="ABBRID0ESODK" xlink:type="simple">CBG</abbrev>); Rouge National Urban Park, 16-Sep-2014 to 23-Sep-2014 (1 ex, <abbrev xmlns:xlink="http://www.w3.org/1999/xlink" content-type="institution" xlink:title="Centre for Biodiversity Genomics, University of Guelph" id="ABBRID0EXODK" xlink:type="simple">CBG</abbrev>); Rouge National Urban Park, 30-Sep-2014 to 07-Oct-2014 (1 ex, <abbrev xmlns:xlink="http://www.w3.org/1999/xlink" content-type="institution" xlink:title="Centre for Biodiversity Genomics, University of Guelph" id="ABBRID0E3ODK" xlink:type="simple">CBG</abbrev>); Thousand Islands National Park, 01-Jun-2012 to 08-Jun-2012 (2 exx, <abbrev xmlns:xlink="http://www.w3.org/1999/xlink" content-type="institution" xlink:title="Centre for Biodiversity Genomics, University of Guelph" id="ABBRID0EBPDK" xlink:type="simple">CBG</abbrev>); Thousand Islands National Park, 07-Jul-2012 to 13-Jul-2012 (1 ex, <abbrev xmlns:xlink="http://www.w3.org/1999/xlink" content-type="institution" xlink:title="Centre for Biodiversity Genomics, University of Guelph" id="ABBRID0EGPDK" xlink:type="simple">CBG</abbrev>); Thousand Islands National Park, 08-Jun-2012 to 15-Jun-2012 (1 ex, <abbrev xmlns:xlink="http://www.w3.org/1999/xlink" content-type="institution" xlink:title="Centre for Biodiversity Genomics, University of Guelph" id="ABBRID0ELPDK" xlink:type="simple">CBG</abbrev>); Thousand Islands National Park, 22-Jun-2012 to 29-Jun-2012 (1 ex, <abbrev xmlns:xlink="http://www.w3.org/1999/xlink" content-type="institution" xlink:title="Centre for Biodiversity Genomics, University of Guelph" id="ABBRID0EQPDK" xlink:type="simple">CBG</abbrev>); Thousand Islands National Park, 25-May-2012 to 01-Jun-2012 (1 ex, <abbrev xmlns:xlink="http://www.w3.org/1999/xlink" content-type="institution" xlink:title="Centre for Biodiversity Genomics, University of Guelph" id="ABBRID0EVPDK" xlink:type="simple">CBG</abbrev>); Waterloo, 19-Sep-2016 to 30-Sep-2016 (1 ex, <abbrev xmlns:xlink="http://www.w3.org/1999/xlink" content-type="institution" xlink:title="Centre for Biodiversity Genomics, University of Guelph" id="ABBRID0E1PDK" xlink:type="simple">CBG</abbrev>).</p></tp:treatment-sec><tp:treatment-sec sec-type="Diagnostic information" id="SECID0E6PDK"><title>Diagnostic information</title><p>(based on <xref ref-type="bibr" rid="B19">Blanchard 1917</xref>). Body length 2.6–3.0 mm. Piceous brown. Eyes with a small semicircular emargination. Head with longitudinal carinae separate and slightly diverging on the frons. Prosternal striae entire.</p></tp:treatment-sec><tp:treatment-sec sec-type="Bionomic notes" id="SECID0EJQDK"><title>Bionomic notes.</title><p>The Canadian specimens were collected with Malaise traps, mostly in deciduous or mixed forests.</p></tp:treatment-sec><tp:treatment-sec sec-type="comments" id="SECID0EOQDK"><title>Comments.</title><p>The shallow semicircular emargination of the eyes separates this species from the other known North American species of <italic><tp:taxon-name><tp:taxon-name-part taxon-name-part-type="genus" reg="Aulonothroscus">Aulonothroscus</tp:taxon-name-part></tp:taxon-name></italic> (<xref ref-type="bibr" rid="B19">Blanchard 1917</xref>).</p></tp:treatment-sec><ref-list><ref id="B19"><mixed-citation xmlns:xlink="http://www.w3.org/1999/xlink" xlink:type="simple"><person-group><name name-style="western"><surname>Blanchard</surname><given-names>F</given-names></name></person-group> (<year>1917</year>) <article-title>Revision of the <tp:taxon-name><tp:taxon-name-part taxon-name-part-type="family">Throscidae</tp:taxon-name-part></tp:taxon-name> of North America (<tp:taxon-name><tp:taxon-name-part taxon-name-part-type="order">Coleoptera</tp:taxon-name-part></tp:taxon-name>).</article-title><source>Transactions of the American Entomological Society</source><volume>43</volume>: <fpage>1</fpage>–<lpage>26</lpage>.</mixed-citation></ref></ref-list></tp:taxon-treatment>
