# Supplementary material for: DNA barcodes reveal 63 overlooked species of Canadian beetles (Insecta, Coleoptera)
Source: Zookeys. 2019 Dec 4;894:53–150. doi: 10.3897/zookeys.894.37862 (PMC6906170; doi:10.3897/zookeys.894.37862)
Supplement: XML Treatment for Trixagus carinifrons [file zookeys.894.37862-treatment29.xml]

<!DOCTYPE tp:taxon-treatment
  PUBLIC "-//TaxonX//DTD Taxonomic Treatment Publishing DTD v0 20100105//EN" "tax-treatment-NSO.dtd">
<tp:taxon-treatment xmlns:tp="http://www.plazi.org/taxpub"><tp:treatment-meta><kwd-group><label>Taxon classification</label><kwd><named-content xmlns:xlink="http://www.w3.org/1999/xlink" content-type="kingdom">Animalia</named-content></kwd><kwd><named-content xmlns:xlink="http://www.w3.org/1999/xlink" content-type="order">Coleoptera</named-content></kwd><kwd><named-content xmlns:xlink="http://www.w3.org/1999/xlink" content-type="family">Throscidae</named-content></kwd></kwd-group><mixed-citation publication-type="journal"><person-group><name><surname>Pentinsaari</surname><given-names>Mikko</given-names></name><name><surname>Anderson</surname><given-names>Robert</given-names></name><name><surname>Borowiec</surname><given-names>Lech</given-names></name><name><surname>Bouchard</surname><given-names>Patrice</given-names></name><name><surname>Brunke</surname><given-names>Adam</given-names></name><name><surname>Douglas</surname><given-names>Hume</given-names></name><name><surname>Smith</surname><given-names>Andrew B.T.</given-names></name><name><surname>Hebert</surname><given-names>Paul D. N.</given-names></name></person-group><article-title>DNA barcodes reveal 63 overlooked species of Canadian beetles (<tp:taxon-name><tp:taxon-name-part taxon-name-part-type="class">Insecta</tp:taxon-name-part></tp:taxon-name>, <tp:taxon-name><tp:taxon-name-part taxon-name-part-type="order">Coleoptera</tp:taxon-name-part></tp:taxon-name>)</article-title><source>Zookeys</source><day>04</day><month>12</month><year>2019</year><volume>894</volume><fpage>53</fpage><lpage>150</lpage><pub-id pub-id-type="doi">10.3897/zookeys.894.37862</pub-id></mixed-citation></tp:treatment-meta><tp:nomenclature><tp:taxon-name><object-id xmlns:xlink="http://www.w3.org/1999/xlink" content-type="arpha" xlink:type="simple">6E2FCF69-0FE5-5CC6-8E9B-FC730F7E7DAC</object-id>
              <tp:taxon-name-part taxon-name-part-type="genus" reg="Trixagus">Trixagus</tp:taxon-name-part>
              <tp:taxon-name-part taxon-name-part-type="species" reg="carinifrons">carinifrons</tp:taxon-name-part>
                          </tp:taxon-name><tp:taxon-authority>(Bonvouloir, 1859)</tp:taxon-authority><xref ref-type="fig" rid="F13">Figure 25</xref></tp:nomenclature><tp:treatment-sec sec-type="distribution" id="SECID0EKSDK"><title>Distribution.</title><p>Native to the Palaearctic region. Widespread in Europe, also recorded from the Russian Far East (<xref ref-type="bibr" rid="B131">Leseigneur 2007</xref>). Adventive in the Nearctic region (Ontario, Canada).</p></tp:treatment-sec><tp:treatment-sec sec-type="Canadian records" id="SECID0EUSDK"><title>Canadian records.</title><p>Ontario: Guelph, 01-Aug-2013 to 08-Aug-2013 (3 exx, <abbrev xmlns:xlink="http://www.w3.org/1999/xlink" content-type="institution" xlink:title="Centre for Biodiversity Genomics, University of Guelph" id="ABBRID0E1SDK" xlink:type="simple">CBG</abbrev>); Guelph, 15-Aug-2013 to 22-Aug-2013 (1 ex, <abbrev xmlns:xlink="http://www.w3.org/1999/xlink" content-type="institution" xlink:title="Centre for Biodiversity Genomics, University of Guelph" id="ABBRID0E6SDK" xlink:type="simple">CBG</abbrev>); Guelph, 29-Aug-2013 to 05-Sep-2013 (1 ex, <abbrev xmlns:xlink="http://www.w3.org/1999/xlink" content-type="institution" xlink:title="Centre for Biodiversity Genomics, University of Guelph" id="ABBRID0EETDK" xlink:type="simple">CBG</abbrev>); Guelph, 30-Sep-2013 to 04-Oct-2013 (1 ex, <abbrev xmlns:xlink="http://www.w3.org/1999/xlink" content-type="institution" xlink:title="Centre for Biodiversity Genomics, University of Guelph" id="ABBRID0EJTDK" xlink:type="simple">CBG</abbrev>); Rouge National Urban Park, 28-May-2013 to 04-Jun-2013 (1 ex, <abbrev xmlns:xlink="http://www.w3.org/1999/xlink" content-type="institution" xlink:title="Centre for Biodiversity Genomics, University of Guelph" id="ABBRID0EOTDK" xlink:type="simple">CBG</abbrev>); Rouge National Urban Park, 18-Jun-2013 to 25-Jun-2013 (4 exx, <abbrev xmlns:xlink="http://www.w3.org/1999/xlink" content-type="institution" xlink:title="Centre for Biodiversity Genomics, University of Guelph" id="ABBRID0ETTDK" xlink:type="simple">CBG</abbrev>); Rouge National Urban Park, 27-Aug-2013 to 03-Sep-2013 (1 ex, <abbrev xmlns:xlink="http://www.w3.org/1999/xlink" content-type="institution" xlink:title="Centre for Biodiversity Genomics, University of Guelph" id="ABBRID0EYTDK" xlink:type="simple">CBG</abbrev>); Rouge National Urban Park, 03-Jun-2014 to 10-Jun-2014 (1 ex, <abbrev xmlns:xlink="http://www.w3.org/1999/xlink" content-type="institution" xlink:title="Centre for Biodiversity Genomics, University of Guelph" id="ABBRID0E4TDK" xlink:type="simple">CBG</abbrev>); Rouge National Urban Park, 24-Jun-2014 to 01-Jul-2014 (2 exx, <abbrev xmlns:xlink="http://www.w3.org/1999/xlink" content-type="institution" xlink:title="Centre for Biodiversity Genomics, University of Guelph" id="ABBRID0ECUDK" xlink:type="simple">CBG</abbrev>); Rouge National Urban Park, 29-Jul-2014 to 05-Aug-2014 (2 exx, <abbrev xmlns:xlink="http://www.w3.org/1999/xlink" content-type="institution" xlink:title="Centre for Biodiversity Genomics, University of Guelph" id="ABBRID0EHUDK" xlink:type="simple">CBG</abbrev>); Rouge National Urban Park, 05-Aug-2014 to 12-Aug-2014 (4 exx, <abbrev xmlns:xlink="http://www.w3.org/1999/xlink" content-type="institution" xlink:title="Centre for Biodiversity Genomics, University of Guelph" id="ABBRID0EMUDK" xlink:type="simple">CBG</abbrev>).</p></tp:treatment-sec><tp:treatment-sec sec-type="Diagnostic information" id="SECID0ERUDK"><title>Diagnostic information</title><p>(based on <xref ref-type="bibr" rid="B129">Leseigneur 1998</xref>, <xref ref-type="bibr" rid="B130">2005</xref>). Body length 2.5–3.0 mm. Habitus as in Fig. <xref ref-type="fig" rid="F13">25A</xref>. Eyes deeply emarginate. Head with longitudinal carinae which converge towards the vertex. Sides of pronotum sinuate in males, slightly or not sinuate in females. Elytral apex in males with a fringe of hairs longer than the lateral pubescence, often hidden under the elytra and not visible without removal of the abdomen. Aedeagus as in Fig. <xref ref-type="fig" rid="F13">25B</xref>.</p></tp:treatment-sec><tp:treatment-sec sec-type="Bionomic notes" id="SECID0EHVDK"><title>Bionomic notes.</title><p>In Europe, this species is usually found in dry, warm habitats: heaths, forest edges, gravel pits, etc. (<xref ref-type="bibr" rid="B115">Koch 1989b</xref>). The Canadian specimens were collected in Malaise traps in a patch of forest and on a lawn between buildings on the University of Guelph campus.</p></tp:treatment-sec><tp:treatment-sec sec-type="comments" id="SECID0ERVDK"><title>Comments.</title><p>The genus <italic><tp:taxon-name><tp:taxon-name-part taxon-name-part-type="genus" reg="Trixagus">Trixagus</tp:taxon-name-part></tp:taxon-name></italic> includes several overlooked and probably undescribed species in Canada based on DNA barcode data and initial studies of male genitalia of the barcoded material (<xref ref-type="bibr" rid="B23">Bouchard et al. 2017</xref>, MP unpublished data). Until the genus is revised, the two Palaearctic <italic><tp:taxon-name><tp:taxon-name-part taxon-name-part-type="genus" reg="Trixagus">Trixagus</tp:taxon-name-part></tp:taxon-name></italic> species reported here are most reliably identified using DNA barcodes or male genitalia.</p><fig id="F13" position="float" orientation="portrait"><object-id xmlns:xlink="http://www.w3.org/1999/xlink" content-type="doi" xlink:type="simple">10.3897/zookeys.894.37862.figures25-26</object-id><object-id xmlns:xlink="http://www.w3.org/1999/xlink" content-type="arpha" xlink:type="simple">87AE6879-6303-518B-BF8D-DD51B43CC598</object-id><label>Figures 25, 26.</label><caption><p><bold>25</bold><italic><tp:taxon-name><tp:taxon-name-part taxon-name-part-type="genus" reg="Trixagus">Trixagus</tp:taxon-name-part> <tp:taxon-name-part taxon-name-part-type="species" reg="carinifrons">carinifrons</tp:taxon-name-part></tp:taxon-name></italic> (Bonvouloir) <bold>25A</bold> habitus, L. Borowiec <bold>25B</bold> aedeagus <bold>26</bold><italic><tp:taxon-name><tp:taxon-name-part taxon-name-part-type="genus" reg="Trixagus">Trixagus</tp:taxon-name-part> <tp:taxon-name-part taxon-name-part-type="species" reg="meybohmi">meybohmi</tp:taxon-name-part></tp:taxon-name></italic> Leseigneur <bold>26A</bold> habitus <bold>26B</bold> aedeagus. Scale bars: 1.0 mm (<bold>25A; 26A</bold>), 0.5 mm (<bold>25B; 26B</bold>).</p></caption><graphic xmlns:xlink="http://www.w3.org/1999/xlink" xlink:href="zookeys-894-053-g013.jpg" position="float" orientation="portrait" xlink:type="simple" id="oo_362149.jpg"><uri content-type="original_file" xlink:type="simple">https://binary.pensoft.net/fig/362149</uri></graphic></fig></tp:treatment-sec><ref-list><ref id="B131"><mixed-citation xmlns:xlink="http://www.w3.org/1999/xlink" xlink:type="simple"><person-group><name name-style="western"><surname>Leseigneur</surname><given-names>L</given-names></name></person-group> (<year>2007</year>) <article-title><tp:taxon-name><tp:taxon-name-part taxon-name-part-type="family">Throscidae</tp:taxon-name-part></tp:taxon-name>.</article-title> In: <person-group><name name-style="western"><surname>Löbl</surname><given-names>I</given-names></name><name name-style="western"><surname>Smetana</surname><given-names>A</given-names></name></person-group> (<role>Eds</role>) <issue-title>Catalogue of Palaearctic Coleoptera (Vol.</issue-title><source>4). Apollo Books, Stenstrup</source>, <fpage>87</fpage>–<lpage>89</lpage>.</mixed-citation></ref><ref id="B129"><mixed-citation xmlns:xlink="http://www.w3.org/1999/xlink" xlink:type="simple"><person-group><name name-style="western"><surname>Leseigneur</surname><given-names>L</given-names></name></person-group> (<year>1998</year>) <article-title><tp:taxon-name><tp:taxon-name-part taxon-name-part-type="family">Throscidae</tp:taxon-name-part></tp:taxon-name>.</article-title> In: <person-group><name name-style="western"><surname>Lucht</surname><given-names>W</given-names></name><name name-style="western"><surname>Klausnitzer</surname><given-names>B</given-names></name></person-group> (<role>Eds</role>) <issue-title>Die Käfer Mitteleuropas, Band 15 (4.</issue-title><source>Supplementband). Spektrum Akademischer Verlag, Heidelberg</source>, <fpage>222</fpage>–<lpage>231</lpage>.</mixed-citation></ref><ref id="B130"><mixed-citation xmlns:xlink="http://www.w3.org/1999/xlink" xlink:type="simple"><person-group><name name-style="western"><surname>Leseigneur</surname><given-names>L</given-names></name></person-group> (<year>2005</year>) <article-title>Description de <italic><tp:taxon-name><tp:taxon-name-part taxon-name-part-type="genus">Trixagus</tp:taxon-name-part> <tp:taxon-name-part taxon-name-part-type="species">meybohmi</tp:taxon-name-part></tp:taxon-name></italic> n. sp. et note sur la morphologie des <italic><tp:taxon-name><tp:taxon-name-part taxon-name-part-type="genus">Trixagus</tp:taxon-name-part></tp:taxon-name></italic> du groupe <italic><tp:taxon-name><tp:taxon-name-part taxon-name-part-type="genus"/><tp:taxon-name-part taxon-name-part-type="species">carinifrons</tp:taxon-name-part></tp:taxon-name></italic> (<tp:taxon-name><tp:taxon-name-part taxon-name-part-type="order">Coleoptera</tp:taxon-name-part></tp:taxon-name>, <tp:taxon-name><tp:taxon-name-part taxon-name-part-type="family">Throscidae</tp:taxon-name-part></tp:taxon-name>).</article-title><source>Bulletin de la Société entomologique de France</source><volume>110</volume>: <fpage>89</fpage>–<lpage>96</lpage>.</mixed-citation></ref><ref id="B115"><mixed-citation xmlns:xlink="http://www.w3.org/1999/xlink" xlink:type="simple"><person-group><name name-style="western"><surname>Koch</surname><given-names>K</given-names></name></person-group> (<year>1989b</year>) <source>Die Käfer Mitteleuropas, Ökologie (Vol. 2).</source><publisher-name>Goecke &amp; Evers Verlag</publisher-name>, <publisher-loc>Krefeld</publisher-loc>, <size units="page">382 pp</size>.</mixed-citation></ref><ref id="B23"><mixed-citation xmlns:xlink="http://www.w3.org/1999/xlink" xlink:type="simple"><person-group><name name-style="western"><surname>Bouchard</surname><given-names>P</given-names></name><name name-style="western"><surname>Smith</surname><given-names>ABT</given-names></name><name name-style="western"><surname>Douglas</surname><given-names>H</given-names></name><name name-style="western"><surname>Gimmel</surname><given-names>ML</given-names></name><name name-style="western"><surname>Brunke</surname><given-names>AJ</given-names></name><name name-style="western"><surname>Kanda</surname><given-names>K</given-names></name></person-group> (<year>2017</year>) <article-title>Biodiversity of <tp:taxon-name><tp:taxon-name-part taxon-name-part-type="order">Coleoptera</tp:taxon-name-part></tp:taxon-name>.</article-title> In: <person-group><name name-style="western"><surname>Foottit</surname><given-names>RG</given-names></name><name name-style="western"><surname>Adler</surname><given-names>PH</given-names></name></person-group> (<role>Eds</role>) <issue-title>Insect Biodiversity: Science and Society.</issue-title><source>John Wiley &amp; Sons Ltd</source>, <fpage>337</fpage>–<lpage>417</lpage>. <ext-link xlink:type="simple" ext-link-type="doi" xlink:href="10.1002/9781444308211.ch11">https://doi.org/10.1002/9781444308211.ch11</ext-link></mixed-citation></ref></ref-list></tp:taxon-treatment>
