# Supplementary material for: DNA barcodes reveal 63 overlooked species of Canadian beetles (Insecta, Coleoptera)
Source: Zookeys. 2019 Dec 4;894:53–150. doi: 10.3897/zookeys.894.37862 (PMC6906170; doi:10.3897/zookeys.894.37862)
Supplement: XML Treatment for Trixagus meybohmi [file zookeys.894.37862-treatment30.xml]

<!DOCTYPE tp:taxon-treatment
  PUBLIC "-//TaxonX//DTD Taxonomic Treatment Publishing DTD v0 20100105//EN" "tax-treatment-NSO.dtd">
<tp:taxon-treatment xmlns:tp="http://www.plazi.org/taxpub"><tp:treatment-meta><kwd-group><label>Taxon classification</label><kwd><named-content xmlns:xlink="http://www.w3.org/1999/xlink" content-type="kingdom">Animalia</named-content></kwd><kwd><named-content xmlns:xlink="http://www.w3.org/1999/xlink" content-type="order">Coleoptera</named-content></kwd><kwd><named-content xmlns:xlink="http://www.w3.org/1999/xlink" content-type="family">Throscidae</named-content></kwd></kwd-group><mixed-citation publication-type="journal"><person-group><name><surname>Pentinsaari</surname><given-names>Mikko</given-names></name><name><surname>Anderson</surname><given-names>Robert</given-names></name><name><surname>Borowiec</surname><given-names>Lech</given-names></name><name><surname>Bouchard</surname><given-names>Patrice</given-names></name><name><surname>Brunke</surname><given-names>Adam</given-names></name><name><surname>Douglas</surname><given-names>Hume</given-names></name><name><surname>Smith</surname><given-names>Andrew B.T.</given-names></name><name><surname>Hebert</surname><given-names>Paul D. N.</given-names></name></person-group><article-title>DNA barcodes reveal 63 overlooked species of Canadian beetles (<tp:taxon-name><tp:taxon-name-part taxon-name-part-type="class">Insecta</tp:taxon-name-part></tp:taxon-name>, <tp:taxon-name><tp:taxon-name-part taxon-name-part-type="order">Coleoptera</tp:taxon-name-part></tp:taxon-name>)</article-title><source>Zookeys</source><day>04</day><month>12</month><year>2019</year><volume>894</volume><fpage>53</fpage><lpage>150</lpage><pub-id pub-id-type="doi">10.3897/zookeys.894.37862</pub-id></mixed-citation></tp:treatment-meta><tp:nomenclature><tp:taxon-name><object-id xmlns:xlink="http://www.w3.org/1999/xlink" content-type="arpha" xlink:type="simple">FA4B4D7D-FFBB-5B76-94E5-4E67D9E48FEA</object-id>
              <tp:taxon-name-part taxon-name-part-type="genus" reg="Trixagus">Trixagus</tp:taxon-name-part>
              <tp:taxon-name-part taxon-name-part-type="species" reg="meybohmi">meybohmi</tp:taxon-name-part>
                          </tp:taxon-name><tp:taxon-authority>Leseigneur, 2005</tp:taxon-authority><xref ref-type="fig" rid="F13">Figure 26</xref></tp:nomenclature><tp:treatment-sec sec-type="distribution" id="SECID0EHZDK"><title>Distribution.</title><p>Recently described, distribution not yet thoroughly known. Apparently widespread in Europe (<xref ref-type="bibr" rid="B130">Leseigneur 2005</xref>, <xref ref-type="bibr" rid="B147">Mertlik and Leseigneur 2007</xref>, <xref ref-type="bibr" rid="B188">Silfverberg 2010</xref>, <xref ref-type="bibr" rid="B171">Rassi et al. 2015</xref>). Adventive in the Nearctic region (British Columbia, Ontario, Quebec, and Nova Scotia, Canada).</p></tp:treatment-sec><tp:treatment-sec sec-type="Canadian records" id="SECID0E4ZDK"><title>Canadian records.</title><p>British Columbia: North Vancouver, 21-Sep-2015 to 02-Oct-2015 (2 exx, <abbrev xmlns:xlink="http://www.w3.org/1999/xlink" content-type="institution" xlink:title="Centre for Biodiversity Genomics, University of Guelph" id="ABBRID0ED1DK" xlink:type="simple">CBG</abbrev>); Vancouver, 20-May-2014 to 26-May-2014 (2 exx, <abbrev xmlns:xlink="http://www.w3.org/1999/xlink" content-type="institution" xlink:title="Centre for Biodiversity Genomics, University of Guelph" id="ABBRID0EI1DK" xlink:type="simple">CBG</abbrev>); Vancouver, 03-Jun-2014 to 10-Jun-2014 (1 ex, <abbrev xmlns:xlink="http://www.w3.org/1999/xlink" content-type="institution" xlink:title="Centre for Biodiversity Genomics, University of Guelph" id="ABBRID0EN1DK" xlink:type="simple">CBG</abbrev>); Vancouver, 12-Aug-2014 to 19-Aug-2014 (2 exx, <abbrev xmlns:xlink="http://www.w3.org/1999/xlink" content-type="institution" xlink:title="Centre for Biodiversity Genomics, University of Guelph" id="ABBRID0ES1DK" xlink:type="simple">CBG</abbrev>); Vancouver, 26-Aug-2014 to 02-Sep-2014 (1 ex, <abbrev xmlns:xlink="http://www.w3.org/1999/xlink" content-type="institution" xlink:title="Centre for Biodiversity Genomics, University of Guelph" id="ABBRID0EX1DK" xlink:type="simple">CBG</abbrev>); Vancouver, 22-Sep-2014 to 03-Oct-2014 (1 ex, <abbrev xmlns:xlink="http://www.w3.org/1999/xlink" content-type="institution" xlink:title="Centre for Biodiversity Genomics, University of Guelph" id="ABBRID0E31DK" xlink:type="simple">CBG</abbrev>); West Vancouver, 21-Sep-2015 to 02-Oct-2015 (12 exx, <abbrev xmlns:xlink="http://www.w3.org/1999/xlink" content-type="institution" xlink:title="Centre for Biodiversity Genomics, University of Guelph" id="ABBRID0EB2DK" xlink:type="simple">CBG</abbrev>). Ontario: Dundas, 22-Sep-2014 to 03-Oct-2014 (1 ex, <abbrev xmlns:xlink="http://www.w3.org/1999/xlink" content-type="institution" xlink:title="Centre for Biodiversity Genomics, University of Guelph" id="ABBRID0EG2DK" xlink:type="simple">CBG</abbrev>); Toronto, 21-Sep-2015 to 02-Oct-2015 (3 exx, <abbrev xmlns:xlink="http://www.w3.org/1999/xlink" content-type="institution" xlink:title="Centre for Biodiversity Genomics, University of Guelph" id="ABBRID0EL2DK" xlink:type="simple">CBG</abbrev>). Quebec: Montreal, 19-Sep-2014 to 26-Sep-2014 (1 ex, <abbrev xmlns:xlink="http://www.w3.org/1999/xlink" content-type="institution" xlink:title="Centre for Biodiversity Genomics, University of Guelph" id="ABBRID0EQ2DK" xlink:type="simple">CBG</abbrev>). Nova Scotia: Point Pleasant Park, 25-May-2013 to 01-Jun-2013 (1 ex, <abbrev xmlns:xlink="http://www.w3.org/1999/xlink" content-type="institution" xlink:title="Centre for Biodiversity Genomics, University of Guelph" id="ABBRID0EV2DK" xlink:type="simple">CBG</abbrev>); Point Pleasant Park, 14-Jun-2013 to 22-Jun-2013 (1 ex, <abbrev xmlns:xlink="http://www.w3.org/1999/xlink" content-type="institution" xlink:title="Centre for Biodiversity Genomics, University of Guelph" id="ABBRID0E12DK" xlink:type="simple">CBG</abbrev>); Point Pleasant Park, 06-Jul-2013 to 13-Jul-2013 (2 exx, <abbrev xmlns:xlink="http://www.w3.org/1999/xlink" content-type="institution" xlink:title="Centre for Biodiversity Genomics, University of Guelph" id="ABBRID0E62DK" xlink:type="simple">CBG</abbrev>); Point Pleasant Park, 03-Aug-2013 to 10-Aug-2013 (9 exx, <abbrev xmlns:xlink="http://www.w3.org/1999/xlink" content-type="institution" xlink:title="Centre for Biodiversity Genomics, University of Guelph" id="ABBRID0EE3DK" xlink:type="simple">CBG</abbrev>); Point Pleasant Park, 10-Aug-2013 to 17-Aug-2013 (7 exx, <abbrev xmlns:xlink="http://www.w3.org/1999/xlink" content-type="institution" xlink:title="Centre for Biodiversity Genomics, University of Guelph" id="ABBRID0EJ3DK" xlink:type="simple">CBG</abbrev>); Point Pleasant Park, 17-Aug-2013 to 24-Aug-2013 (6 exx, <abbrev xmlns:xlink="http://www.w3.org/1999/xlink" content-type="institution" xlink:title="Centre for Biodiversity Genomics, University of Guelph" id="ABBRID0EO3DK" xlink:type="simple">CBG</abbrev>); Point Pleasant Park, 24-Aug-2013 to 31-Aug-2013 (4 exx, <abbrev xmlns:xlink="http://www.w3.org/1999/xlink" content-type="institution" xlink:title="Centre for Biodiversity Genomics, University of Guelph" id="ABBRID0ET3DK" xlink:type="simple">CBG</abbrev>); Point Pleasant Park, 31-Aug-2013 to 07-Sep-2013 (1 ex, <abbrev xmlns:xlink="http://www.w3.org/1999/xlink" content-type="institution" xlink:title="Centre for Biodiversity Genomics, University of Guelph" id="ABBRID0EY3DK" xlink:type="simple">CBG</abbrev>); Point Pleasant Park, 07-Sep-2013 to 14-Sep-2013 (2 exx, <abbrev xmlns:xlink="http://www.w3.org/1999/xlink" content-type="institution" xlink:title="Centre for Biodiversity Genomics, University of Guelph" id="ABBRID0E43DK" xlink:type="simple">CBG</abbrev>).</p></tp:treatment-sec><tp:treatment-sec sec-type="Diagnostic information" id="SECID0EC4DK"><title>Diagnostic information</title><p>(based on <xref ref-type="bibr" rid="B130">Leseigneur 2005</xref>). Body length 2.4–3.2 mm. Habitus as in Fig. <xref ref-type="fig" rid="F13">26A</xref>. Eyes deeply emarginate. Head with slender longitudinal carinae, which are parallel or slightly converging towards the vertex. Sides of pronotum not or only slightly sinuate, slightly angulate in males, rounded or weakly angulate in females. Elytral apex in males with a fringe of long setae (setae as long as antennomere 11), which can be tucked under the elytra and may not be visible without removal of the abdomen. Aedeagus as in Fig. <xref ref-type="fig" rid="F13">26B</xref>.</p></tp:treatment-sec><tp:treatment-sec sec-type="Bionomic notes" id="SECID0EU4DK"><title>Bionomic notes.</title><p>The Canadian specimens were collected with Malaise traps in city parks and suburban residential areas.</p></tp:treatment-sec><tp:treatment-sec sec-type="comments" id="SECID0EZ4DK"><title>Comments.</title><p>Until the North American species of <italic><tp:taxon-name><tp:taxon-name-part taxon-name-part-type="genus" reg="Trixagus">Trixagus</tp:taxon-name-part></tp:taxon-name></italic> are revised, <italic><tp:taxon-name><tp:taxon-name-part taxon-name-part-type="genus" reg="Trixagus">T.</tp:taxon-name-part> <tp:taxon-name-part taxon-name-part-type="species" reg="meybohmi">meybohmi</tp:taxon-name-part></tp:taxon-name></italic> is most reliably identified using DNA barcodes or male genitalia.</p></tp:treatment-sec><tp:treatment-sec><!--Section generated to contain objects referenced in tp:taxon-treatment.--><fig id="F13" position="float" orientation="portrait"><object-id xmlns:xlink="http://www.w3.org/1999/xlink" content-type="doi" xlink:type="simple">10.3897/zookeys.894.37862.figures25-26</object-id><object-id xmlns:xlink="http://www.w3.org/1999/xlink" content-type="arpha" xlink:type="simple">87AE6879-6303-518B-BF8D-DD51B43CC598</object-id><label>Figures 25, 26.</label><caption><p><bold>25</bold><italic><tp:taxon-name><tp:taxon-name-part taxon-name-part-type="genus" reg="Trixagus">Trixagus</tp:taxon-name-part> <tp:taxon-name-part taxon-name-part-type="species" reg="carinifrons">carinifrons</tp:taxon-name-part></tp:taxon-name></italic> (Bonvouloir) <bold>25A</bold> habitus, L. Borowiec <bold>25B</bold> aedeagus <bold>26</bold><italic><tp:taxon-name><tp:taxon-name-part taxon-name-part-type="genus" reg="Trixagus">Trixagus</tp:taxon-name-part> <tp:taxon-name-part taxon-name-part-type="species" reg="meybohmi">meybohmi</tp:taxon-name-part></tp:taxon-name></italic> Leseigneur <bold>26A</bold> habitus <bold>26B</bold> aedeagus. Scale bars: 1.0 mm (<bold>25A; 26A</bold>), 0.5 mm (<bold>25B; 26B</bold>).</p></caption><graphic xmlns:xlink="http://www.w3.org/1999/xlink" xlink:href="zookeys-894-053-g013.jpg" position="float" orientation="portrait" xlink:type="simple" id="oo_362149.jpg"><uri content-type="original_file" xlink:type="simple">https://binary.pensoft.net/fig/362149</uri></graphic></fig></tp:treatment-sec><ref-list><ref id="B130"><mixed-citation xmlns:xlink="http://www.w3.org/1999/xlink" xlink:type="simple"><person-group><name name-style="western"><surname>Leseigneur</surname><given-names>L</given-names></name></person-group> (<year>2005</year>) <article-title>Description de <italic><tp:taxon-name><tp:taxon-name-part taxon-name-part-type="genus">Trixagus</tp:taxon-name-part> <tp:taxon-name-part taxon-name-part-type="species">meybohmi</tp:taxon-name-part></tp:taxon-name></italic> n. sp. et note sur la morphologie des <italic><tp:taxon-name><tp:taxon-name-part taxon-name-part-type="genus">Trixagus</tp:taxon-name-part></tp:taxon-name></italic> du groupe <italic><tp:taxon-name><tp:taxon-name-part taxon-name-part-type="genus"/><tp:taxon-name-part taxon-name-part-type="species">carinifrons</tp:taxon-name-part></tp:taxon-name></italic> (<tp:taxon-name><tp:taxon-name-part taxon-name-part-type="order">Coleoptera</tp:taxon-name-part></tp:taxon-name>, <tp:taxon-name><tp:taxon-name-part taxon-name-part-type="family">Throscidae</tp:taxon-name-part></tp:taxon-name>).</article-title><source>Bulletin de la Société entomologique de France</source><volume>110</volume>: <fpage>89</fpage>–<lpage>96</lpage>.</mixed-citation></ref><ref id="B147"><mixed-citation xmlns:xlink="http://www.w3.org/1999/xlink" xlink:type="simple"><person-group><name name-style="western"><surname>Mertlik</surname><given-names>J</given-names></name><name name-style="western"><surname>Leseigneur</surname><given-names>L</given-names></name></person-group> (<year>2007</year>) <article-title>The species of the family <tp:taxon-name><tp:taxon-name-part taxon-name-part-type="family">Throscidae</tp:taxon-name-part></tp:taxon-name> (<tp:taxon-name><tp:taxon-name-part taxon-name-part-type="order">Coleoptera</tp:taxon-name-part></tp:taxon-name>: <tp:taxon-name><tp:taxon-name-part taxon-name-part-type="superfamily">Elateroidea</tp:taxon-name-part></tp:taxon-name>) Czech and Slovak Republics.</article-title><source>Elateridarium</source><volume>1</volume>: <fpage>1</fpage>–<lpage>55</lpage>.</mixed-citation></ref><ref id="B188"><mixed-citation xmlns:xlink="http://www.w3.org/1999/xlink" xlink:type="simple"><person-group><name name-style="western"><surname>Silfverberg</surname><given-names>H</given-names></name></person-group> (<year>2010</year>) <article-title>Enumeratio renovata Coleopterorum Fennoscandiae, Daniae et Baltiae.</article-title><source>Sahlbergia</source><volume>16</volume>: <fpage>1</fpage>–<lpage>144</lpage>.</mixed-citation></ref><ref id="B171"><mixed-citation xmlns:xlink="http://www.w3.org/1999/xlink" xlink:type="simple"><person-group><name name-style="western"><surname>Rassi</surname><given-names>P</given-names></name><name name-style="western"><surname>Karjalainen</surname><given-names>S</given-names></name><name name-style="western"><surname>Clayhills</surname><given-names>T</given-names></name><name name-style="western"><surname>Helve</surname><given-names>E</given-names></name><name name-style="western"><surname>Hyvärinen</surname><given-names>E</given-names></name><name name-style="western"><surname>Laurinharju</surname><given-names>E</given-names></name><name name-style="western"><surname>Malmberg</surname><given-names>S</given-names></name><name name-style="western"><surname>Mannerkoski</surname><given-names>I</given-names></name><name name-style="western"><surname>Martikainen</surname><given-names>P</given-names></name><name name-style="western"><surname>Mattila</surname><given-names>J</given-names></name><name name-style="western"><surname>Muona</surname><given-names>J</given-names></name><name name-style="western"><surname>Pentinsaari</surname><given-names>M</given-names></name><name name-style="western"><surname>Rutanen</surname><given-names>I</given-names></name><name name-style="western"><surname>Salokannel</surname><given-names>J</given-names></name><name name-style="western"><surname>Siitonen</surname><given-names>J</given-names></name><name name-style="western"><surname>Silfverberg</surname><given-names>H</given-names></name></person-group> (<year>2015</year>) <article-title>Kovakuoriaisten maakuntaluettelo 2015 [Provincial List of Finnish <tp:taxon-name><tp:taxon-name-part taxon-name-part-type="order">Coleoptera</tp:taxon-name-part></tp:taxon-name> 2015].</article-title><source>Sahlbergia</source><volume>21</volume>: <fpage>1</fpage>–<lpage>164</lpage>. <ext-link xlink:type="simple" ext-link-type="uri" xlink:href="http://www.luomus.fi/sites/default/files/sahlbergia/sahlbergia_21_S1_2015.pdf">http://www.luomus.fi/sites/default/files/sahlbergia/sahlbergia_21_S1_2015.pdf</ext-link></mixed-citation></ref></ref-list></tp:taxon-treatment>
