# Supplementary material for: DNA barcodes reveal 63 overlooked species of Canadian beetles (Insecta, Coleoptera)
Source: Zookeys. 2019 Dec 4;894:53–150. doi: 10.3897/zookeys.894.37862 (PMC6906170; doi:10.3897/zookeys.894.37862)
Supplement: XML Treatment for Pseudanostirus tigrinus [file zookeys.894.37862-treatment31.xml]

<!DOCTYPE tp:taxon-treatment
  PUBLIC "-//TaxonX//DTD Taxonomic Treatment Publishing DTD v0 20100105//EN" "tax-treatment-NSO.dtd">
<tp:taxon-treatment xmlns:tp="http://www.plazi.org/taxpub"><tp:treatment-meta><kwd-group><label>Taxon classification</label><kwd><named-content xmlns:xlink="http://www.w3.org/1999/xlink" content-type="kingdom">Animalia</named-content></kwd><kwd><named-content xmlns:xlink="http://www.w3.org/1999/xlink" content-type="order">Coleoptera</named-content></kwd><kwd><named-content xmlns:xlink="http://www.w3.org/1999/xlink" content-type="family">Elateridae</named-content></kwd></kwd-group><mixed-citation publication-type="journal"><person-group><name><surname>Pentinsaari</surname><given-names>Mikko</given-names></name><name><surname>Anderson</surname><given-names>Robert</given-names></name><name><surname>Borowiec</surname><given-names>Lech</given-names></name><name><surname>Bouchard</surname><given-names>Patrice</given-names></name><name><surname>Brunke</surname><given-names>Adam</given-names></name><name><surname>Douglas</surname><given-names>Hume</given-names></name><name><surname>Smith</surname><given-names>Andrew B.T.</given-names></name><name><surname>Hebert</surname><given-names>Paul D. N.</given-names></name></person-group><article-title>DNA barcodes reveal 63 overlooked species of Canadian beetles (<tp:taxon-name><tp:taxon-name-part taxon-name-part-type="class">Insecta</tp:taxon-name-part></tp:taxon-name>, <tp:taxon-name><tp:taxon-name-part taxon-name-part-type="order">Coleoptera</tp:taxon-name-part></tp:taxon-name>)</article-title><source>Zookeys</source><day>04</day><month>12</month><year>2019</year><volume>894</volume><fpage>53</fpage><lpage>150</lpage><pub-id pub-id-type="doi">10.3897/zookeys.894.37862</pub-id></mixed-citation></tp:treatment-meta><tp:nomenclature><tp:taxon-name><object-id xmlns:xlink="http://www.w3.org/1999/xlink" content-type="arpha" xlink:type="simple">8449BD30-12E0-5B31-847C-A405BDFAC43D</object-id>
              <tp:taxon-name-part taxon-name-part-type="genus" reg="Pseudanostirus">Pseudanostirus</tp:taxon-name-part>
              <tp:taxon-name-part taxon-name-part-type="species" reg="tigrinus">tigrinus</tp:taxon-name-part>
              <object-id xmlns:xlink="http://www.w3.org/1999/xlink" xlink:type="simple">BOLD: ACU2924</object-id>
            </tp:taxon-name><tp:taxon-authority>(Fall, 1901)</tp:taxon-authority><tp:taxon-status xmlns:xlink="http://www.w3.org/1999/xlink" xlink:type="simple">comb. nov.</tp:taxon-status></tp:nomenclature><tp:treatment-sec sec-type="distribution" id="SECID0EQAEK"><title>Distribution.</title><p>Native to North America. Previously known only from the United States, where the species is known from areas near Lake Tahoe in California (<xref ref-type="bibr" rid="B58">Fall 1901</xref>). <abbrev xmlns:xlink="http://www.w3.org/1999/xlink" content-type="institution" xlink:title="Canadian National Collection of Insects, Arachnids, and Nematodes" id="ABBRID0E1AEK" xlink:type="simple">CNC</abbrev> has additional specimens collected in northern Oregon and near Lake Tahoe in Nevada.</p></tp:treatment-sec><tp:treatment-sec sec-type="Canadian record" id="SECID0E6AEK"><title>Canadian record</title><p>(DNA barcoded specimen). British Columbia: Gulf Islands National Park Reserve, 30-May-2014 to 08-Jun-2014 (1 ex, <abbrev xmlns:xlink="http://www.w3.org/1999/xlink" content-type="institution" xlink:title="Centre for Biodiversity Genomics, University of Guelph" id="ABBRID0EFBEK" xlink:type="simple">CBG</abbrev>).</p></tp:treatment-sec><tp:treatment-sec sec-type="Additional Canadian record" id="SECID0EKBEK"><title>Additional Canadian record.</title><p>British Columbia: Parksville, 11-Apr-2018 (1 ex, <abbrev xmlns:xlink="http://www.w3.org/1999/xlink" content-type="institution" xlink:title="Canadian National Collection of Insects, Arachnids, and Nematodes" id="ABBRID0EQBEK" xlink:type="simple">CNC</abbrev>).</p></tp:treatment-sec><tp:treatment-sec sec-type="Diagnostic information" id="SECID0EVBEK"><title>Diagnostic information</title><p>(based on <xref ref-type="bibr" rid="B31">Brown 1936</xref>). Body length 9.0–11.2 mm. Antennae with antennomeres 3 and 5 of equal length. Pronotum black, with pubescence pale except for two to circular patches of dark setae on each side. Elytra red-brown with pale setae, with band of darker setae surrounding scutellar shield and three angulate transverse bands of dark setae extending from suture to epipleura.</p></tp:treatment-sec><tp:treatment-sec sec-type="Bionomic notes" id="SECID0E6BEK"><title>Bionomic notes.</title><p><italic><tp:taxon-name><tp:taxon-name-part taxon-name-part-type="genus" reg="Pseudanostirus">Pseudanostirus</tp:taxon-name-part> <tp:taxon-name-part taxon-name-part-type="species" reg="tigrinus">tigrinus</tp:taxon-name-part></tp:taxon-name></italic> has been collected by beating <italic><tp:taxon-name><tp:taxon-name-part taxon-name-part-type="genus" reg="Pseudotsuga">Pseudotsuga</tp:taxon-name-part></tp:taxon-name></italic> Carrière on a grassy hillside with <italic><tp:taxon-name><tp:taxon-name-part taxon-name-part-type="genus" reg="Quercus">Quercus</tp:taxon-name-part> <tp:taxon-name-part taxon-name-part-type="species" reg="garryana">garryana</tp:taxon-name-part></tp:taxon-name></italic> Douglas ex Hook. trees. Other specimens have been collected in Malaise and funnel traps also in semi-open woodland with <italic><tp:taxon-name><tp:taxon-name-part taxon-name-part-type="genus" reg="Arbutus">Arbutus</tp:taxon-name-part></tp:taxon-name></italic> L. and <italic><tp:taxon-name><tp:taxon-name-part taxon-name-part-type="genus" reg="Pseudotsuga">Pseudotsuga</tp:taxon-name-part></tp:taxon-name></italic> trees in warm-summer Mediterranean climate areas. The barcoded specimen was collected with a Malaise trap in a coastal mixed forest.</p></tp:treatment-sec><tp:treatment-sec sec-type="comments" id="SECID0EQDEK"><title>Comments.</title><p>This species was described as <italic><tp:taxon-name><tp:taxon-name-part taxon-name-part-type="genus" reg="Corymbites">Corymbites</tp:taxon-name-part> <tp:taxon-name-part taxon-name-part-type="species" reg="tigrinus">tigrinus</tp:taxon-name-part></tp:taxon-name></italic> Fall, 1901. <xref ref-type="bibr" rid="B31">Brown (1936)</xref> placed this species in <italic><tp:taxon-name><tp:taxon-name-part taxon-name-part-type="genus" reg="Ludius">Ludius</tp:taxon-name-part></tp:taxon-name></italic> Berthold, 1827 as <italic><tp:taxon-name><tp:taxon-name-part taxon-name-part-type="genus" reg="Ludius">Ludius</tp:taxon-name-part> <tp:taxon-name-part taxon-name-part-type="species" reg="tigrinus">tigrinus</tp:taxon-name-part></tp:taxon-name></italic> (Fall, 1901), part of the <italic><tp:taxon-name><tp:taxon-name-part taxon-name-part-type="genus" reg="Ludius">L.</tp:taxon-name-part> <tp:taxon-name-part taxon-name-part-type="species" reg="triundulatus">triundulatus</tp:taxon-name-part></tp:taxon-name></italic> species group. <xref ref-type="bibr" rid="B121">Lane (1948)</xref> found that <italic><tp:taxon-name><tp:taxon-name-part taxon-name-part-type="genus" reg="Ludius">Ludius</tp:taxon-name-part></tp:taxon-name></italic> Eschscholtz, 1829 was a synonym of <italic><tp:taxon-name><tp:taxon-name-part taxon-name-part-type="genus" reg="Elater">Elater</tp:taxon-name-part></tp:taxon-name></italic> Linnaeus, 1758 and transferred all North American <italic><tp:taxon-name><tp:taxon-name-part taxon-name-part-type="genus" reg="Ludius">Ludius</tp:taxon-name-part></tp:taxon-name></italic> to <italic><tp:taxon-name><tp:taxon-name-part taxon-name-part-type="genus" reg="Ctenicera">Ctenicera</tp:taxon-name-part></tp:taxon-name></italic> Latreille, 1829. <xref ref-type="bibr" rid="B99">Johnson (2002)</xref> indicated that all species of Brown’s <italic>triundulatus</italic> group should be transferred to <italic><tp:taxon-name><tp:taxon-name-part taxon-name-part-type="genus" reg="Pseudanostirus">Pseudanostirus</tp:taxon-name-part></tp:taxon-name></italic> but did not formally present any new combinations. This combination has not been used previously in the scientific literature. Therefore the resulting combination <italic><tp:taxon-name><tp:taxon-name-part taxon-name-part-type="genus" reg="Pseudanostirus">Pseudanostirus</tp:taxon-name-part> <tp:taxon-name-part taxon-name-part-type="species" reg="tigrinus">tigrinus</tp:taxon-name-part></tp:taxon-name></italic> (Fall, 1901) is used here for the first time.</p><p><italic><tp:taxon-name><tp:taxon-name-part taxon-name-part-type="genus" reg="Pseudanostirus">Pseudanostirus</tp:taxon-name-part> <tp:taxon-name-part taxon-name-part-type="species" reg="tigrinus">tigrinus</tp:taxon-name-part></tp:taxon-name></italic> is similar to <italic><tp:taxon-name><tp:taxon-name-part taxon-name-part-type="genus" reg="Pseudanostirus">P.</tp:taxon-name-part> <tp:taxon-name-part taxon-name-part-type="species" reg="nebraskensis">nebraskensis</tp:taxon-name-part></tp:taxon-name></italic> (Bland, 1863). Its independent placement in a separate BIN cluster supports the validity of <italic><tp:taxon-name><tp:taxon-name-part taxon-name-part-type="genus" reg="Pseudanostirus">P.</tp:taxon-name-part> <tp:taxon-name-part taxon-name-part-type="species" reg="tigrinus">tigrinus</tp:taxon-name-part></tp:taxon-name></italic>.</p></tp:treatment-sec><ref-list><ref id="B58"><mixed-citation xmlns:xlink="http://www.w3.org/1999/xlink" xlink:type="simple"><person-group><name name-style="western"><surname>Fall</surname><given-names>HC</given-names></name></person-group> (<year>1901</year>) <article-title>Notes on <italic><tp:taxon-name><tp:taxon-name-part taxon-name-part-type="genus">Dichelonycha</tp:taxon-name-part></tp:taxon-name></italic> and <italic><tp:taxon-name><tp:taxon-name-part taxon-name-part-type="genus">Cantharis</tp:taxon-name-part></tp:taxon-name></italic>, with descriptions of new species in othera [sic] genera.</article-title><source>Transactions of the American Entomological Society</source><volume>27</volume>: <fpage>277</fpage>–<lpage>310</lpage>.</mixed-citation></ref><ref id="B31"><mixed-citation xmlns:xlink="http://www.w3.org/1999/xlink" xlink:type="simple"><person-group><name name-style="western"><surname>Brown</surname><given-names>WJ</given-names></name></person-group> (<year>1936</year>) <article-title>American species of <italic><tp:taxon-name><tp:taxon-name-part taxon-name-part-type="genus">Ludius</tp:taxon-name-part></tp:taxon-name></italic>; The <italic>fallax</italic> and <italic>triundulatus</italic> groups.</article-title><source>The Canadian Entomologist</source><volume>68</volume>: <fpage>99</fpage>–<lpage>107</lpage>. <ext-link xlink:type="simple" ext-link-type="doi" xlink:href="10.4039/Ent6899-5">https://doi.org/10.4039/Ent6899-5</ext-link></mixed-citation></ref><ref id="B121"><mixed-citation xmlns:xlink="http://www.w3.org/1999/xlink" xlink:type="simple"><person-group><name name-style="western"><surname>Lane</surname><given-names>MC</given-names></name></person-group> (<year>1948</year>) <article-title>Some generic corrections in the <tp:taxon-name><tp:taxon-name-part taxon-name-part-type="family">Elateridae</tp:taxon-name-part></tp:taxon-name>- I. (<tp:taxon-name><tp:taxon-name-part taxon-name-part-type="order">Coleoptera</tp:taxon-name-part></tp:taxon-name>).</article-title><source>Proceedings of the Entomological Society of Washington</source><volume>50</volume>: <fpage>179</fpage>–<lpage>182</lpage>.</mixed-citation></ref><ref id="B99"><mixed-citation xmlns:xlink="http://www.w3.org/1999/xlink" xlink:type="simple"><person-group><name name-style="western"><surname>Johnson</surname><given-names>P</given-names></name></person-group> (<year>2002</year>) <article-title><tp:taxon-name><tp:taxon-name-part taxon-name-part-type="family">Elateridae</tp:taxon-name-part></tp:taxon-name> Leach, 1815.</article-title> In: <person-group><name name-style="western"><surname>Arnett</surname><given-names>RHJ</given-names></name><name name-style="western"><surname>Thomas</surname><given-names>MC</given-names></name><name name-style="western"><surname>Skelley</surname><given-names>PE</given-names></name><name name-style="western"><surname>Frank</surname><given-names>JH</given-names></name></person-group> (<role>Eds</role>) <issue-title>American Beetles (Vol.</issue-title><source>2). <tp:taxon-name><tp:taxon-name-part taxon-name-part-type="suborder">Polyphaga</tp:taxon-name-part></tp:taxon-name>: <tp:taxon-name><tp:taxon-name-part taxon-name-part-type="superfamily">Scarabaeoidea</tp:taxon-name-part></tp:taxon-name> through <tp:taxon-name><tp:taxon-name-part taxon-name-part-type="superfamily">Curculionoidea</tp:taxon-name-part></tp:taxon-name>. CRC Press, Boca Raton</source>, <fpage>160</fpage>–<lpage>173</lpage>.</mixed-citation></ref></ref-list></tp:taxon-treatment>
