# Supplementary material for: DNA barcodes reveal 63 overlooked species of Canadian beetles (Insecta, Coleoptera)
Source: Zookeys. 2019 Dec 4;894:53–150. doi: 10.3897/zookeys.894.37862 (PMC6906170; doi:10.3897/zookeys.894.37862)
Supplement: XML Treatment for Dichelotarsus lapponicus [file zookeys.894.37862-treatment32.xml]

<!DOCTYPE tp:taxon-treatment
  PUBLIC "-//TaxonX//DTD Taxonomic Treatment Publishing DTD v0 20100105//EN" "tax-treatment-NSO.dtd">
<tp:taxon-treatment xmlns:tp="http://www.plazi.org/taxpub"><tp:treatment-meta><kwd-group><label>Taxon classification</label><kwd><named-content xmlns:xlink="http://www.w3.org/1999/xlink" content-type="kingdom">Animalia</named-content></kwd><kwd><named-content xmlns:xlink="http://www.w3.org/1999/xlink" content-type="order">Coleoptera</named-content></kwd><kwd><named-content xmlns:xlink="http://www.w3.org/1999/xlink" content-type="family">Cantharidae</named-content></kwd></kwd-group><mixed-citation publication-type="journal"><person-group><name><surname>Pentinsaari</surname><given-names>Mikko</given-names></name><name><surname>Anderson</surname><given-names>Robert</given-names></name><name><surname>Borowiec</surname><given-names>Lech</given-names></name><name><surname>Bouchard</surname><given-names>Patrice</given-names></name><name><surname>Brunke</surname><given-names>Adam</given-names></name><name><surname>Douglas</surname><given-names>Hume</given-names></name><name><surname>Smith</surname><given-names>Andrew B.T.</given-names></name><name><surname>Hebert</surname><given-names>Paul D. N.</given-names></name></person-group><article-title>DNA barcodes reveal 63 overlooked species of Canadian beetles (<tp:taxon-name><tp:taxon-name-part taxon-name-part-type="class">Insecta</tp:taxon-name-part></tp:taxon-name>, <tp:taxon-name><tp:taxon-name-part taxon-name-part-type="order">Coleoptera</tp:taxon-name-part></tp:taxon-name>)</article-title><source>Zookeys</source><day>04</day><month>12</month><year>2019</year><volume>894</volume><fpage>53</fpage><lpage>150</lpage><pub-id pub-id-type="doi">10.3897/zookeys.894.37862</pub-id></mixed-citation></tp:treatment-meta><tp:nomenclature><tp:taxon-name><object-id xmlns:xlink="http://www.w3.org/1999/xlink" content-type="arpha" xlink:type="simple">1BEB17CF-AC90-5159-99FA-58D594AA6A5E</object-id>
              <tp:taxon-name-part taxon-name-part-type="genus" reg="Dichelotarsus">Dichelotarsus</tp:taxon-name-part>
              <tp:taxon-name-part taxon-name-part-type="species" reg="lapponicus">lapponicus</tp:taxon-name-part>
                          </tp:taxon-name><tp:taxon-authority>(Gyllenhal, 1810)</tp:taxon-authority><xref ref-type="fig" rid="F14">Figure 27</xref></tp:nomenclature><tp:treatment-sec sec-type="distribution" id="SECID0EAKEK"><title>Distribution.</title><p>Previously only recorded from the Palaearctic region. A northern species, found in Norway, Sweden, and Finland, and across the northern Palaearctic to the Russian Far East and Japan (Hokkaido) (<xref ref-type="bibr" rid="B102">Kazantsev and Brancucci 2007</xref>; <xref ref-type="bibr" rid="B188">Silfverberg 2010</xref>; <xref ref-type="bibr" rid="B171">Rassi et al. 2015</xref>). Probably Holarctic and previously overlooked in North America.</p></tp:treatment-sec><tp:treatment-sec sec-type="Canadian records" id="SECID0ESKEK"><title>Canadian records.</title><p>Yukon Territory: Ivvavik National Park, 17-Jun-2014 to 23-Jun-2014 (3 exx <abbrev xmlns:xlink="http://www.w3.org/1999/xlink" content-type="institution" xlink:title="Centre for Biodiversity Genomics, University of Guelph" id="ABBRID0EYKEK" xlink:type="simple">CBG</abbrev>); Ivvavik National Park, 23-Jun-2014 to 29-Jun-2014 (16 exx, <abbrev xmlns:xlink="http://www.w3.org/1999/xlink" content-type="institution" xlink:title="Centre for Biodiversity Genomics, University of Guelph" id="ABBRID0E4KEK" xlink:type="simple">CBG</abbrev>).</p></tp:treatment-sec><tp:treatment-sec sec-type="Diagnostic information" id="SECID0ECLEK"><title>Diagnostic information</title><p>(based on <xref ref-type="bibr" rid="B101">Kazantsev 1998</xref>). Body length 7–10 mm. Habitus as in Fig. <xref ref-type="fig" rid="F14">27A</xref>. Dark brown to black, basal antennomeres, mandibles and usually clypeus (at least at the margins) yellow. Legs variably yellow, usually at least the profemora yellow. Third antennomere in males ca. 1.5 times as long as the second. Pronotum as wide as long or slightly wider than long, with sides concave before acute hind angles. All tarsal claws in both sexes with a broad, blunt basal tooth, no claws deeply cleft. Aedeagus as in Fig. <xref ref-type="fig" rid="F14">27B−D</xref>, with dorsal plate with apical notch.</p></tp:treatment-sec><tp:treatment-sec sec-type="Bionomic notes" id="SECID0EULEK"><title>Bionomic notes.</title><p>In Northern Finland, this species is found both above and below the treeline, usually in wetlands (MP, pers. obs.). The Canadian specimens were collected with a Malaise trap on tundra close to the Arctic treeline.</p></tp:treatment-sec><tp:treatment-sec sec-type="comments" id="SECID0EZLEK"><title>Comments.</title><p>The remote arctic collecting locality suggests that this species is more likely to be Holarctic than adventive from the Palaearctic region. The legs and basal antennomeres of the Canadian specimens are darker and the body length is slightly smaller compared to North European material we examined (including the DNA barcoded Finnish specimens with which the Canadian specimens share the BIN cluster). The male genitalia and shape of the pronotum show no differences between the European and Canadian specimens. Based on the identification keys, descriptions and figures by <xref ref-type="bibr" rid="B61">Fall (1927)</xref> and <xref ref-type="bibr" rid="B63">Fender (1961)</xref>, <italic><tp:taxon-name><tp:taxon-name-part taxon-name-part-type="genus" reg="Dichelotarsus">D.</tp:taxon-name-part> <tp:taxon-name-part taxon-name-part-type="species" reg="lapponicus">lapponicus</tp:taxon-name-part></tp:taxon-name></italic> closely resembles <italic><tp:taxon-name><tp:taxon-name-part taxon-name-part-type="genus" reg="Dichelotarsus">D.</tp:taxon-name-part> <tp:taxon-name-part taxon-name-part-type="species" reg="piniphilus">piniphilus</tp:taxon-name-part></tp:taxon-name></italic> (Eschscholtz, 1830). The tarsal claw formula is the same and the shape of the pronotum is very similar in both species. The dorsal plate of the aedeagus has an apical notch in <italic><tp:taxon-name><tp:taxon-name-part taxon-name-part-type="genus" reg="Dichelotarsus">D.</tp:taxon-name-part> <tp:taxon-name-part taxon-name-part-type="species" reg="lapponicus">lapponicus</tp:taxon-name-part></tp:taxon-name></italic> (as in Fig. <xref ref-type="fig" rid="F14">27B</xref>), whereas in <italic><tp:taxon-name><tp:taxon-name-part taxon-name-part-type="genus" reg="Dichelotarsus">D.</tp:taxon-name-part> <tp:taxon-name-part taxon-name-part-type="species" reg="piniphilus">piniphilus</tp:taxon-name-part></tp:taxon-name></italic> it is apically truncate or subtruncate. The clypeus of <italic><tp:taxon-name><tp:taxon-name-part taxon-name-part-type="genus" reg="Dichelotarsus">D.</tp:taxon-name-part> <tp:taxon-name-part taxon-name-part-type="species" reg="lapponicus">lapponicus</tp:taxon-name-part></tp:taxon-name></italic> is usually yellow at least at the margins. The yellow color is more extensive in males in the material we have seen, and only faint red-brown spots are visible on the clypeus of some female specimens. The clypeus is black in <italic><tp:taxon-name><tp:taxon-name-part taxon-name-part-type="genus" reg="Dichelotarsus">D.</tp:taxon-name-part> <tp:taxon-name-part taxon-name-part-type="species" reg="piniphilus">piniphilus</tp:taxon-name-part></tp:taxon-name></italic>. <xref ref-type="bibr" rid="B167">Pelletier and Hébert (2014)</xref> state that <italic><tp:taxon-name><tp:taxon-name-part taxon-name-part-type="genus" reg="Dichelotarsus">D.</tp:taxon-name-part> <tp:taxon-name-part taxon-name-part-type="species" reg="lapponicus">lapponicus</tp:taxon-name-part></tp:taxon-name></italic> resembles <italic><tp:taxon-name><tp:taxon-name-part taxon-name-part-type="genus" reg="Dichelotarsus">D.</tp:taxon-name-part> <tp:taxon-name-part taxon-name-part-type="species" reg="perplexus">perplexus</tp:taxon-name-part></tp:taxon-name></italic> (W.J. Brown, 1940), which is known from across boreal and arctic Canada, but <italic><tp:taxon-name><tp:taxon-name-part taxon-name-part-type="genus" reg="Dichelotarsus">D.</tp:taxon-name-part> <tp:taxon-name-part taxon-name-part-type="species" reg="perplexus">perplexus</tp:taxon-name-part></tp:taxon-name></italic> is smaller (body length 5.0–6.5 mm) and has a different tarsal claw formula.</p><fig id="F14" position="float" orientation="portrait"><object-id xmlns:xlink="http://www.w3.org/1999/xlink" content-type="doi" xlink:type="simple">10.3897/zookeys.894.37862.figures27-28</object-id><object-id xmlns:xlink="http://www.w3.org/1999/xlink" content-type="arpha" xlink:type="simple">E6A08D9D-0D17-5781-A847-4609C8C06E68</object-id><label>Figures 27, 28.</label><caption><p><bold>27</bold><italic><tp:taxon-name><tp:taxon-name-part taxon-name-part-type="genus" reg="Dichelotarsus">Dichelotarsus</tp:taxon-name-part> <tp:taxon-name-part taxon-name-part-type="species" reg="lapponicus">lapponicus</tp:taxon-name-part></tp:taxon-name></italic> (Gyllenhal) <bold>27A</bold> habitus <bold>27B</bold> aedeagus, ventral view (everted endophallus removed) <bold>27C</bold> aedeagus, lateral view (everted endophallus removed) <bold>27D</bold> endophallus, lateral view <bold>28</bold><italic><tp:taxon-name><tp:taxon-name-part taxon-name-part-type="genus" reg="Malthodes">Malthodes</tp:taxon-name-part> <tp:taxon-name-part taxon-name-part-type="species" reg="pumilus">pumilus</tp:taxon-name-part></tp:taxon-name></italic> (Brébisson), habitus, L. Borowiec. Scale bars: 2.0 mm (<bold>27A</bold>), 0.5 mm (<bold>27B–D</bold>), 0.3 mm (<bold>28</bold>).</p></caption><graphic xmlns:xlink="http://www.w3.org/1999/xlink" xlink:href="zookeys-894-053-g014.jpg" position="float" orientation="portrait" xlink:type="simple" id="oo_362150.jpg"><uri content-type="original_file" xlink:type="simple">https://binary.pensoft.net/fig/362150</uri></graphic></fig></tp:treatment-sec><ref-list><ref id="B102"><mixed-citation xmlns:xlink="http://www.w3.org/1999/xlink" xlink:type="simple"><person-group><name name-style="western"><surname>Kazantsev</surname><given-names>SV</given-names></name><name name-style="western"><surname>Brancucci</surname><given-names>M</given-names></name></person-group> (<year>2007</year>) <article-title><tp:taxon-name><tp:taxon-name-part taxon-name-part-type="family">Cantharidae</tp:taxon-name-part></tp:taxon-name>.</article-title> In: <person-group><name name-style="western"><surname>Löbl</surname><given-names>I</given-names></name><name name-style="western"><surname>Smetana</surname><given-names>A</given-names></name></person-group> (<role>Eds</role>) <issue-title>Catalogue of Palaearctic Coleoptera (Vol.</issue-title><source>4). Apollo Books, Stenstrup</source>, <fpage>234</fpage>–<lpage>298</lpage>.</mixed-citation></ref><ref id="B188"><mixed-citation xmlns:xlink="http://www.w3.org/1999/xlink" xlink:type="simple"><person-group><name name-style="western"><surname>Silfverberg</surname><given-names>H</given-names></name></person-group> (<year>2010</year>) <article-title>Enumeratio renovata Coleopterorum Fennoscandiae, Daniae et Baltiae.</article-title><source>Sahlbergia</source><volume>16</volume>: <fpage>1</fpage>–<lpage>144</lpage>.</mixed-citation></ref><ref id="B171"><mixed-citation xmlns:xlink="http://www.w3.org/1999/xlink" xlink:type="simple"><person-group><name name-style="western"><surname>Rassi</surname><given-names>P</given-names></name><name name-style="western"><surname>Karjalainen</surname><given-names>S</given-names></name><name name-style="western"><surname>Clayhills</surname><given-names>T</given-names></name><name name-style="western"><surname>Helve</surname><given-names>E</given-names></name><name name-style="western"><surname>Hyvärinen</surname><given-names>E</given-names></name><name name-style="western"><surname>Laurinharju</surname><given-names>E</given-names></name><name name-style="western"><surname>Malmberg</surname><given-names>S</given-names></name><name name-style="western"><surname>Mannerkoski</surname><given-names>I</given-names></name><name name-style="western"><surname>Martikainen</surname><given-names>P</given-names></name><name name-style="western"><surname>Mattila</surname><given-names>J</given-names></name><name name-style="western"><surname>Muona</surname><given-names>J</given-names></name><name name-style="western"><surname>Pentinsaari</surname><given-names>M</given-names></name><name name-style="western"><surname>Rutanen</surname><given-names>I</given-names></name><name name-style="western"><surname>Salokannel</surname><given-names>J</given-names></name><name name-style="western"><surname>Siitonen</surname><given-names>J</given-names></name><name name-style="western"><surname>Silfverberg</surname><given-names>H</given-names></name></person-group> (<year>2015</year>) <article-title>Kovakuoriaisten maakuntaluettelo 2015 [Provincial List of Finnish <tp:taxon-name><tp:taxon-name-part taxon-name-part-type="order">Coleoptera</tp:taxon-name-part></tp:taxon-name> 2015].</article-title><source>Sahlbergia</source><volume>21</volume>: <fpage>1</fpage>–<lpage>164</lpage>. <ext-link xlink:type="simple" ext-link-type="uri" xlink:href="http://www.luomus.fi/sites/default/files/sahlbergia/sahlbergia_21_S1_2015.pdf">http://www.luomus.fi/sites/default/files/sahlbergia/sahlbergia_21_S1_2015.pdf</ext-link></mixed-citation></ref><ref id="B101"><mixed-citation xmlns:xlink="http://www.w3.org/1999/xlink" xlink:type="simple"><person-group><name name-style="western"><surname>Kazantsev</surname><given-names>SV</given-names></name></person-group> (<year>1998</year>) <article-title>Новые российские виды <italic><tp:taxon-name><tp:taxon-name-part taxon-name-part-type="genus">Dichelotarsus</tp:taxon-name-part></tp:taxon-name></italic> (<tp:taxon-name><tp:taxon-name-part taxon-name-part-type="order">Coleoptera</tp:taxon-name-part></tp:taxon-name>, <tp:taxon-name><tp:taxon-name-part taxon-name-part-type="family">Cantharidae</tp:taxon-name-part></tp:taxon-name>) [New Russian species of <italic><tp:taxon-name><tp:taxon-name-part taxon-name-part-type="genus">Dichelotarsus</tp:taxon-name-part></tp:taxon-name></italic> (<tp:taxon-name><tp:taxon-name-part taxon-name-part-type="order">Coleoptera</tp:taxon-name-part></tp:taxon-name>, <tp:taxon-name><tp:taxon-name-part taxon-name-part-type="family">Cantharidae</tp:taxon-name-part></tp:taxon-name>)].</article-title><source>Zoologicheskii zhurnal</source><volume>77</volume>: <fpage>572</fpage>–<lpage>575</lpage>.</mixed-citation></ref><ref id="B61"><mixed-citation xmlns:xlink="http://www.w3.org/1999/xlink" xlink:type="simple"><person-group><name name-style="western"><surname>Fall</surname><given-names>HC</given-names></name></person-group> (<year>1927</year>) <article-title>A review of the North American species of <italic><tp:taxon-name><tp:taxon-name-part taxon-name-part-type="genus">Podabrus</tp:taxon-name-part></tp:taxon-name></italic>.</article-title><source>Entomologica Americana</source><volume>8</volume>: <fpage>65</fpage>–<lpage>103</lpage>.</mixed-citation></ref><ref id="B63"><mixed-citation xmlns:xlink="http://www.w3.org/1999/xlink" xlink:type="simple"><person-group><name name-style="western"><surname>Fender</surname><given-names>KM</given-names></name></person-group> (<year>1961</year>) <article-title>Family <tp:taxon-name><tp:taxon-name-part taxon-name-part-type="family">Cantharidae</tp:taxon-name-part></tp:taxon-name>.</article-title> In: <person-group><name name-style="western"><surname>Hatch</surname><given-names>MH</given-names></name></person-group> (<role>Ed.</role>) <issue-title>Beetles of the Pacific Northwest.</issue-title><source>Part III: <tp:taxon-name><tp:taxon-name-part taxon-name-part-type="family">Pselaphidae</tp:taxon-name-part></tp:taxon-name> and Diversicornia I. University of Washington Press, Seattle</source>, <fpage>44</fpage>–<lpage>68</lpage>.</mixed-citation></ref><ref id="B167"><mixed-citation xmlns:xlink="http://www.w3.org/1999/xlink" xlink:type="simple"><person-group><name name-style="western"><surname>Pelletier</surname><given-names>GA</given-names></name><name name-style="western"><surname>Hébert</surname><given-names>C</given-names></name></person-group> (<year>2014</year>) <article-title>The <tp:taxon-name><tp:taxon-name-part taxon-name-part-type="family">Cantharidae</tp:taxon-name-part></tp:taxon-name> of Eastern Canada and Northeastern United States.</article-title><source>Canadian Journal of Arthropod Identification</source><volume>25</volume>: <fpage>1</fpage>–<lpage>246</lpage>. <ext-link xlink:type="simple" ext-link-type="doi" xlink:href="10.3752/cjai.2014.25">https://doi.org/10.3752/cjai.2014.25</ext-link></mixed-citation></ref></ref-list></tp:taxon-treatment>
