# Supplementary material for: DNA barcodes reveal 63 overlooked species of Canadian beetles (Insecta, Coleoptera)
Source: Zookeys. 2019 Dec 4;894:53–150. doi: 10.3897/zookeys.894.37862 (PMC6906170; doi:10.3897/zookeys.894.37862)
Supplement: XML Treatment for Malthodes pumilus [file zookeys.894.37862-treatment33.xml]

<!DOCTYPE tp:taxon-treatment
  PUBLIC "-//TaxonX//DTD Taxonomic Treatment Publishing DTD v0 20100105//EN" "tax-treatment-NSO.dtd">
<tp:taxon-treatment xmlns:tp="http://www.plazi.org/taxpub"><tp:treatment-meta><kwd-group><label>Taxon classification</label><kwd><named-content xmlns:xlink="http://www.w3.org/1999/xlink" content-type="kingdom">Animalia</named-content></kwd><kwd><named-content xmlns:xlink="http://www.w3.org/1999/xlink" content-type="order">Coleoptera</named-content></kwd><kwd><named-content xmlns:xlink="http://www.w3.org/1999/xlink" content-type="family">Cantharidae</named-content></kwd></kwd-group><mixed-citation publication-type="journal"><person-group><name><surname>Pentinsaari</surname><given-names>Mikko</given-names></name><name><surname>Anderson</surname><given-names>Robert</given-names></name><name><surname>Borowiec</surname><given-names>Lech</given-names></name><name><surname>Bouchard</surname><given-names>Patrice</given-names></name><name><surname>Brunke</surname><given-names>Adam</given-names></name><name><surname>Douglas</surname><given-names>Hume</given-names></name><name><surname>Smith</surname><given-names>Andrew B.T.</given-names></name><name><surname>Hebert</surname><given-names>Paul D. N.</given-names></name></person-group><article-title>DNA barcodes reveal 63 overlooked species of Canadian beetles (<tp:taxon-name><tp:taxon-name-part taxon-name-part-type="class">Insecta</tp:taxon-name-part></tp:taxon-name>, <tp:taxon-name><tp:taxon-name-part taxon-name-part-type="order">Coleoptera</tp:taxon-name-part></tp:taxon-name>)</article-title><source>Zookeys</source><day>04</day><month>12</month><year>2019</year><volume>894</volume><fpage>53</fpage><lpage>150</lpage><pub-id pub-id-type="doi">10.3897/zookeys.894.37862</pub-id></mixed-citation></tp:treatment-meta><tp:nomenclature><tp:taxon-name><object-id xmlns:xlink="http://www.w3.org/1999/xlink" content-type="arpha" xlink:type="simple">96D1DDBC-E7D1-5226-9ED3-C21A7C7B6221</object-id>
              <tp:taxon-name-part taxon-name-part-type="genus" reg="Malthodes">Malthodes</tp:taxon-name-part>
              <tp:taxon-name-part taxon-name-part-type="species" reg="pumilus">pumilus</tp:taxon-name-part>
                          </tp:taxon-name><tp:taxon-authority>(Brébisson, 1835)</tp:taxon-authority><xref ref-type="fig" rid="F14">Figure 28</xref></tp:nomenclature><tp:treatment-sec sec-type="distribution" id="SECID0EDTEK"><title>Distribution.</title><p>Native to the Palaearctic region. Widespread in Europe, also recorded from Iran and Turkey (<xref ref-type="bibr" rid="B102">Kazantsev and Brancucci 2007</xref>). Adventive in the Nearctic region (British Columbia, Alberta, Saskatchewan, Manitoba, Ontario, Quebec, New Brunswick, Nova Scotia, Prince Edward Island, and Newfoundland, Canada).</p></tp:treatment-sec><tp:treatment-sec sec-type="Canadian records" id="SECID0ENTEK"><title>Canadian records.</title><p>British Columbia: Mount Revelstoke National Park, 19-Jun-2014 to 26-Jun-2014 (15 exx, <abbrev xmlns:xlink="http://www.w3.org/1999/xlink" content-type="institution" xlink:title="Centre for Biodiversity Genomics, University of Guelph" id="ABBRID0ETTEK" xlink:type="simple">CBG</abbrev>); Mount Revelstoke National Park, 04-Jul-2014 to 09-Jul-2014 (22 exx, <abbrev xmlns:xlink="http://www.w3.org/1999/xlink" content-type="institution" xlink:title="Centre for Biodiversity Genomics, University of Guelph" id="ABBRID0EYTEK" xlink:type="simple">CBG</abbrev>); New Afton Mine, 06-Jun-2013 to 13-Jun-2013 (4 exx, <abbrev xmlns:xlink="http://www.w3.org/1999/xlink" content-type="institution" xlink:title="Centre for Biodiversity Genomics, University of Guelph" id="ABBRID0E4TEK" xlink:type="simple">CBG</abbrev>); New Afton Mine, 20-Jun-2013 to 27-Jun-2013 (1 ex, <abbrev xmlns:xlink="http://www.w3.org/1999/xlink" content-type="institution" xlink:title="Centre for Biodiversity Genomics, University of Guelph" id="ABBRID0ECUEK" xlink:type="simple">CBG</abbrev>); Vancouver, 03-Jun-2014 to 10-Jun-2014 (4 exx, <abbrev xmlns:xlink="http://www.w3.org/1999/xlink" content-type="institution" xlink:title="Centre for Biodiversity Genomics, University of Guelph" id="ABBRID0EHUEK" xlink:type="simple">CBG</abbrev>); Vancouver, 17-Jun-2014 to 24-Jun-2014 (1 ex, <abbrev xmlns:xlink="http://www.w3.org/1999/xlink" content-type="institution" xlink:title="Centre for Biodiversity Genomics, University of Guelph" id="ABBRID0EMUEK" xlink:type="simple">CBG</abbrev>); Yoho National Park, 25-Jun-2014 to 07-Jul-2014 (1 ex, <abbrev xmlns:xlink="http://www.w3.org/1999/xlink" content-type="institution" xlink:title="Centre for Biodiversity Genomics, University of Guelph" id="ABBRID0ERUEK" xlink:type="simple">CBG</abbrev>). Alberta: Banff National Park, 17-Jun-2012 (1 ex, <abbrev xmlns:xlink="http://www.w3.org/1999/xlink" content-type="institution" xlink:title="Centre for Biodiversity Genomics, University of Guelph" id="ABBRID0EWUEK" xlink:type="simple">CBG</abbrev>); Banff National Park, 19-Jun-2012 (1 ex, <abbrev xmlns:xlink="http://www.w3.org/1999/xlink" content-type="institution" xlink:title="Centre for Biodiversity Genomics, University of Guelph" id="ABBRID0E2UEK" xlink:type="simple">CBG</abbrev>); Banff National Park, 15-Jun-2012 to 20-Jun-2012 (1 ex, <abbrev xmlns:xlink="http://www.w3.org/1999/xlink" content-type="institution" xlink:title="Centre for Biodiversity Genomics, University of Guelph" id="ABBRID0EAVEK" xlink:type="simple">CBG</abbrev>); Elk Island National Park, 22-Jun-2012 to 29-Jun-2012 (1 ex, <abbrev xmlns:xlink="http://www.w3.org/1999/xlink" content-type="institution" xlink:title="Centre for Biodiversity Genomics, University of Guelph" id="ABBRID0EFVEK" xlink:type="simple">CBG</abbrev>); Elk Island National Park, 01-Jul-2012 (1 ex, <abbrev xmlns:xlink="http://www.w3.org/1999/xlink" content-type="institution" xlink:title="Centre for Biodiversity Genomics, University of Guelph" id="ABBRID0EKVEK" xlink:type="simple">CBG</abbrev>); Elk Island National Park, 02-Jul-2012 (1 ex, <abbrev xmlns:xlink="http://www.w3.org/1999/xlink" content-type="institution" xlink:title="Centre for Biodiversity Genomics, University of Guelph" id="ABBRID0EPVEK" xlink:type="simple">CBG</abbrev>); Elk Island National Park, 29-Jun-2012 to 03-Jul-2012 (17 exx, <abbrev xmlns:xlink="http://www.w3.org/1999/xlink" content-type="institution" xlink:title="Centre for Biodiversity Genomics, University of Guelph" id="ABBRID0EUVEK" xlink:type="simple">CBG</abbrev>); Elk Island National Park, 06-Jul-2012 to 13-Jul-2012 (8 exx, <abbrev xmlns:xlink="http://www.w3.org/1999/xlink" content-type="institution" xlink:title="Centre for Biodiversity Genomics, University of Guelph" id="ABBRID0EZVEK" xlink:type="simple">CBG</abbrev>); Jasper National Park, 04-Jul-2012 to 11-Jul-2012 (1 ex, <abbrev xmlns:xlink="http://www.w3.org/1999/xlink" content-type="institution" xlink:title="Centre for Biodiversity Genomics, University of Guelph" id="ABBRID0E5VEK" xlink:type="simple">CBG</abbrev>); Waterton Lakes National Park, 27-Jun-2012 to 04-Jul-2012 (3 exx, <abbrev xmlns:xlink="http://www.w3.org/1999/xlink" content-type="institution" xlink:title="Centre for Biodiversity Genomics, University of Guelph" id="ABBRID0EDWEK" xlink:type="simple">CBG</abbrev>); Waterton Lakes National Park, 10-Jul-2012 to 17-Jul-2012 (4 exx, <abbrev xmlns:xlink="http://www.w3.org/1999/xlink" content-type="institution" xlink:title="Centre for Biodiversity Genomics, University of Guelph" id="ABBRID0EIWEK" xlink:type="simple">CBG</abbrev>); Waterton Lakes National Park, 17-Jul-2012 to 24-Jul-2012 (3 exx, <abbrev xmlns:xlink="http://www.w3.org/1999/xlink" content-type="institution" xlink:title="Centre for Biodiversity Genomics, University of Guelph" id="ABBRID0ENWEK" xlink:type="simple">CBG</abbrev>). Saskatchewan: Grasslands National Park, 29-Jun-2014 to 08-Jul-2014 (3 exx, <abbrev xmlns:xlink="http://www.w3.org/1999/xlink" content-type="institution" xlink:title="Centre for Biodiversity Genomics, University of Guelph" id="ABBRID0ESWEK" xlink:type="simple">CBG</abbrev>). Manitoba: Riding Mountain National Park, 02-Jul-2012 to 09-Jul-2012 (10 exx, <abbrev xmlns:xlink="http://www.w3.org/1999/xlink" content-type="institution" xlink:title="Centre for Biodiversity Genomics, University of Guelph" id="ABBRID0EXWEK" xlink:type="simple">CBG</abbrev>). Ontario: Algonquin Provincial Park, 01-Jul-2014 to 15-Jul-2014 (2 exx, <abbrev xmlns:xlink="http://www.w3.org/1999/xlink" content-type="institution" xlink:title="Centre for Biodiversity Genomics, University of Guelph" id="ABBRID0E3WEK" xlink:type="simple">CBG</abbrev>); Bayview Escarpment Provincial Park, 29-May-2014 to 12-Jun-2014 (6 exx, <abbrev xmlns:xlink="http://www.w3.org/1999/xlink" content-type="institution" xlink:title="Centre for Biodiversity Genomics, University of Guelph" id="ABBRID0EBXEK" xlink:type="simple">CBG</abbrev>); Bayview Escarpment Provincial Park, 26-Jun-2014 to 10-Jul-2014 (1 ex, <abbrev xmlns:xlink="http://www.w3.org/1999/xlink" content-type="institution" xlink:title="Centre for Biodiversity Genomics, University of Guelph" id="ABBRID0EGXEK" xlink:type="simple">CBG</abbrev>); Bruce Peninsula National Park, 21-Jun-2012 to 28-Jun-2012 (2 exx, <abbrev xmlns:xlink="http://www.w3.org/1999/xlink" content-type="institution" xlink:title="Centre for Biodiversity Genomics, University of Guelph" id="ABBRID0ELXEK" xlink:type="simple">CBG</abbrev>); Bruce Peninsula National Park, 28-Jun-2012 to 07-Jul-2012 (3 exx, <abbrev xmlns:xlink="http://www.w3.org/1999/xlink" content-type="institution" xlink:title="Centre for Biodiversity Genomics, University of Guelph" id="ABBRID0EQXEK" xlink:type="simple">CBG</abbrev>); Bruce Peninsula National Park, 05-Jul-2012 to 12-Jul-2012 (3 exx, <abbrev xmlns:xlink="http://www.w3.org/1999/xlink" content-type="institution" xlink:title="Centre for Biodiversity Genomics, University of Guelph" id="ABBRID0EVXEK" xlink:type="simple">CBG</abbrev>); Bruce Peninsula National Park, 12-Jul-2012 to 18-Jul-2012 (2 exx, <abbrev xmlns:xlink="http://www.w3.org/1999/xlink" content-type="institution" xlink:title="Centre for Biodiversity Genomics, University of Guelph" id="ABBRID0E1XEK" xlink:type="simple">CBG</abbrev>); Elizabethtown-Kitley, 02-Jun-2010 to 04-Jun-2010 (1 ex, <abbrev xmlns:xlink="http://www.w3.org/1999/xlink" content-type="institution" xlink:title="Centre for Biodiversity Genomics, University of Guelph" id="ABBRID0E6XEK" xlink:type="simple">CBG</abbrev>); Elizabethtown-Kitley, 04-Jun-2010 to 06-Jun-2010 (1 ex, <abbrev xmlns:xlink="http://www.w3.org/1999/xlink" content-type="institution" xlink:title="Centre for Biodiversity Genomics, University of Guelph" id="ABBRID0EEYEK" xlink:type="simple">CBG</abbrev>); Elizabethtown-Kitley, 06-Jun-2010 to 08-Jun-2010 (1 ex, <abbrev xmlns:xlink="http://www.w3.org/1999/xlink" content-type="institution" xlink:title="Centre for Biodiversity Genomics, University of Guelph" id="ABBRID0EJYEK" xlink:type="simple">CBG</abbrev>); Elizabethtown-Kitley, 12-Jun-2010 to 14-Jun-2010 (1 ex, <abbrev xmlns:xlink="http://www.w3.org/1999/xlink" content-type="institution" xlink:title="Centre for Biodiversity Genomics, University of Guelph" id="ABBRID0EOYEK" xlink:type="simple">CBG</abbrev>); Elizabethtown-Kitley, 15-Jun-2011 to 20-Jun-2011 (2 exx, <abbrev xmlns:xlink="http://www.w3.org/1999/xlink" content-type="institution" xlink:title="Centre for Biodiversity Genomics, University of Guelph" id="ABBRID0ETYEK" xlink:type="simple">CBG</abbrev>); Frontenac Provincial Park, 05-Jun-2014 to 19-Jun-2014 (3 exx, <abbrev xmlns:xlink="http://www.w3.org/1999/xlink" content-type="institution" xlink:title="Centre for Biodiversity Genomics, University of Guelph" id="ABBRID0EYYEK" xlink:type="simple">CBG</abbrev>); Georgian Bay Islands National Park, 04-Jun-2013 to 11-Jun-2013 (1 ex, <abbrev xmlns:xlink="http://www.w3.org/1999/xlink" content-type="institution" xlink:title="Centre for Biodiversity Genomics, University of Guelph" id="ABBRID0E4YEK" xlink:type="simple">CBG</abbrev>); Georgian Bay Islands National Park, 11-Jun-2013 to 18-Jun-2013 (7 exx, <abbrev xmlns:xlink="http://www.w3.org/1999/xlink" content-type="institution" xlink:title="Centre for Biodiversity Genomics, University of Guelph" id="ABBRID0ECZEK" xlink:type="simple">CBG</abbrev>); Georgian Bay Islands National Park, 18-Jun-2013 to 26-Jun-2013 (6 exx, <abbrev xmlns:xlink="http://www.w3.org/1999/xlink" content-type="institution" xlink:title="Centre for Biodiversity Genomics, University of Guelph" id="ABBRID0EHZEK" xlink:type="simple">CBG</abbrev>); Guelph, 19-Jun-2015 to 26-Jun-2015 (1 ex, <abbrev xmlns:xlink="http://www.w3.org/1999/xlink" content-type="institution" xlink:title="Centre for Biodiversity Genomics, University of Guelph" id="ABBRID0EMZEK" xlink:type="simple">CBG</abbrev>); Hartington, 30-May-2017 (1 ex, <abbrev xmlns:xlink="http://www.w3.org/1999/xlink" content-type="institution" xlink:title="Centre for Biodiversity Genomics, University of Guelph" id="ABBRID0ERZEK" xlink:type="simple">CBG</abbrev>); Hartington, 13-Jun-2017 (2 exx, <abbrev xmlns:xlink="http://www.w3.org/1999/xlink" content-type="institution" xlink:title="Centre for Biodiversity Genomics, University of Guelph" id="ABBRID0EWZEK" xlink:type="simple">CBG</abbrev>); Hartington, 28-Jun-2017 (1 ex, <abbrev xmlns:xlink="http://www.w3.org/1999/xlink" content-type="institution" xlink:title="Centre for Biodiversity Genomics, University of Guelph" id="ABBRID0E2ZEK" xlink:type="simple">CBG</abbrev>); Inverhuron Provincial Park, 25-Jun-2014 to 09-Jul-2014 (4 exx, <abbrev xmlns:xlink="http://www.w3.org/1999/xlink" content-type="institution" xlink:title="Centre for Biodiversity Genomics, University of Guelph" id="ABBRID0EA1EK" xlink:type="simple">CBG</abbrev>); Lion`s Head Provincial Park, 26-Jun-2014 to 10-Jul-2014 (1 ex, <abbrev xmlns:xlink="http://www.w3.org/1999/xlink" content-type="institution" xlink:title="Centre for Biodiversity Genomics, University of Guelph" id="ABBRID0EF1EK" xlink:type="simple">CBG</abbrev>); Lower Madawaska River Provincial Park, 02-Jul-2014 to 16-Jul-2014 (2 exx, <abbrev xmlns:xlink="http://www.w3.org/1999/xlink" content-type="institution" xlink:title="Centre for Biodiversity Genomics, University of Guelph" id="ABBRID0EK1EK" xlink:type="simple">CBG</abbrev>); Murphy`s Point Provincial Park, 05-Jun-2014 to 19-Jun-2014 (1 ex, <abbrev xmlns:xlink="http://www.w3.org/1999/xlink" content-type="institution" xlink:title="Centre for Biodiversity Genomics, University of Guelph" id="ABBRID0EP1EK" xlink:type="simple">CBG</abbrev>); Peterborough, 24-May-2015 to 30-May-2015 (1 ex, <abbrev xmlns:xlink="http://www.w3.org/1999/xlink" content-type="institution" xlink:title="Centre for Biodiversity Genomics, University of Guelph" id="ABBRID0EU1EK" xlink:type="simple">CBG</abbrev>); Peterborough, 07-Jun-2015 to 13-Jun-2015 (2 exx, <abbrev xmlns:xlink="http://www.w3.org/1999/xlink" content-type="institution" xlink:title="Centre for Biodiversity Genomics, University of Guelph" id="ABBRID0EZ1EK" xlink:type="simple">CBG</abbrev>); Pinery Provincial Park, 25-Jun-2014 to 09-Jul-2014 (1 ex, <abbrev xmlns:xlink="http://www.w3.org/1999/xlink" content-type="institution" xlink:title="Centre for Biodiversity Genomics, University of Guelph" id="ABBRID0E51EK" xlink:type="simple">CBG</abbrev>); Puslinch Township, 05-Jun-2010 to 12-Jun-2010 (1 ex, <abbrev xmlns:xlink="http://www.w3.org/1999/xlink" content-type="institution" xlink:title="Centre for Biodiversity Genomics, University of Guelph" id="ABBRID0ED2EK" xlink:type="simple">CBG</abbrev>); Rouge National Urban Park, 03-Jun-2013 to 09-Jun-2013 (2 exx, <abbrev xmlns:xlink="http://www.w3.org/1999/xlink" content-type="institution" xlink:title="Centre for Biodiversity Genomics, University of Guelph" id="ABBRID0EI2EK" xlink:type="simple">CBG</abbrev>); Sandbanks Provincial Park, 05-Jun-2014 to 19-Jun-2014 (1 ex, <abbrev xmlns:xlink="http://www.w3.org/1999/xlink" content-type="institution" xlink:title="Centre for Biodiversity Genomics, University of Guelph" id="ABBRID0EN2EK" xlink:type="simple">CBG</abbrev>); Short Hills Provincial Park, 26-May-2014 to 09-Jun-2014 (1 ex, <abbrev xmlns:xlink="http://www.w3.org/1999/xlink" content-type="institution" xlink:title="Centre for Biodiversity Genomics, University of Guelph" id="ABBRID0ES2EK" xlink:type="simple">CBG</abbrev>); Sudbury, 08-Jun-2010 (1 ex, <abbrev xmlns:xlink="http://www.w3.org/1999/xlink" content-type="institution" xlink:title="Centre for Biodiversity Genomics, University of Guelph" id="ABBRID0EX2EK" xlink:type="simple">CBG</abbrev>); Thousand Islands National Park, 01-Jun-2012 to 08-Jun-2012 (1 ex, <abbrev xmlns:xlink="http://www.w3.org/1999/xlink" content-type="institution" xlink:title="Centre for Biodiversity Genomics, University of Guelph" id="ABBRID0E32EK" xlink:type="simple">CBG</abbrev>); Thousand Islands National Park, 08-Jun-2012 to 15-Jun-2012 (5 exx, <abbrev xmlns:xlink="http://www.w3.org/1999/xlink" content-type="institution" xlink:title="Centre for Biodiversity Genomics, University of Guelph" id="ABBRID0EB3EK" xlink:type="simple">CBG</abbrev>); Thousand Islands National Park, 15-Jun-2012 to 22-Jun-2012 (3 exx, <abbrev xmlns:xlink="http://www.w3.org/1999/xlink" content-type="institution" xlink:title="Centre for Biodiversity Genomics, University of Guelph" id="ABBRID0EG3EK" xlink:type="simple">CBG</abbrev>). Quebec: Forillon National Park, 05-Jul-2013 to 15-Jul-2013 (4 exx, <abbrev xmlns:xlink="http://www.w3.org/1999/xlink" content-type="institution" xlink:title="Centre for Biodiversity Genomics, University of Guelph" id="ABBRID0EL3EK" xlink:type="simple">CBG</abbrev>); Forillon National Park, 15-Jul-2013 to 22-Jul-2013 (6 exx, <abbrev xmlns:xlink="http://www.w3.org/1999/xlink" content-type="institution" xlink:title="Centre for Biodiversity Genomics, University of Guelph" id="ABBRID0EQ3EK" xlink:type="simple">CBG</abbrev>); Forillon National Park, 22-Jul-2013 to 30-Jul-2013 (4 exx, <abbrev xmlns:xlink="http://www.w3.org/1999/xlink" content-type="institution" xlink:title="Centre for Biodiversity Genomics, University of Guelph" id="ABBRID0EV3EK" xlink:type="simple">CBG</abbrev>); Forillon National Park, 28-Jun-2013 to 05-Jul-2013 (1 ex, <abbrev xmlns:xlink="http://www.w3.org/1999/xlink" content-type="institution" xlink:title="Centre for Biodiversity Genomics, University of Guelph" id="ABBRID0E13EK" xlink:type="simple">CBG</abbrev>); Mingan Archipelago National Park Reserve, 02-Jul-2013 to 09-Jul-2013 (1 ex, <abbrev xmlns:xlink="http://www.w3.org/1999/xlink" content-type="institution" xlink:title="Centre for Biodiversity Genomics, University of Guelph" id="ABBRID0E63EK" xlink:type="simple">CBG</abbrev>). New Brunswick: Fundy National Park, 18-Jun-2013 to 25-Jun-2013 (1 ex, <abbrev xmlns:xlink="http://www.w3.org/1999/xlink" content-type="institution" xlink:title="Centre for Biodiversity Genomics, University of Guelph" id="ABBRID0EE4EK" xlink:type="simple">CBG</abbrev>); Fundy National Park, 02-Jul-2013 to 09-Jul-2013 (22 exx, <abbrev xmlns:xlink="http://www.w3.org/1999/xlink" content-type="institution" xlink:title="Centre for Biodiversity Genomics, University of Guelph" id="ABBRID0EJ4EK" xlink:type="simple">CBG</abbrev>); Fundy National Park, 09-Jul-2013 to 16-Jul-2013 (33 exx, <abbrev xmlns:xlink="http://www.w3.org/1999/xlink" content-type="institution" xlink:title="Centre for Biodiversity Genomics, University of Guelph" id="ABBRID0EO4EK" xlink:type="simple">CBG</abbrev>); Fundy National Park, 16-Jul-2013 to 23-Jul-2013 (8 exx, <abbrev xmlns:xlink="http://www.w3.org/1999/xlink" content-type="institution" xlink:title="Centre for Biodiversity Genomics, University of Guelph" id="ABBRID0ET4EK" xlink:type="simple">CBG</abbrev>). Nova Scotia: Cape Breton Highlands National Park, 14-Jul-2013 to 19-Jul-2013 (1 ex, <abbrev xmlns:xlink="http://www.w3.org/1999/xlink" content-type="institution" xlink:title="Centre for Biodiversity Genomics, University of Guelph" id="ABBRID0EY4EK" xlink:type="simple">CBG</abbrev>); Cape Breton Highlands National Park, 19-Jul-2013 to 26-Jul-2013 (1 ex, <abbrev xmlns:xlink="http://www.w3.org/1999/xlink" content-type="institution" xlink:title="Centre for Biodiversity Genomics, University of Guelph" id="ABBRID0E44EK" xlink:type="simple">CBG</abbrev>); Kejimkujik National Park, 13-Jun-2013 to 20-Jun-2013 (1 ex, <abbrev xmlns:xlink="http://www.w3.org/1999/xlink" content-type="institution" xlink:title="Centre for Biodiversity Genomics, University of Guelph" id="ABBRID0EC5EK" xlink:type="simple">CBG</abbrev>); Kejimkujik National Park, 27-Jun-2013 to 05-Jul-2013 (1 ex, <abbrev xmlns:xlink="http://www.w3.org/1999/xlink" content-type="institution" xlink:title="Centre for Biodiversity Genomics, University of Guelph" id="ABBRID0EH5EK" xlink:type="simple">CBG</abbrev>); Sable Island National Park Reserve, 01-Jul-2014 to 14-Jul-2014 (3 exx, <abbrev xmlns:xlink="http://www.w3.org/1999/xlink" content-type="institution" xlink:title="Centre for Biodiversity Genomics, University of Guelph" id="ABBRID0EM5EK" xlink:type="simple">CBG</abbrev>). Prince Edward Island: Prince Edward Island National Park, 03-Jul-2013 to 10-Jul-2013 (1 ex, <abbrev xmlns:xlink="http://www.w3.org/1999/xlink" content-type="institution" xlink:title="Centre for Biodiversity Genomics, University of Guelph" id="ABBRID0ER5EK" xlink:type="simple">CBG</abbrev>). Newfoundland: Gros Morne National Park, 12-Jul-2013 (1 ex, <abbrev xmlns:xlink="http://www.w3.org/1999/xlink" content-type="institution" xlink:title="Centre for Biodiversity Genomics, University of Guelph" id="ABBRID0EW5EK" xlink:type="simple">CBG</abbrev>); Gros Morne National Park, 09-Jul-2013 to 16-Jul-2013 (109 exx, <abbrev xmlns:xlink="http://www.w3.org/1999/xlink" content-type="institution" xlink:title="Centre for Biodiversity Genomics, University of Guelph" id="ABBRID0E25EK" xlink:type="simple">CBG</abbrev>); Gros Morne National Park, 09-Jul-2013 to 20-Jul-2013 (24 exx, <abbrev xmlns:xlink="http://www.w3.org/1999/xlink" content-type="institution" xlink:title="Centre for Biodiversity Genomics, University of Guelph" id="ABBRID0EA6EK" xlink:type="simple">CBG</abbrev>); Gros Morne National Park, 10-Jul-2013 to 20-Jul-2013 (6 exx, <abbrev xmlns:xlink="http://www.w3.org/1999/xlink" content-type="institution" xlink:title="Centre for Biodiversity Genomics, University of Guelph" id="ABBRID0EF6EK" xlink:type="simple">CBG</abbrev>); Gros Morne National Park, 23-Jul-2013 to 30-Jul-2013 (25 exx, <abbrev xmlns:xlink="http://www.w3.org/1999/xlink" content-type="institution" xlink:title="Centre for Biodiversity Genomics, University of Guelph" id="ABBRID0EK6EK" xlink:type="simple">CBG</abbrev>); Gros Morne National Park, 06-Aug-2013 to 13-Aug-2013 (2 exx, <abbrev xmlns:xlink="http://www.w3.org/1999/xlink" content-type="institution" xlink:title="Centre for Biodiversity Genomics, University of Guelph" id="ABBRID0EP6EK" xlink:type="simple">CBG</abbrev>); Terra Nova National Park, 25-Jun-2013 to 02-Jul-2013 (4 exx, <abbrev xmlns:xlink="http://www.w3.org/1999/xlink" content-type="institution" xlink:title="Centre for Biodiversity Genomics, University of Guelph" id="ABBRID0EU6EK" xlink:type="simple">CBG</abbrev>); Terra Nova National Park, 09-Jul-2013 to 16-Jul-2013 (37 exx, <abbrev xmlns:xlink="http://www.w3.org/1999/xlink" content-type="institution" xlink:title="Centre for Biodiversity Genomics, University of Guelph" id="ABBRID0EZ6EK" xlink:type="simple">CBG</abbrev>); Terra Nova National Park, 24-Jul-2013 to 30-Jul-2013 (3 exx, <abbrev xmlns:xlink="http://www.w3.org/1999/xlink" content-type="institution" xlink:title="Centre for Biodiversity Genomics, University of Guelph" id="ABBRID0E56EK" xlink:type="simple">CBG</abbrev>).</p></tp:treatment-sec><tp:treatment-sec sec-type="Diagnostic information" id="SECID0EDAFK"><title>Diagnostic information</title><p>(based on <xref ref-type="bibr" rid="B209">Wittmer 1979</xref>). Body length 1.3–1.5 mm. Habitus as in Fig. <xref ref-type="fig" rid="F14">28</xref>. Unicolorous dark brown to black, tarsi slightly paler. Mandibles with a finely serrate additional tooth on the inner surface. Male with the last ventrite long and narrow, deeply emarginate (almost to the middle), last visible tergite likewise deeply emarginate.</p></tp:treatment-sec><tp:treatment-sec sec-type="Bionomic notes" id="SECID0ERAFK"><title>Bionomic notes.</title><p>In Europe, this eurytopic species is usually found in dry, warm habitats such as exposed forest edges, dry meadows etc. (<xref ref-type="bibr" rid="B115">Koch 1989b</xref>). The larvae probably live in dead wood as predators (<xref ref-type="bibr" rid="B115">Koch 1989b</xref>). The Canadian specimens were collected in a variety of habitats, mainly forests, and mainly in Malaise traps.</p></tp:treatment-sec><tp:treatment-sec sec-type="comments" id="SECID0E6AFK"><title>Comments.</title><p>The minute size distinguishes this species from all other Canadian species of <italic><tp:taxon-name><tp:taxon-name-part taxon-name-part-type="genus" reg="Malthodes">Malthodes</tp:taxon-name-part></tp:taxon-name></italic> except for <italic><tp:taxon-name><tp:taxon-name-part taxon-name-part-type="genus" reg="Malthodes">M.</tp:taxon-name-part> <tp:taxon-name-part taxon-name-part-type="species" reg="parvulus">parvulus</tp:taxon-name-part></tp:taxon-name></italic> (LeConte, 1851) (<xref ref-type="bibr" rid="B62">Fender 1951</xref>, <xref ref-type="bibr" rid="B167">Pelletier and Hébert 2014</xref>). <italic><tp:taxon-name><tp:taxon-name-part taxon-name-part-type="genus" reg="Malthodes">Malthodes</tp:taxon-name-part> <tp:taxon-name-part taxon-name-part-type="species" reg="parvulus">parvulus</tp:taxon-name-part></tp:taxon-name></italic> is paler, with the first two antennomeres, pronotum, elytra and legs yellow (<xref ref-type="bibr" rid="B167">Pelletier and Hébert 2014</xref>). The structure of the terminal abdominal segments in males is also quite different between these species (see <xref ref-type="bibr" rid="B62">Fender (1951)</xref> or <xref ref-type="bibr" rid="B167">Pelletier and Hébert (2014)</xref> for figures of <italic><tp:taxon-name><tp:taxon-name-part taxon-name-part-type="genus" reg="Malthodes">M.</tp:taxon-name-part> <tp:taxon-name-part taxon-name-part-type="species" reg="parvulus">parvulus</tp:taxon-name-part></tp:taxon-name></italic>). However, all morphologically examined Canadian specimens of <italic><tp:taxon-name><tp:taxon-name-part taxon-name-part-type="genus" reg="Malthodes">M.</tp:taxon-name-part> <tp:taxon-name-part taxon-name-part-type="species" reg="pumilus">pumilus</tp:taxon-name-part></tp:taxon-name></italic> were females. It is probably a mainly parthenogenetic species, as males are rare in Europe as well (<xref ref-type="bibr" rid="B209">Wittmer 1979</xref>). The genitalia and modifications of the terminal abdominal segments of males are often crucial for morphological identification of <italic><tp:taxon-name><tp:taxon-name-part taxon-name-part-type="genus" reg="Malthodes">Malthodes</tp:taxon-name-part></tp:taxon-name></italic> species (<xref ref-type="bibr" rid="B62">Fender 1951</xref>; <xref ref-type="bibr" rid="B208">Wittmer 1970</xref>). The extreme scarcity of males for morphological diagnosis combined with the lack of recent taxonomic work on the genus in North America probably explains why <italic><tp:taxon-name><tp:taxon-name-part taxon-name-part-type="genus" reg="Malthodes">M.</tp:taxon-name-part> <tp:taxon-name-part taxon-name-part-type="species" reg="pumilus">pumilus</tp:taxon-name-part></tp:taxon-name></italic> has remained undetected despite being apparently widespread and common across Canada.</p></tp:treatment-sec><tp:treatment-sec><!--Section generated to contain objects referenced in tp:taxon-treatment.--><fig id="F14" position="float" orientation="portrait"><object-id xmlns:xlink="http://www.w3.org/1999/xlink" content-type="doi" xlink:type="simple">10.3897/zookeys.894.37862.figures27-28</object-id><object-id xmlns:xlink="http://www.w3.org/1999/xlink" content-type="arpha" xlink:type="simple">E6A08D9D-0D17-5781-A847-4609C8C06E68</object-id><label>Figures 27, 28.</label><caption><p><bold>27</bold><italic><tp:taxon-name><tp:taxon-name-part taxon-name-part-type="genus" reg="Dichelotarsus">Dichelotarsus</tp:taxon-name-part> <tp:taxon-name-part taxon-name-part-type="species" reg="lapponicus">lapponicus</tp:taxon-name-part></tp:taxon-name></italic> (Gyllenhal) <bold>27A</bold> habitus <bold>27B</bold> aedeagus, ventral view (everted endophallus removed) <bold>27C</bold> aedeagus, lateral view (everted endophallus removed) <bold>27D</bold> endophallus, lateral view <bold>28</bold><italic><tp:taxon-name><tp:taxon-name-part taxon-name-part-type="genus" reg="Malthodes">Malthodes</tp:taxon-name-part> <tp:taxon-name-part taxon-name-part-type="species" reg="pumilus">pumilus</tp:taxon-name-part></tp:taxon-name></italic> (Brébisson), habitus, L. Borowiec. Scale bars: 2.0 mm (<bold>27A</bold>), 0.5 mm (<bold>27B–D</bold>), 0.3 mm (<bold>28</bold>).</p></caption><graphic xmlns:xlink="http://www.w3.org/1999/xlink" xlink:href="zookeys-894-053-g014.jpg" position="float" orientation="portrait" xlink:type="simple" id="oo_362150.jpg"><uri content-type="original_file" xlink:type="simple">https://binary.pensoft.net/fig/362150</uri></graphic></fig></tp:treatment-sec><ref-list><ref id="B102"><mixed-citation xmlns:xlink="http://www.w3.org/1999/xlink" xlink:type="simple"><person-group><name name-style="western"><surname>Kazantsev</surname><given-names>SV</given-names></name><name name-style="western"><surname>Brancucci</surname><given-names>M</given-names></name></person-group> (<year>2007</year>) <article-title><tp:taxon-name><tp:taxon-name-part taxon-name-part-type="family">Cantharidae</tp:taxon-name-part></tp:taxon-name>.</article-title> In: <person-group><name name-style="western"><surname>Löbl</surname><given-names>I</given-names></name><name name-style="western"><surname>Smetana</surname><given-names>A</given-names></name></person-group> (<role>Eds</role>) <issue-title>Catalogue of Palaearctic Coleoptera (Vol.</issue-title><source>4). Apollo Books, Stenstrup</source>, <fpage>234</fpage>–<lpage>298</lpage>.</mixed-citation></ref><ref id="B209"><mixed-citation xmlns:xlink="http://www.w3.org/1999/xlink" xlink:type="simple"><person-group><name name-style="western"><surname>Wittmer</surname><given-names>W</given-names></name></person-group> (<year>1979</year>) <article-title><tp:taxon-name><tp:taxon-name-part taxon-name-part-type="tribe">Malthinini</tp:taxon-name-part></tp:taxon-name>.</article-title> In: <person-group><name name-style="western"><surname>Freude</surname><given-names>H</given-names></name><name name-style="western"><surname>Harde</surname><given-names>KW</given-names></name><name name-style="western"><surname>Lohse</surname><given-names>GA</given-names></name></person-group> (<role>Eds</role>) <issue-title>Die Käfer Mitteleuropas, Band 6.</issue-title><source>Goecke &amp; Evers, Krefeld</source>, <fpage>40</fpage>–<lpage>51</lpage>.</mixed-citation></ref><ref id="B115"><mixed-citation xmlns:xlink="http://www.w3.org/1999/xlink" xlink:type="simple"><person-group><name name-style="western"><surname>Koch</surname><given-names>K</given-names></name></person-group> (<year>1989b</year>) <source>Die Käfer Mitteleuropas, Ökologie (Vol. 2).</source><publisher-name>Goecke &amp; Evers Verlag</publisher-name>, <publisher-loc>Krefeld</publisher-loc>, <size units="page">382 pp</size>.</mixed-citation></ref><ref id="B62"><mixed-citation xmlns:xlink="http://www.w3.org/1999/xlink" xlink:type="simple"><person-group><name name-style="western"><surname>Fender</surname><given-names>KM</given-names></name></person-group> (<year>1951</year>) <article-title>The <tp:taxon-name><tp:taxon-name-part taxon-name-part-type="tribe">Malthini</tp:taxon-name-part></tp:taxon-name> of North America (<tp:taxon-name><tp:taxon-name-part taxon-name-part-type="order">Coleoptera</tp:taxon-name-part></tp:taxon-name>-<tp:taxon-name><tp:taxon-name-part taxon-name-part-type="family">Cantharidae</tp:taxon-name-part></tp:taxon-name>).</article-title><source>The American Midland Naturalist</source><volume>46</volume>: <fpage>513</fpage>–<lpage>629</lpage>. <ext-link xlink:type="simple" ext-link-type="doi" xlink:href="10.2307/2421804">https://doi.org/10.2307/2421804</ext-link></mixed-citation></ref><ref id="B167"><mixed-citation xmlns:xlink="http://www.w3.org/1999/xlink" xlink:type="simple"><person-group><name name-style="western"><surname>Pelletier</surname><given-names>GA</given-names></name><name name-style="western"><surname>Hébert</surname><given-names>C</given-names></name></person-group> (<year>2014</year>) <article-title>The <tp:taxon-name><tp:taxon-name-part taxon-name-part-type="family">Cantharidae</tp:taxon-name-part></tp:taxon-name> of Eastern Canada and Northeastern United States.</article-title><source>Canadian Journal of Arthropod Identification</source><volume>25</volume>: <fpage>1</fpage>–<lpage>246</lpage>. <ext-link xlink:type="simple" ext-link-type="doi" xlink:href="10.3752/cjai.2014.25">https://doi.org/10.3752/cjai.2014.25</ext-link></mixed-citation></ref><ref id="B208"><mixed-citation xmlns:xlink="http://www.w3.org/1999/xlink" xlink:type="simple"><person-group><name name-style="western"><surname>Wittmer</surname><given-names>W</given-names></name></person-group> (<year>1970</year>) <article-title>Zur Kenntnis der Gattung <italic><tp:taxon-name><tp:taxon-name-part taxon-name-part-type="genus">Malthodes</tp:taxon-name-part></tp:taxon-name></italic> Kies. (Col., <tp:taxon-name><tp:taxon-name-part taxon-name-part-type="family">Cantharidae</tp:taxon-name-part></tp:taxon-name>). Entomologische Arbeiten aus dem Museum G.</article-title><source>Frey</source><volume>21</volume>: <fpage>13</fpage>–<lpage>107</lpage>.</mixed-citation></ref></ref-list></tp:taxon-treatment>
