# Supplementary material for: DNA barcodes reveal 63 overlooked species of Canadian beetles (Insecta, Coleoptera)
Source: Zookeys. 2019 Dec 4;894:53–150. doi: 10.3897/zookeys.894.37862 (PMC6906170; doi:10.3897/zookeys.894.37862)
Supplement: XML Treatment for Attagenus smirnovi [file zookeys.894.37862-treatment34.xml]

<!DOCTYPE tp:taxon-treatment
  PUBLIC "-//TaxonX//DTD Taxonomic Treatment Publishing DTD v0 20100105//EN" "tax-treatment-NSO.dtd">
<tp:taxon-treatment xmlns:tp="http://www.plazi.org/taxpub"><tp:treatment-meta><kwd-group><label>Taxon classification</label><kwd><named-content xmlns:xlink="http://www.w3.org/1999/xlink" content-type="kingdom">Animalia</named-content></kwd><kwd><named-content xmlns:xlink="http://www.w3.org/1999/xlink" content-type="order">Coleoptera</named-content></kwd><kwd><named-content xmlns:xlink="http://www.w3.org/1999/xlink" content-type="family">Dermestidae</named-content></kwd></kwd-group><mixed-citation publication-type="journal"><person-group><name><surname>Pentinsaari</surname><given-names>Mikko</given-names></name><name><surname>Anderson</surname><given-names>Robert</given-names></name><name><surname>Borowiec</surname><given-names>Lech</given-names></name><name><surname>Bouchard</surname><given-names>Patrice</given-names></name><name><surname>Brunke</surname><given-names>Adam</given-names></name><name><surname>Douglas</surname><given-names>Hume</given-names></name><name><surname>Smith</surname><given-names>Andrew B.T.</given-names></name><name><surname>Hebert</surname><given-names>Paul D. N.</given-names></name></person-group><article-title>DNA barcodes reveal 63 overlooked species of Canadian beetles (<tp:taxon-name><tp:taxon-name-part taxon-name-part-type="class">Insecta</tp:taxon-name-part></tp:taxon-name>, <tp:taxon-name><tp:taxon-name-part taxon-name-part-type="order">Coleoptera</tp:taxon-name-part></tp:taxon-name>)</article-title><source>Zookeys</source><day>04</day><month>12</month><year>2019</year><volume>894</volume><fpage>53</fpage><lpage>150</lpage><pub-id pub-id-type="doi">10.3897/zookeys.894.37862</pub-id></mixed-citation></tp:treatment-meta><tp:nomenclature><tp:taxon-name><object-id xmlns:xlink="http://www.w3.org/1999/xlink" content-type="arpha" xlink:type="simple">5D6A0B62-20A6-5C44-A285-5805E87FBB66</object-id>
              <tp:taxon-name-part taxon-name-part-type="genus" reg="Attagenus">Attagenus</tp:taxon-name-part>
              <tp:taxon-name-part taxon-name-part-type="species" reg="smirnovi">smirnovi</tp:taxon-name-part>
                          </tp:taxon-name><tp:taxon-authority>Zhantiev, 1973)</tp:taxon-authority><xref ref-type="fig" rid="F15">Figure 29</xref></tp:nomenclature><tp:treatment-sec sec-type="distribution" id="SECID0ENGFK"><title>Distribution.</title><p>Native to the Afrotropical region. Adventive in the Palaearctic region, first recorded from Europe in the 1960s (misidentified under various species names), distribution expanded in recent decades (Stengaard Hansen et al. 2012). Adventive in the Nearctic region (Ontario, Canada).</p></tp:treatment-sec><tp:treatment-sec sec-type="Canadian records" id="SECID0ESGFK"><title>Canadian records.</title><p>Ontario: Toronto, 19-Jul-2016 (3 exx, <abbrev xmlns:xlink="http://www.w3.org/1999/xlink" content-type="institution" xlink:title="Centre for Biodiversity Genomics, University of Guelph" id="ABBRID0EYGFK" xlink:type="simple">CBG</abbrev>).</p></tp:treatment-sec><tp:treatment-sec sec-type="Diagnostic information" id="SECID0E4GFK"><title>Diagnostic information</title><p>(based on <xref ref-type="bibr" rid="B165">Peacock 1979</xref>, <xref ref-type="bibr" rid="B81">Halstead 1981</xref>, and <xref ref-type="bibr" rid="B100">Kalik 1992</xref>). Body length 2.3–4.0 mm. Habitus as in Fig. <xref ref-type="fig" rid="F15">29A, B</xref>. Dark brown to black with yellow pubescence, elytra red-brown in males, usually paler yellow-brown in females. Antennae and legs red-brown or yellow-brown. Male antennomere 11 slightly curved at the base, ca. four times longer than wide and ca. four times as long as the combined length of antennomeres 9 and 10. Female antennal club elongate, last antennomere not modified, ovoid. Propleurotrochantin exposed. Anterior ventral carina of mesofemur prominent and sharp, posterior carina weakly developed. Metacoxa reaching metepimeron.</p></tp:treatment-sec><tp:treatment-sec sec-type="Bionomic notes" id="SECID0ETHFK"><title>Bionomic notes.</title><p>This species is recorded from the nests of the Little swift (<italic><tp:taxon-name><tp:taxon-name-part taxon-name-part-type="genus" reg="Apus">Apus</tp:taxon-name-part> <tp:taxon-name-part taxon-name-part-type="species" reg="affinis">affinis</tp:taxon-name-part></tp:taxon-name></italic> (J.E. Gray, 1830)) in Kenya (<xref ref-type="bibr" rid="B165">Peacock 1979</xref>). It is an indoor pest of various materials of animal origin in Europe (Stengaard Hansen et al. 2012). The Canadian specimens (two larvae and one adult female) were collected in an apartment in Toronto.</p></tp:treatment-sec><tp:treatment-sec sec-type="comments" id="SECID0EIIFK"><title>Comments.</title><p>Vernacularly known as the brown carpet beetle. The coloration makes this species quite distinctive among <italic><tp:taxon-name><tp:taxon-name-part taxon-name-part-type="genus" reg="Attagenus">Attagenus</tp:taxon-name-part></tp:taxon-name></italic> species recorded from Canada. Presence of adults and larvae in a home suggest establishment in Canada. It is unknown how large or viable Canadian populations of this species are.</p><fig id="F15" position="float" orientation="portrait"><object-id xmlns:xlink="http://www.w3.org/1999/xlink" content-type="doi" xlink:type="simple">10.3897/zookeys.894.37862.figure29</object-id><object-id xmlns:xlink="http://www.w3.org/1999/xlink" content-type="arpha" xlink:type="simple">65AFC1B6-4438-5ED5-8D53-67413195D121</object-id><label>Figure 29.</label><caption><p><italic><tp:taxon-name><tp:taxon-name-part taxon-name-part-type="genus" reg="Attagenus">Attagenus</tp:taxon-name-part> <tp:taxon-name-part taxon-name-part-type="species" reg="smirnovi">smirnovi</tp:taxon-name-part></tp:taxon-name></italic> Zhantiev, habitus, L. Borowiec <bold>A</bold> male <bold>B</bold> female. Scale bar: 1.0 mm.</p></caption><graphic xmlns:xlink="http://www.w3.org/1999/xlink" xlink:href="zookeys-894-053-g015.jpg" position="float" orientation="portrait" xlink:type="simple" id="oo_362151.jpg"><uri content-type="original_file" xlink:type="simple">https://binary.pensoft.net/fig/362151</uri></graphic></fig></tp:treatment-sec><ref-list><ref id="B165"><mixed-citation xmlns:xlink="http://www.w3.org/1999/xlink" xlink:type="simple"><person-group><name name-style="western"><surname>Peacock</surname><given-names>ER</given-names></name></person-group> (<year>1979</year>) <article-title><italic><tp:taxon-name><tp:taxon-name-part taxon-name-part-type="genus">Attagenus</tp:taxon-name-part> <tp:taxon-name-part taxon-name-part-type="species">smirnovi</tp:taxon-name-part></tp:taxon-name></italic> Zhantiev (<tp:taxon-name><tp:taxon-name-part taxon-name-part-type="order">Coleoptera</tp:taxon-name-part></tp:taxon-name>: <tp:taxon-name><tp:taxon-name-part taxon-name-part-type="family">Dermestidae</tp:taxon-name-part></tp:taxon-name>) a species new to Britain, with keys to the adults and larvae of British <italic><tp:taxon-name><tp:taxon-name-part taxon-name-part-type="genus">Attagenus</tp:taxon-name-part></tp:taxon-name></italic>.</article-title><source>Entomologist’s Gazette</source><volume>30</volume>: <fpage>131</fpage>–<lpage>136</lpage>.</mixed-citation></ref><ref id="B81"><mixed-citation xmlns:xlink="http://www.w3.org/1999/xlink" xlink:type="simple"><person-group><name name-style="western"><surname>Halstead</surname><given-names>DGH</given-names></name></person-group> (<year>1981</year>) <article-title>Taxonomic notes on some <italic><tp:taxon-name><tp:taxon-name-part taxon-name-part-type="genus">Attagenus</tp:taxon-name-part></tp:taxon-name></italic> spp associated with stored products, including a new black species from Africa (<tp:taxon-name><tp:taxon-name-part taxon-name-part-type="order">Coleoptera</tp:taxon-name-part></tp:taxon-name>: <tp:taxon-name><tp:taxon-name-part taxon-name-part-type="family">Dermestidae</tp:taxon-name-part></tp:taxon-name>).</article-title><source>Journal of Stored Product Research</source><volume>17</volume>: <fpage>91</fpage>–<lpage>99</lpage>. <ext-link xlink:type="simple" ext-link-type="doi" xlink:href="10.1016/0022-474X(81)90007-2">https://doi.org/10.1016/0022-474X(81)90007-2</ext-link></mixed-citation></ref><ref id="B100"><mixed-citation xmlns:xlink="http://www.w3.org/1999/xlink" xlink:type="simple"><person-group><name name-style="western"><surname>Kalik</surname><given-names>V</given-names></name></person-group> (<year>1992</year>) <article-title><tp:taxon-name><tp:taxon-name-part taxon-name-part-type="family">Dermestidae</tp:taxon-name-part></tp:taxon-name>.</article-title> In: <person-group><name name-style="western"><surname>Lohse</surname><given-names>GA</given-names></name><name name-style="western"><surname>Lucht</surname><given-names>WH</given-names></name></person-group> (<role>Eds</role>) <issue-title>Die Käfer Mitteleuropas, Band 13 (2.</issue-title><source>Supplementband). Goecke &amp; Evers, Krefeld</source>, <fpage>83</fpage>–<lpage>86</lpage>.</mixed-citation></ref></ref-list></tp:taxon-treatment>
