# Supplementary material for: DNA barcodes reveal 63 overlooked species of Canadian beetles (Insecta, Coleoptera)
Source: Zookeys. 2019 Dec 4;894:53–150. doi: 10.3897/zookeys.894.37862 (PMC6906170; doi:10.3897/zookeys.894.37862)
Supplement: XML Treatment for Cryptophilus obliteratus [file zookeys.894.37862-treatment36.xml]

<!DOCTYPE tp:taxon-treatment
  PUBLIC "-//TaxonX//DTD Taxonomic Treatment Publishing DTD v0 20100105//EN" "tax-treatment-NSO.dtd">
<tp:taxon-treatment xmlns:tp="http://www.plazi.org/taxpub"><tp:treatment-meta><kwd-group><label>Taxon classification</label><kwd><named-content xmlns:xlink="http://www.w3.org/1999/xlink" content-type="kingdom">Animalia</named-content></kwd><kwd><named-content xmlns:xlink="http://www.w3.org/1999/xlink" content-type="order">Coleoptera</named-content></kwd><kwd><named-content xmlns:xlink="http://www.w3.org/1999/xlink" content-type="family">Erotylidae</named-content></kwd></kwd-group><mixed-citation publication-type="journal"><person-group><name><surname>Pentinsaari</surname><given-names>Mikko</given-names></name><name><surname>Anderson</surname><given-names>Robert</given-names></name><name><surname>Borowiec</surname><given-names>Lech</given-names></name><name><surname>Bouchard</surname><given-names>Patrice</given-names></name><name><surname>Brunke</surname><given-names>Adam</given-names></name><name><surname>Douglas</surname><given-names>Hume</given-names></name><name><surname>Smith</surname><given-names>Andrew B.T.</given-names></name><name><surname>Hebert</surname><given-names>Paul D. N.</given-names></name></person-group><article-title>DNA barcodes reveal 63 overlooked species of Canadian beetles (<tp:taxon-name><tp:taxon-name-part taxon-name-part-type="class">Insecta</tp:taxon-name-part></tp:taxon-name>, <tp:taxon-name><tp:taxon-name-part taxon-name-part-type="order">Coleoptera</tp:taxon-name-part></tp:taxon-name>)</article-title><source>Zookeys</source><day>04</day><month>12</month><year>2019</year><volume>894</volume><fpage>53</fpage><lpage>150</lpage><pub-id pub-id-type="doi">10.3897/zookeys.894.37862</pub-id></mixed-citation></tp:treatment-meta><tp:nomenclature><tp:taxon-name><object-id xmlns:xlink="http://www.w3.org/1999/xlink" content-type="arpha" xlink:type="simple">13E3B3FA-34F0-5820-A4C7-202136FE9F56</object-id>
              <tp:taxon-name-part taxon-name-part-type="genus" reg="Cryptophilus">Cryptophilus</tp:taxon-name-part>
              <tp:taxon-name-part taxon-name-part-type="species" reg="obliteratus">obliteratus</tp:taxon-name-part>
                          </tp:taxon-name><tp:taxon-authority>Reitter, 1874</tp:taxon-authority></tp:nomenclature><tp:treatment-sec sec-type="distribution" id="SECID0EXPFK"><title>Distribution.</title><p>Native to the Palaearctic region (Asia). Adventive in the western Palaearctic region, recorded in Europe at least from Austria, Denmark, Germany, and France (<xref ref-type="bibr" rid="B42">Denux and Zagatti 2010</xref>). Adventive in the Nearctic region (Arkansas, Massachusetts, Maryland, Minnesota, and Wisconsin, United States (<xref ref-type="bibr" rid="B56">Esser 2017</xref>), and Ontario, Canada).</p></tp:treatment-sec><tp:treatment-sec sec-type="Canadian records" id="SECID0EFQFK"><title>Canadian records.</title><p>Ontario: Ailsa Craig, 22-Apr-2013 to 03-May-2013 (1 ex, <abbrev xmlns:xlink="http://www.w3.org/1999/xlink" content-type="institution" xlink:title="Centre for Biodiversity Genomics, University of Guelph" id="ABBRID0ELQFK" xlink:type="simple">CBG</abbrev>); Dunnville, 22-Apr-2013 to 03-May-2013 (1 ex, <abbrev xmlns:xlink="http://www.w3.org/1999/xlink" content-type="institution" xlink:title="Centre for Biodiversity Genomics, University of Guelph" id="ABBRID0EQQFK" xlink:type="simple">CBG</abbrev>); London, 22-Apr-2013 to 03-May-2013 (2 exx, <abbrev xmlns:xlink="http://www.w3.org/1999/xlink" content-type="institution" xlink:title="Centre for Biodiversity Genomics, University of Guelph" id="ABBRID0EVQFK" xlink:type="simple">CBG</abbrev>); Orillia, 20-Apr-2015 to 08-May-2015 (1 ex, <abbrev xmlns:xlink="http://www.w3.org/1999/xlink" content-type="institution" xlink:title="Centre for Biodiversity Genomics, University of Guelph" id="ABBRID0E1QFK" xlink:type="simple">CBG</abbrev>); Peterborough, 05-Jul-2015 to 11-Jul-2015 (1 ex, <abbrev xmlns:xlink="http://www.w3.org/1999/xlink" content-type="institution" xlink:title="Centre for Biodiversity Genomics, University of Guelph" id="ABBRID0E6QFK" xlink:type="simple">CBG</abbrev>); Port Rowan, 22-Apr-2013 to 03-May-2013 (2 exx, <abbrev xmlns:xlink="http://www.w3.org/1999/xlink" content-type="institution" xlink:title="Centre for Biodiversity Genomics, University of Guelph" id="ABBRID0EERFK" xlink:type="simple">CBG</abbrev>); Scarborough, 20-Apr-2015 to 08-May-2015 (1 ex, <abbrev xmlns:xlink="http://www.w3.org/1999/xlink" content-type="institution" xlink:title="Centre for Biodiversity Genomics, University of Guelph" id="ABBRID0EJRFK" xlink:type="simple">CBG</abbrev>); Whitby, 22-Apr-2013 to 03-May-2013 (5 exx, <abbrev xmlns:xlink="http://www.w3.org/1999/xlink" content-type="institution" xlink:title="Centre for Biodiversity Genomics, University of Guelph" id="ABBRID0EORFK" xlink:type="simple">CBG</abbrev>).</p></tp:treatment-sec><tp:treatment-sec sec-type="Diagnostic information" id="SECID0ETRFK"><title>Diagnostic information</title><p>(based on <xref ref-type="bibr" rid="B55">Esser 2016</xref>). Body length ca. 2.5 mm. Color red-brown with more-or-less extensive black markings on the elytra, usually a transverse black band or black lateral spots. Lateral margins of pronotum rounded, more abruptly narrowed basally, concave just in front of the sharp, approximately right-angled hind angles. Meso- and metatibiae bent inwards in males. Parameres relatively shorter than in the other two species recorded from North America. For habitus and genital figures, see <xref ref-type="bibr" rid="B55">Esser (2016)</xref> and Jens Esser’s homepage: <ext-link xmlns:xlink="http://www.w3.org/1999/xlink" xlink:type="simple" ext-link-type="uri" xlink:href="http://cryptophagidae.de/Cryptophilus-Erotylidae-pleasing-fungus-beetles/">http://cryptophagidae.de/Cryptophilus-Erotylidae-pleasing-fungus-beetles/</ext-link></p></tp:treatment-sec><tp:treatment-sec sec-type="Bionomic notes" id="SECID0EFSFK"><title>Bionomic notes.</title><p>This species has been collected from heaps of compost and garden waste in Germany (<xref ref-type="bibr" rid="B68">Franzen 1991</xref>). The Canadian specimens were collected with Malaise traps, mainly from suburban residential areas.</p></tp:treatment-sec><tp:treatment-sec sec-type="comments" id="SECID0EPSFK"><title>Comments.</title><p><xref ref-type="bibr" rid="B56">Esser (2017)</xref> reported <italic><tp:taxon-name><tp:taxon-name-part taxon-name-part-type="genus" reg="Cryptophilus">Cryptophilus</tp:taxon-name-part> <tp:taxon-name-part taxon-name-part-type="species" reg="obliteratus">obliteratus</tp:taxon-name-part></tp:taxon-name></italic> from the United States and synonymized <italic><tp:taxon-name><tp:taxon-name-part taxon-name-part-type="genus" reg="Cryptophilus">Cryptophilus</tp:taxon-name-part> <tp:taxon-name-part taxon-name-part-type="species" reg="seriatus">seriatus</tp:taxon-name-part></tp:taxon-name></italic> Casey, 1924 (described from Massachusetts) with it. This species has obviously been present in North America for a long time, and Canadian records older than those reported here may well be found in collections.</p></tp:treatment-sec><ref-list><ref id="B42"><mixed-citation xmlns:xlink="http://www.w3.org/1999/xlink" xlink:type="simple"><person-group><name name-style="western"><surname>Denux</surname><given-names>O</given-names></name><name name-style="western"><surname>Zagatti</surname><given-names>P</given-names></name></person-group> (<year>2010</year>) <article-title><tp:taxon-name><tp:taxon-name-part taxon-name-part-type="order">Coleoptera</tp:taxon-name-part></tp:taxon-name> families other than <tp:taxon-name><tp:taxon-name-part taxon-name-part-type="family">Cerambycidae</tp:taxon-name-part></tp:taxon-name>, <tp:taxon-name><tp:taxon-name-part taxon-name-part-type="family">Curculionidae</tp:taxon-name-part></tp:taxon-name> sensu lato, <tp:taxon-name><tp:taxon-name-part taxon-name-part-type="family">Chrysomelidae</tp:taxon-name-part></tp:taxon-name> sensu lato and <tp:taxon-name><tp:taxon-name-part taxon-name-part-type="family">Coccinelidae</tp:taxon-name-part></tp:taxon-name>. Chapter 8.5.</article-title><source>BioRisk</source><volume>4</volume>: <fpage>315</fpage>–<lpage>406</lpage>. <ext-link xlink:type="simple" ext-link-type="doi" xlink:href="10.3897/biorisk.4.61">https://doi.org/10.3897/biorisk.4.61</ext-link></mixed-citation></ref><ref id="B56"><mixed-citation xmlns:xlink="http://www.w3.org/1999/xlink" xlink:type="simple"><person-group><name name-style="western"><surname>Esser</surname><given-names>J</given-names></name></person-group> (<year>2017</year>) <article-title>On the Nearctic <italic><tp:taxon-name><tp:taxon-name-part taxon-name-part-type="genus">Cryptophilus</tp:taxon-name-part></tp:taxon-name></italic> Reitter, 1874 (<tp:taxon-name><tp:taxon-name-part taxon-name-part-type="order">Coleoptera</tp:taxon-name-part></tp:taxon-name>: <tp:taxon-name><tp:taxon-name-part taxon-name-part-type="family">Erotylidae</tp:taxon-name-part></tp:taxon-name>).</article-title><source>Linzer biologische Beiträge</source><volume>49</volume>: <fpage>1133</fpage>–<lpage>1137</lpage>.</mixed-citation></ref><ref id="B55"><mixed-citation xmlns:xlink="http://www.w3.org/1999/xlink" xlink:type="simple"><person-group><name name-style="western"><surname>Esser</surname><given-names>J</given-names></name></person-group> (<year>2016</year>) <article-title>Über die Identität von <italic><tp:taxon-name><tp:taxon-name-part taxon-name-part-type="genus">Cryptophilus</tp:taxon-name-part> <tp:taxon-name-part taxon-name-part-type="species">integer</tp:taxon-name-part></tp:taxon-name></italic> (Heer, 1841) (<tp:taxon-name><tp:taxon-name-part taxon-name-part-type="order">Coleoptera</tp:taxon-name-part></tp:taxon-name>, <tp:taxon-name><tp:taxon-name-part taxon-name-part-type="family">Erotylidae</tp:taxon-name-part></tp:taxon-name>).</article-title><source>Entomologische Nachrichten und Berichte</source><volume>60</volume>: <fpage>213</fpage>–<lpage>218</lpage>.</mixed-citation></ref><ref id="B68"><mixed-citation xmlns:xlink="http://www.w3.org/1999/xlink" xlink:type="simple"><person-group><name name-style="western"><surname>Franzen</surname><given-names>B</given-names></name></person-group> (<year>1991</year>) <article-title>Vorläufige Mitteilung über eine <italic><tp:taxon-name><tp:taxon-name-part taxon-name-part-type="genus">Cryptophilus</tp:taxon-name-part></tp:taxon-name></italic>-Art neu für Mitteleuropa (<tp:taxon-name><tp:taxon-name-part taxon-name-part-type="order">Coleoptera</tp:taxon-name-part></tp:taxon-name>: <tp:taxon-name><tp:taxon-name-part taxon-name-part-type="family">Languriidae</tp:taxon-name-part></tp:taxon-name>).</article-title><source>Mitteilungen der Arbeitsgemeinschaft Rheinischer Koleopterologen</source><volume>1</volume>: <fpage>59</fpage>–<lpage>63</lpage>.</mixed-citation></ref></ref-list></tp:taxon-treatment>
