# Supplementary material for: DNA barcodes reveal 63 overlooked species of Canadian beetles (Insecta, Coleoptera)
Source: Zookeys. 2019 Dec 4;894:53–150. doi: 10.3897/zookeys.894.37862 (PMC6906170; doi:10.3897/zookeys.894.37862)
Supplement: XML Treatment for Cryptophilus propinquus [file zookeys.894.37862-treatment37.xml]

<!DOCTYPE tp:taxon-treatment
  PUBLIC "-//TaxonX//DTD Taxonomic Treatment Publishing DTD v0 20100105//EN" "tax-treatment-NSO.dtd">
<tp:taxon-treatment xmlns:tp="http://www.plazi.org/taxpub"><tp:treatment-meta><kwd-group><label>Taxon classification</label><kwd><named-content xmlns:xlink="http://www.w3.org/1999/xlink" content-type="kingdom">Animalia</named-content></kwd><kwd><named-content xmlns:xlink="http://www.w3.org/1999/xlink" content-type="order">Coleoptera</named-content></kwd><kwd><named-content xmlns:xlink="http://www.w3.org/1999/xlink" content-type="family">Erotylidae</named-content></kwd></kwd-group><mixed-citation publication-type="journal"><person-group><name><surname>Pentinsaari</surname><given-names>Mikko</given-names></name><name><surname>Anderson</surname><given-names>Robert</given-names></name><name><surname>Borowiec</surname><given-names>Lech</given-names></name><name><surname>Bouchard</surname><given-names>Patrice</given-names></name><name><surname>Brunke</surname><given-names>Adam</given-names></name><name><surname>Douglas</surname><given-names>Hume</given-names></name><name><surname>Smith</surname><given-names>Andrew B.T.</given-names></name><name><surname>Hebert</surname><given-names>Paul D. N.</given-names></name></person-group><article-title>DNA barcodes reveal 63 overlooked species of Canadian beetles (<tp:taxon-name><tp:taxon-name-part taxon-name-part-type="class">Insecta</tp:taxon-name-part></tp:taxon-name>, <tp:taxon-name><tp:taxon-name-part taxon-name-part-type="order">Coleoptera</tp:taxon-name-part></tp:taxon-name>)</article-title><source>Zookeys</source><day>04</day><month>12</month><year>2019</year><volume>894</volume><fpage>53</fpage><lpage>150</lpage><pub-id pub-id-type="doi">10.3897/zookeys.894.37862</pub-id></mixed-citation></tp:treatment-meta><tp:nomenclature><tp:taxon-name><object-id xmlns:xlink="http://www.w3.org/1999/xlink" content-type="arpha" xlink:type="simple">4193C61E-4D7A-57F4-8141-42B84A29BB52</object-id>
              <tp:taxon-name-part taxon-name-part-type="genus" reg="Cryptophilus">Cryptophilus</tp:taxon-name-part>
              <tp:taxon-name-part taxon-name-part-type="species" reg="propinquus">propinquus</tp:taxon-name-part>
                          </tp:taxon-name><tp:taxon-authority>Reitter, 1874</tp:taxon-authority></tp:nomenclature><tp:treatment-sec sec-type="Distribution" id="SECID0EKDIS"><title>Distribution.</title><p>This species was confused with <italic><tp:taxon-name><tp:taxon-name-part taxon-name-part-type="genus" reg="Cryptophilus">Cryptophilus</tp:taxon-name-part> <tp:taxon-name-part taxon-name-part-type="species" reg="angustus">angustus</tp:taxon-name-part></tp:taxon-name></italic> (Rosenhauer, 1856) under the name <italic><tp:taxon-name><tp:taxon-name-part taxon-name-part-type="genus" reg="Cryptophilus">Cryptophilus</tp:taxon-name-part> <tp:taxon-name-part taxon-name-part-type="species" reg="integer">integer</tp:taxon-name-part></tp:taxon-name></italic> (Heer, 1841) until recently. Therefore, its distribution is not yet very well known. <italic><tp:taxon-name><tp:taxon-name-part taxon-name-part-type="genus" reg="Cryptophilus">Cryptophilus</tp:taxon-name-part> <tp:taxon-name-part taxon-name-part-type="species" reg="propinquus">propinquus</tp:taxon-name-part></tp:taxon-name></italic> was described from Japan, and has been recorded at least from Germany, India, Italy, Turkey, and the United States (<xref ref-type="bibr" rid="B55">Esser 2016</xref>, <xref ref-type="bibr" rid="B56">2017</xref>). Adventive in the Nearctic region (Maryland, Minnesota, Mississippi, and Wisconsin, United States (<xref ref-type="bibr" rid="B56">Esser 2017</xref>), and British Columbia and Ontario, Canada).</p></tp:treatment-sec><tp:treatment-sec sec-type="Canadian records" id="SECID0EGWFK"><title>Canadian records.</title><p>British Columbia: Victoria, 25-Jun-2014 to 02-Jul-2014 (1 ex, <abbrev xmlns:xlink="http://www.w3.org/1999/xlink" content-type="institution" xlink:title="Centre for Biodiversity Genomics, University of Guelph" id="ABBRID0EMWFK" xlink:type="simple">CBG</abbrev>); Victoria, 23-Jul-2014 to 30-Jul-2014 (2 exx, <abbrev xmlns:xlink="http://www.w3.org/1999/xlink" content-type="institution" xlink:title="Centre for Biodiversity Genomics, University of Guelph" id="ABBRID0ERWFK" xlink:type="simple">CBG</abbrev>). Ontario: Cambridge, 04-Jun-2015 to 11-Jun-2015 (1 ex, <abbrev xmlns:xlink="http://www.w3.org/1999/xlink" content-type="institution" xlink:title="Centre for Biodiversity Genomics, University of Guelph" id="ABBRID0EWWFK" xlink:type="simple">CBG</abbrev>); Guelph, 15-Jul-2010 to 01-Aug-2010 (1 ex, <abbrev xmlns:xlink="http://www.w3.org/1999/xlink" content-type="institution" xlink:title="Centre for Biodiversity Genomics, University of Guelph" id="ABBRID0E2WFK" xlink:type="simple">CBG</abbrev>); Guelph, 17-Sep-2017 (2 exx, <abbrev xmlns:xlink="http://www.w3.org/1999/xlink" content-type="institution" xlink:title="Centre for Biodiversity Genomics, University of Guelph" id="ABBRID0EAXFK" xlink:type="simple">CBG</abbrev>); Rouge National Urban Park, 15-Sep-2013 (1 ex, <abbrev xmlns:xlink="http://www.w3.org/1999/xlink" content-type="institution" xlink:title="Centre for Biodiversity Genomics, University of Guelph" id="ABBRID0EFXFK" xlink:type="simple">CBG</abbrev>).</p></tp:treatment-sec><tp:treatment-sec sec-type="Diagnostic information" id="SECID0EKXFK"><title>Diagnostic information</title><p>(based on <xref ref-type="bibr" rid="B55">Esser 2016</xref>). Body length ca. 2 mm. Red-brown without black markings on the elytra. Sides of pronotum evenly rounded in dorsal view, no concavity before blunt hind angles. Meso- and metatibiae dilated distally, sometimes with a blunt angle on the dorsal edge in males, but not bent ventrad in either sex. Parameres relatively longer than in <italic><tp:taxon-name><tp:taxon-name-part taxon-name-part-type="genus" reg="Cryptophilus">C.</tp:taxon-name-part> <tp:taxon-name-part taxon-name-part-type="species" reg="obliteratus">obliteratus</tp:taxon-name-part></tp:taxon-name></italic>, but shorter than in <italic><tp:taxon-name><tp:taxon-name-part taxon-name-part-type="genus" reg="Cryptophilus">C.</tp:taxon-name-part> <tp:taxon-name-part taxon-name-part-type="species" reg="angustus">angustus</tp:taxon-name-part></tp:taxon-name></italic>. For habitus and genital figures, see <xref ref-type="bibr" rid="B55">Esser (2016)</xref> and Jens Esser’s homepage: <ext-link xmlns:xlink="http://www.w3.org/1999/xlink" xlink:type="simple" ext-link-type="uri" xlink:href="http://cryptophagidae.de/Cryptophilus-Erotylidae-pleasing-fungus-beetles/">http://cryptophagidae.de/Cryptophilus-Erotylidae-pleasing-fungus-beetles/</ext-link></p></tp:treatment-sec><tp:treatment-sec sec-type="Bionomic notes" id="SECID0ESYFK"><title>Bionomic notes.</title><p>This species is found in decaying plant material, e.g., in compost heaps (<xref ref-type="bibr" rid="B115">Koch 1989b</xref>, <xref ref-type="bibr" rid="B180">Ruta et al. 2011</xref>). The DNA barcoded Canadian specimens were collected in Malaise traps in suburban residential areas, in pitfall traps in forest fragments, and by sifting compost heaps.</p></tp:treatment-sec><tp:treatment-sec sec-type="comments" id="SECID0EAZFK"><title>Comments.</title><p><italic><tp:taxon-name><tp:taxon-name-part taxon-name-part-type="genus" reg="Cryptophilus">Cryptophilus</tp:taxon-name-part> <tp:taxon-name-part taxon-name-part-type="species" reg="integer">integer</tp:taxon-name-part></tp:taxon-name></italic> (Heer, 1841) is listed as occurring in Canada by (<xref ref-type="bibr" rid="B27">Bousquet et al. 2013</xref>), but <xref ref-type="bibr" rid="B55">Esser (2016</xref>, <xref ref-type="bibr" rid="B56">2017</xref>) discovered that the name is not valid and refers specimens identified as <italic><tp:taxon-name><tp:taxon-name-part taxon-name-part-type="genus" reg="Cryptophilus">C.</tp:taxon-name-part> <tp:taxon-name-part taxon-name-part-type="species" reg="integer">integer</tp:taxon-name-part></tp:taxon-name></italic> to two different species: <italic><tp:taxon-name><tp:taxon-name-part taxon-name-part-type="genus" reg="Cryptophilus">C.</tp:taxon-name-part> <tp:taxon-name-part taxon-name-part-type="species" reg="propinquus">propinquus</tp:taxon-name-part></tp:taxon-name></italic> Reitter, 1874 and <italic><tp:taxon-name><tp:taxon-name-part taxon-name-part-type="genus" reg="Cryptophilus">C.</tp:taxon-name-part> <tp:taxon-name-part taxon-name-part-type="species" reg="angustus">angustus</tp:taxon-name-part></tp:taxon-name></italic> (Rosenhauer, 1856) (= <italic><tp:taxon-name><tp:taxon-name-part taxon-name-part-type="genus" reg="Cryptophilus">C.</tp:taxon-name-part> <tp:taxon-name-part taxon-name-part-type="species" reg="simplex">simplex</tp:taxon-name-part></tp:taxon-name></italic> (Wollaston, 1857)). <xref ref-type="bibr" rid="B56">Esser (2017)</xref> reported that both of these species occur in the Nearctic region but listed no records from Canada for either species. We found only <italic><tp:taxon-name><tp:taxon-name-part taxon-name-part-type="genus" reg="Cryptophilus">C.</tp:taxon-name-part> <tp:taxon-name-part taxon-name-part-type="species" reg="propinquus">propinquus</tp:taxon-name-part></tp:taxon-name></italic> among the DNA barcoded Canadian specimens, but not <italic><tp:taxon-name><tp:taxon-name-part taxon-name-part-type="genus" reg="Cryptophilus">C.</tp:taxon-name-part> <tp:taxon-name-part taxon-name-part-type="species" reg="angustus">angustus</tp:taxon-name-part></tp:taxon-name></italic>.</p></tp:treatment-sec><ref-list><ref id="B55"><mixed-citation xmlns:xlink="http://www.w3.org/1999/xlink" xlink:type="simple"><person-group><name name-style="western"><surname>Esser</surname><given-names>J</given-names></name></person-group> (<year>2016</year>) <article-title>Über die Identität von <italic><tp:taxon-name><tp:taxon-name-part taxon-name-part-type="genus">Cryptophilus</tp:taxon-name-part> <tp:taxon-name-part taxon-name-part-type="species">integer</tp:taxon-name-part></tp:taxon-name></italic> (Heer, 1841) (<tp:taxon-name><tp:taxon-name-part taxon-name-part-type="order">Coleoptera</tp:taxon-name-part></tp:taxon-name>, <tp:taxon-name><tp:taxon-name-part taxon-name-part-type="family">Erotylidae</tp:taxon-name-part></tp:taxon-name>).</article-title><source>Entomologische Nachrichten und Berichte</source><volume>60</volume>: <fpage>213</fpage>–<lpage>218</lpage>.</mixed-citation></ref><ref id="B56"><mixed-citation xmlns:xlink="http://www.w3.org/1999/xlink" xlink:type="simple"><person-group><name name-style="western"><surname>Esser</surname><given-names>J</given-names></name></person-group> (<year>2017</year>) <article-title>On the Nearctic <italic><tp:taxon-name><tp:taxon-name-part taxon-name-part-type="genus">Cryptophilus</tp:taxon-name-part></tp:taxon-name></italic> Reitter, 1874 (<tp:taxon-name><tp:taxon-name-part taxon-name-part-type="order">Coleoptera</tp:taxon-name-part></tp:taxon-name>: <tp:taxon-name><tp:taxon-name-part taxon-name-part-type="family">Erotylidae</tp:taxon-name-part></tp:taxon-name>).</article-title><source>Linzer biologische Beiträge</source><volume>49</volume>: <fpage>1133</fpage>–<lpage>1137</lpage>.</mixed-citation></ref><ref id="B115"><mixed-citation xmlns:xlink="http://www.w3.org/1999/xlink" xlink:type="simple"><person-group><name name-style="western"><surname>Koch</surname><given-names>K</given-names></name></person-group> (<year>1989b</year>) <source>Die Käfer Mitteleuropas, Ökologie (Vol. 2).</source><publisher-name>Goecke &amp; Evers Verlag</publisher-name>, <publisher-loc>Krefeld</publisher-loc>, <size units="page">382 pp</size>.</mixed-citation></ref><ref id="B180"><mixed-citation xmlns:xlink="http://www.w3.org/1999/xlink" xlink:type="simple"><person-group><name name-style="western"><surname>Ruta</surname><given-names>R</given-names></name><name name-style="western"><surname>Jałoszynski</surname><given-names>P</given-names></name><name name-style="western"><surname>Sienkiewicz</surname><given-names>P</given-names></name><name name-style="western"><surname>Konwerski</surname><given-names>S</given-names></name></person-group> (<year>2011</year>) <article-title><tp:taxon-name><tp:taxon-name-part taxon-name-part-type="family">Erotylidae</tp:taxon-name-part></tp:taxon-name> (<tp:taxon-name><tp:taxon-name-part taxon-name-part-type="class">Insecta</tp:taxon-name-part></tp:taxon-name>, <tp:taxon-name><tp:taxon-name-part taxon-name-part-type="order">Coleoptera</tp:taxon-name-part></tp:taxon-name>) of Poland – problematic taxa, updated keys and new records.</article-title><source>ZooKeys</source><volume>134</volume>: <fpage>1</fpage>–<lpage>13</lpage>. <ext-link xlink:type="simple" ext-link-type="doi" xlink:href="10.3897/zookeys.134.1673">https://doi.org/10.3897/zookeys.134.1673</ext-link></mixed-citation></ref><ref id="B27"><mixed-citation xmlns:xlink="http://www.w3.org/1999/xlink" xlink:type="simple"><person-group><name name-style="western"><surname>Bousquet</surname><given-names>Y</given-names></name><name name-style="western"><surname>Bouchard</surname><given-names>P</given-names></name><name name-style="western"><surname>Davies</surname><given-names>A</given-names></name><name name-style="western"><surname>Sikes</surname><given-names>D</given-names></name></person-group> (<year>2013</year>) <article-title>Checklist of beetles (<tp:taxon-name><tp:taxon-name-part taxon-name-part-type="order">Coleoptera</tp:taxon-name-part></tp:taxon-name>) of Canada and Alaska. Second edition.</article-title><source>ZooKeys</source><volume>360</volume>: <fpage>1</fpage>–<lpage>44</lpage>. <ext-link xlink:type="simple" ext-link-type="doi" xlink:href="10.3897/zookeys.360.4742">https://doi.org/10.3897/zookeys.360.4742</ext-link></mixed-citation></ref></ref-list></tp:taxon-treatment>
