# Supplementary material for: DNA barcodes reveal 63 overlooked species of Canadian beetles (Insecta, Coleoptera)
Source: Zookeys. 2019 Dec 4;894:53–150. doi: 10.3897/zookeys.894.37862 (PMC6906170; doi:10.3897/zookeys.894.37862)
Supplement: XML Treatment for Henoticus mycetoecus [file zookeys.894.37862-treatment38.xml]

<!DOCTYPE tp:taxon-treatment
  PUBLIC "-//TaxonX//DTD Taxonomic Treatment Publishing DTD v0 20100105//EN" "tax-treatment-NSO.dtd">
<tp:taxon-treatment xmlns:tp="http://www.plazi.org/taxpub"><tp:treatment-meta><kwd-group><label>Taxon classification</label><kwd><named-content xmlns:xlink="http://www.w3.org/1999/xlink" content-type="kingdom">Animalia</named-content></kwd><kwd><named-content xmlns:xlink="http://www.w3.org/1999/xlink" content-type="order">Coleoptera</named-content></kwd><kwd><named-content xmlns:xlink="http://www.w3.org/1999/xlink" content-type="family">Cryptophagidae</named-content></kwd></kwd-group><mixed-citation publication-type="journal"><person-group><name><surname>Pentinsaari</surname><given-names>Mikko</given-names></name><name><surname>Anderson</surname><given-names>Robert</given-names></name><name><surname>Borowiec</surname><given-names>Lech</given-names></name><name><surname>Bouchard</surname><given-names>Patrice</given-names></name><name><surname>Brunke</surname><given-names>Adam</given-names></name><name><surname>Douglas</surname><given-names>Hume</given-names></name><name><surname>Smith</surname><given-names>Andrew B.T.</given-names></name><name><surname>Hebert</surname><given-names>Paul D. N.</given-names></name></person-group><article-title>DNA barcodes reveal 63 overlooked species of Canadian beetles (<tp:taxon-name><tp:taxon-name-part taxon-name-part-type="class">Insecta</tp:taxon-name-part></tp:taxon-name>, <tp:taxon-name><tp:taxon-name-part taxon-name-part-type="order">Coleoptera</tp:taxon-name-part></tp:taxon-name>)</article-title><source>Zookeys</source><day>04</day><month>12</month><year>2019</year><volume>894</volume><fpage>53</fpage><lpage>150</lpage><pub-id pub-id-type="doi">10.3897/zookeys.894.37862</pub-id></mixed-citation></tp:treatment-meta><tp:nomenclature><tp:taxon-name><object-id xmlns:xlink="http://www.w3.org/1999/xlink" content-type="arpha" xlink:type="simple">38A84043-F2D1-5707-BCC5-AA90DCC12423</object-id>
              <tp:taxon-name-part taxon-name-part-type="genus" reg="Henoticus">Henoticus</tp:taxon-name-part>
              <tp:taxon-name-part taxon-name-part-type="species" reg="mycetoecus">mycetoecus</tp:taxon-name-part>
                          </tp:taxon-name><tp:taxon-authority>(Park, 1929)</tp:taxon-authority></tp:nomenclature><tp:treatment-sec sec-type="distribution" id="SECID0EG5FK"><title>Distribution.</title><p>Native to North America. Described from Illinois (<xref ref-type="bibr" rid="B162">Park 1929</xref>), also recorded from Iowa (<xref ref-type="bibr" rid="B50">Downie and Arnett 1996</xref>).</p></tp:treatment-sec><tp:treatment-sec sec-type="Canadian records" id="SECID0EU5FK"><title>Canadian records.</title><p>Ontario: Rouge National Urban Park, 18-Jun-2013 to 25-Jun-2013 (1 ex, <abbrev xmlns:xlink="http://www.w3.org/1999/xlink" content-type="institution" xlink:title="Centre for Biodiversity Genomics, University of Guelph" id="ABBRID0E15FK" xlink:type="simple">CBG</abbrev>).</p></tp:treatment-sec><tp:treatment-sec sec-type="Diagnostic information" id="SECID0E65FK"><title>Diagnostic information</title><p>(based on <xref ref-type="bibr" rid="B162">Park (1929)</xref>). Body length 1.8–2.0 mm. More or less uniformly red-brown, with legs, antennae, and medial part of elytra paler. Lateral margins of pronotum serrate, sublateral carinae absent. Posterior of pronotum with two deep foveae connected by a distinct basal groove.</p></tp:treatment-sec><tp:treatment-sec sec-type="Bionomic notes" id="SECID0EJ6FK"><title>Bionomic notes.</title><p><xref ref-type="bibr" rid="B162">Park (1929)</xref> collected the type specimens from decaying fruiting bodies of the polypore fungus <italic><tp:taxon-name><tp:taxon-name-part taxon-name-part-type="genus" reg="Climacodon">Climacodon</tp:taxon-name-part> <tp:taxon-name-part taxon-name-part-type="species" reg="septentrionalis">septentrionalis</tp:taxon-name-part></tp:taxon-name></italic> (Fr.) P. Karst. in a sugar maple forest. The Canadian specimen was caught with a Malaise trap in a patch of forest.</p></tp:treatment-sec><ref-list><ref id="B162"><mixed-citation xmlns:xlink="http://www.w3.org/1999/xlink" xlink:type="simple"><person-group><name name-style="western"><surname>Park</surname><given-names>O</given-names></name></person-group> (<year>1929</year>) <article-title>Taxonomic studies in <tp:taxon-name><tp:taxon-name-part taxon-name-part-type="order">Coleoptera</tp:taxon-name-part></tp:taxon-name>, with notes upon certain species of beetles in the Chicago area, I.</article-title><source>Journal of the New York Entomological Society</source><volume>37</volume>: <fpage>429</fpage>–<lpage>436</lpage>.</mixed-citation></ref><ref id="B50"><mixed-citation xmlns:xlink="http://www.w3.org/1999/xlink" xlink:type="simple"><person-group><name name-style="western"><surname>Downie</surname><given-names>NM</given-names></name><name name-style="western"><surname>Arnett</surname><given-names>RH</given-names></name></person-group> (<year>1996</year>) <source>The Beetles of Northeastern North America (Vol. 1, 2).</source><publisher-name>Sandhill Crane Press</publisher-name>, <publisher-loc>Gainesville</publisher-loc>, <size units="page">1721 pp</size>.</mixed-citation></ref></ref-list></tp:taxon-treatment>
