# Supplementary material for: DNA barcodes reveal 63 overlooked species of Canadian beetles (Insecta, Coleoptera)
Source: Zookeys. 2019 Dec 4;894:53–150. doi: 10.3897/zookeys.894.37862 (PMC6906170; doi:10.3897/zookeys.894.37862)
Supplement: XML Treatment for Acylomus ergoti [file zookeys.894.37862-treatment39.xml]

<!DOCTYPE tp:taxon-treatment
  PUBLIC "-//TaxonX//DTD Taxonomic Treatment Publishing DTD v0 20100105//EN" "tax-treatment-NSO.dtd">
<tp:taxon-treatment xmlns:tp="http://www.plazi.org/taxpub"><tp:treatment-meta><kwd-group><label>Taxon classification</label><kwd><named-content xmlns:xlink="http://www.w3.org/1999/xlink" content-type="kingdom">Animalia</named-content></kwd><kwd><named-content xmlns:xlink="http://www.w3.org/1999/xlink" content-type="order">Coleoptera</named-content></kwd><kwd><named-content xmlns:xlink="http://www.w3.org/1999/xlink" content-type="family">Phalacridae</named-content></kwd></kwd-group><mixed-citation publication-type="journal"><person-group><name><surname>Pentinsaari</surname><given-names>Mikko</given-names></name><name><surname>Anderson</surname><given-names>Robert</given-names></name><name><surname>Borowiec</surname><given-names>Lech</given-names></name><name><surname>Bouchard</surname><given-names>Patrice</given-names></name><name><surname>Brunke</surname><given-names>Adam</given-names></name><name><surname>Douglas</surname><given-names>Hume</given-names></name><name><surname>Smith</surname><given-names>Andrew B.T.</given-names></name><name><surname>Hebert</surname><given-names>Paul D. N.</given-names></name></person-group><article-title>DNA barcodes reveal 63 overlooked species of Canadian beetles (<tp:taxon-name><tp:taxon-name-part taxon-name-part-type="class">Insecta</tp:taxon-name-part></tp:taxon-name>, <tp:taxon-name><tp:taxon-name-part taxon-name-part-type="order">Coleoptera</tp:taxon-name-part></tp:taxon-name>)</article-title><source>Zookeys</source><day>04</day><month>12</month><year>2019</year><volume>894</volume><fpage>53</fpage><lpage>150</lpage><pub-id pub-id-type="doi">10.3897/zookeys.894.37862</pub-id></mixed-citation></tp:treatment-meta><tp:nomenclature><tp:taxon-name><object-id xmlns:xlink="http://www.w3.org/1999/xlink" content-type="arpha" xlink:type="simple">D503A22B-134D-50E1-A82D-1474FD4DE15E</object-id>
              <tp:taxon-name-part taxon-name-part-type="genus" reg="Acylomus">Acylomus</tp:taxon-name-part>
              <tp:taxon-name-part taxon-name-part-type="species" reg="ergoti">ergoti</tp:taxon-name-part>
                          </tp:taxon-name><tp:taxon-authority>Casey, 1890</tp:taxon-authority><xref ref-type="fig" rid="F16">Figure 30</xref></tp:nomenclature><tp:treatment-sec sec-type="distribution" id="SECID0E1BGK"><title>Distribution.</title><p>United States (<xref ref-type="bibr" rid="B72">Gimmel 2013</xref>). <italic><tp:taxon-name><tp:taxon-name-part taxon-name-part-type="genus" reg="Tinodemus">Tinodemus</tp:taxon-name-part> <tp:taxon-name-part taxon-name-part-type="species" reg="grouvellei">grouvellei</tp:taxon-name-part></tp:taxon-name></italic> Guillebeau, 1894, synonymized under <italic><tp:taxon-name><tp:taxon-name-part taxon-name-part-type="genus" reg="Acylomus">A.</tp:taxon-name-part> <tp:taxon-name-part taxon-name-part-type="species" reg="ergoti">ergoti</tp:taxon-name-part></tp:taxon-name></italic> by <xref ref-type="bibr" rid="B72">Gimmel (2013)</xref>, was described from Michigan.</p></tp:treatment-sec><tp:treatment-sec sec-type="Canadian records" id="SECID0E5CGK"><title>Canadian records.</title><p>Ontario: Brantford, 19-Sep-2016 to 30-Sep-2016 (1 ex, <abbrev xmlns:xlink="http://www.w3.org/1999/xlink" content-type="institution" xlink:title="Centre for Biodiversity Genomics, University of Guelph" id="ABBRID0EEDGK" xlink:type="simple">CBG</abbrev>); Breslau, 22-Apr-2013 to 03-May-2013 (1 ex, <abbrev xmlns:xlink="http://www.w3.org/1999/xlink" content-type="institution" xlink:title="Centre for Biodiversity Genomics, University of Guelph" id="ABBRID0EJDGK" xlink:type="simple">CBG</abbrev>); Cambridge, 07-May-2015 to 14-May-2015 (3 exx, <abbrev xmlns:xlink="http://www.w3.org/1999/xlink" content-type="institution" xlink:title="Centre for Biodiversity Genomics, University of Guelph" id="ABBRID0EODGK" xlink:type="simple">CBG</abbrev>); Cambridge, 14-May-2015 to 21-May-2015 (1 ex, <abbrev xmlns:xlink="http://www.w3.org/1999/xlink" content-type="institution" xlink:title="Centre for Biodiversity Genomics, University of Guelph" id="ABBRID0ETDGK" xlink:type="simple">CBG</abbrev>); Cambridge, 25-May-2015 to 31-May-2015 (1 ex, <abbrev xmlns:xlink="http://www.w3.org/1999/xlink" content-type="institution" xlink:title="Centre for Biodiversity Genomics, University of Guelph" id="ABBRID0EYDGK" xlink:type="simple">CBG</abbrev>); Elizabethtown-Kitley, 30-Apr-2010 to 02-May-2010 (1 ex, <abbrev xmlns:xlink="http://www.w3.org/1999/xlink" content-type="institution" xlink:title="Centre for Biodiversity Genomics, University of Guelph" id="ABBRID0E4DGK" xlink:type="simple">CBG</abbrev>); Elizabethtown-Kitley, 09-May-2010 to 14-May-2010 (1 ex, <abbrev xmlns:xlink="http://www.w3.org/1999/xlink" content-type="institution" xlink:title="Centre for Biodiversity Genomics, University of Guelph" id="ABBRID0ECEGK" xlink:type="simple">CBG</abbrev>); Elizabethtown-Kitley, 14-May-2010 to 18-May-2010 (1 ex, <abbrev xmlns:xlink="http://www.w3.org/1999/xlink" content-type="institution" xlink:title="Centre for Biodiversity Genomics, University of Guelph" id="ABBRID0EHEGK" xlink:type="simple">CBG</abbrev>); Elizabethtown-Kitley, 30-May-2010 to 02-Jun-2010 (1 ex, <abbrev xmlns:xlink="http://www.w3.org/1999/xlink" content-type="institution" xlink:title="Centre for Biodiversity Genomics, University of Guelph" id="ABBRID0EMEGK" xlink:type="simple">CBG</abbrev>); Embro, 22-Apr-2013 to 03-May-2013 (1 ex, <abbrev xmlns:xlink="http://www.w3.org/1999/xlink" content-type="institution" xlink:title="Centre for Biodiversity Genomics, University of Guelph" id="ABBRID0EREGK" xlink:type="simple">CBG</abbrev>); Georgian Bay Islands National Park, 06-May-2013 to 12-May-2013 (1 ex, <abbrev xmlns:xlink="http://www.w3.org/1999/xlink" content-type="institution" xlink:title="Centre for Biodiversity Genomics, University of Guelph" id="ABBRID0EWEGK" xlink:type="simple">CBG</abbrev>); Georgian Bay Islands National Park, 12-May-2013 to 23-May-2013 (9 exx, <abbrev xmlns:xlink="http://www.w3.org/1999/xlink" content-type="institution" xlink:title="Centre for Biodiversity Genomics, University of Guelph" id="ABBRID0E2EGK" xlink:type="simple">CBG</abbrev>); Georgian Bay Islands National Park, 30-Jul-2013 to 06-Aug-2013 (1 ex, <abbrev xmlns:xlink="http://www.w3.org/1999/xlink" content-type="institution" xlink:title="Centre for Biodiversity Genomics, University of Guelph" id="ABBRID0EAFGK" xlink:type="simple">CBG</abbrev>); Hagersville, 23-Sep-2013 to 04-Oct-2013 (1 ex, <abbrev xmlns:xlink="http://www.w3.org/1999/xlink" content-type="institution" xlink:title="Centre for Biodiversity Genomics, University of Guelph" id="ABBRID0EFFGK" xlink:type="simple">CBG</abbrev>); Hartington, 28-Jun-2017 (1 ex, <abbrev xmlns:xlink="http://www.w3.org/1999/xlink" content-type="institution" xlink:title="Centre for Biodiversity Genomics, University of Guelph" id="ABBRID0EKFGK" xlink:type="simple">CBG</abbrev>); London, 22-Apr-2013 to 03-May-2013 (1 ex, <abbrev xmlns:xlink="http://www.w3.org/1999/xlink" content-type="institution" xlink:title="Centre for Biodiversity Genomics, University of Guelph" id="ABBRID0EPFGK" xlink:type="simple">CBG</abbrev>); Mississauga, 21-Sep-2015 to 02-Oct-2015 (1 ex, <abbrev xmlns:xlink="http://www.w3.org/1999/xlink" content-type="institution" xlink:title="Centre for Biodiversity Genomics, University of Guelph" id="ABBRID0EUFGK" xlink:type="simple">CBG</abbrev>); Orangeville, 22-Sep-2014 to 03-Oct-2014 (1 ex, <abbrev xmlns:xlink="http://www.w3.org/1999/xlink" content-type="institution" xlink:title="Centre for Biodiversity Genomics, University of Guelph" id="ABBRID0EZFGK" xlink:type="simple">CBG</abbrev>); Peterborough, 31-May-2015 to 06-Jun-2015 (1 ex, <abbrev xmlns:xlink="http://www.w3.org/1999/xlink" content-type="institution" xlink:title="Centre for Biodiversity Genomics, University of Guelph" id="ABBRID0E5FGK" xlink:type="simple">CBG</abbrev>); Peterborough, 29-Jun-2015 to 02-Jul-2015 (1 ex, <abbrev xmlns:xlink="http://www.w3.org/1999/xlink" content-type="institution" xlink:title="Centre for Biodiversity Genomics, University of Guelph" id="ABBRID0EDGGK" xlink:type="simple">CBG</abbrev>); Point Pelee National Park, 02-May-2012 to 09-May-2012 (8 exx, <abbrev xmlns:xlink="http://www.w3.org/1999/xlink" content-type="institution" xlink:title="Centre for Biodiversity Genomics, University of Guelph" id="ABBRID0EIGGK" xlink:type="simple">CBG</abbrev>); Point Pelee National Park, 16-May-2012 to 23-May-2012 (10 exx, <abbrev xmlns:xlink="http://www.w3.org/1999/xlink" content-type="institution" xlink:title="Centre for Biodiversity Genomics, University of Guelph" id="ABBRID0ENGGK" xlink:type="simple">CBG</abbrev>); Point Pelee National Park, 27-Jun-2012 to 04-Jul-2012 (1 ex, <abbrev xmlns:xlink="http://www.w3.org/1999/xlink" content-type="institution" xlink:title="Centre for Biodiversity Genomics, University of Guelph" id="ABBRID0ESGGK" xlink:type="simple">CBG</abbrev>); Point Pelee National Park, 05-Sep-2012 to 12-Sep-2012 (1 ex, <abbrev xmlns:xlink="http://www.w3.org/1999/xlink" content-type="institution" xlink:title="Centre for Biodiversity Genomics, University of Guelph" id="ABBRID0EXGGK" xlink:type="simple">CBG</abbrev>); Rouge National Urban Park, 07-Jun-2013 (2 exx, <abbrev xmlns:xlink="http://www.w3.org/1999/xlink" content-type="institution" xlink:title="Centre for Biodiversity Genomics, University of Guelph" id="ABBRID0E3GGK" xlink:type="simple">CBG</abbrev>); Rouge National Urban Park, 03-Jun-2013 to 09-Jun-2013 (10 exx, <abbrev xmlns:xlink="http://www.w3.org/1999/xlink" content-type="institution" xlink:title="Centre for Biodiversity Genomics, University of Guelph" id="ABBRID0EBHGK" xlink:type="simple">CBG</abbrev>); Rouge National Urban Park, 17-Jun-2014 to 24-Jun-2014 (1 ex, <abbrev xmlns:xlink="http://www.w3.org/1999/xlink" content-type="institution" xlink:title="Centre for Biodiversity Genomics, University of Guelph" id="ABBRID0EGHGK" xlink:type="simple">CBG</abbrev>); Rouge National Urban Park, 08-Jul-2014 to 15-Jul-2014 (1 ex, <abbrev xmlns:xlink="http://www.w3.org/1999/xlink" content-type="institution" xlink:title="Centre for Biodiversity Genomics, University of Guelph" id="ABBRID0ELHGK" xlink:type="simple">CBG</abbrev>); Williamstown, 22-Sep-2014 to 03-Oct-2014 (2 exx, <abbrev xmlns:xlink="http://www.w3.org/1999/xlink" content-type="institution" xlink:title="Centre for Biodiversity Genomics, University of Guelph" id="ABBRID0EQHGK" xlink:type="simple">CBG</abbrev>). Quebec: Montreal, 24-Jul-2014 to 02-Aug-2014 (1 ex, <abbrev xmlns:xlink="http://www.w3.org/1999/xlink" content-type="institution" xlink:title="Centre for Biodiversity Genomics, University of Guelph" id="ABBRID0EVHGK" xlink:type="simple">CBG</abbrev>); Montreal, 19-Sep-2014 to 26-Sep-2014 (1 ex, <abbrev xmlns:xlink="http://www.w3.org/1999/xlink" content-type="institution" xlink:title="Centre for Biodiversity Genomics, University of Guelph" id="ABBRID0E1HGK" xlink:type="simple">CBG</abbrev>). New Brunswick: Springfield, 21-Sep-2015 to 02-Oct-2015 (1 ex, <abbrev xmlns:xlink="http://www.w3.org/1999/xlink" content-type="institution" xlink:title="Centre for Biodiversity Genomics, University of Guelph" id="ABBRID0E6HGK" xlink:type="simple">CBG</abbrev>).</p></tp:treatment-sec><tp:treatment-sec sec-type="Diagnostic information" id="SECID0EEIGK"><title>Diagnostic information</title><p>(based on the redescription of <italic><tp:taxon-name><tp:taxon-name-part taxon-name-part-type="genus" reg="Tinodemus">Tinodemus</tp:taxon-name-part> <tp:taxon-name-part taxon-name-part-type="species" reg="grouvellei">grouvellei</tp:taxon-name-part></tp:taxon-name></italic> by <xref ref-type="bibr" rid="B193">Švec 2002</xref>). Body length 2.0 mm. Oval, dark brown, elytral suture and base of pronotum laterally paler. Legs, antennae and mouthparts red, ventral side orange. Head and pronotum without microsculpture. Scutellum and elytra finely and densely transversely strigose. Sutural stria of elytra present in the apical 5/8. Male metatibiae short and widened apically, twice as wide at apex as proximally, medio-apical spine ca. twice as long as metatarsomere 1, curved at apex (Fig. <xref ref-type="fig" rid="F16">30A</xref>). Female metatibiae not modified. Male genitalia as in Fig. <xref ref-type="fig" rid="F16">30B, C</xref>.</p></tp:treatment-sec><tp:treatment-sec sec-type="Bionomic notes" id="SECID0EBJGK"><title>Bionomic notes.</title><p>The Canadian specimens were collected in various habitats (grasslands, forests, wetlands, residential areas etc.), mainly with Malaise traps.</p></tp:treatment-sec><tp:treatment-sec sec-type="comments" id="SECID0EGJGK"><title>Comments.</title><p>The lack of a modern species-level revision of <italic><tp:taxon-name><tp:taxon-name-part taxon-name-part-type="genus" reg="Acylomus">Acylomus</tp:taxon-name-part></tp:taxon-name></italic> prevents detailed comparison to most other Nearctic species of <italic><tp:taxon-name><tp:taxon-name-part taxon-name-part-type="genus" reg="Acylomus">Acylomus</tp:taxon-name-part></tp:taxon-name></italic>. The only other species of <italic><tp:taxon-name><tp:taxon-name-part taxon-name-part-type="genus" reg="Acylomus">Acylomus</tp:taxon-name-part></tp:taxon-name></italic> previously known from Canada, <italic><tp:taxon-name><tp:taxon-name-part taxon-name-part-type="genus" reg="Acylomus">A.</tp:taxon-name-part> <tp:taxon-name-part taxon-name-part-type="species" reg="pugetanus">pugetanus</tp:taxon-name-part></tp:taxon-name></italic> Casey, 1916, was redescribed by <xref ref-type="bibr" rid="B189">Steiner and Singh (1987)</xref>. It is darker, especially ventrally, and has different male genitalia and no apparent sexual dimorphism in metathoracic leg structure. At least one more species of <italic><tp:taxon-name><tp:taxon-name-part taxon-name-part-type="genus" reg="Acylomus">Acylomus</tp:taxon-name-part></tp:taxon-name></italic> (<ext-link xmlns:xlink="http://www.w3.org/1999/xlink" ext-link-type="uri" xlink:href="http://www.boldsystems.org/index.php/Public_BarcodeCluster?clusteruri=BOLD:ACM7465" xlink:type="simple">BOLD:ACM7465</ext-link>
) occurs in Canada according to DNA barcode data and initial morphological analysis of the barcoded specimens, but we have not been able to identify it to species level.</p><fig id="F16" position="float" orientation="portrait"><object-id xmlns:xlink="http://www.w3.org/1999/xlink" content-type="doi" xlink:type="simple">10.3897/zookeys.894.37862.figures30-31</object-id><object-id xmlns:xlink="http://www.w3.org/1999/xlink" content-type="arpha" xlink:type="simple">6E87201B-12F2-5BFC-8E1A-7AAEF76E998D</object-id><label>Figures 30, 31.</label><caption><p><bold>30</bold><italic><tp:taxon-name><tp:taxon-name-part taxon-name-part-type="genus" reg="Acylomus">Acylomus</tp:taxon-name-part> <tp:taxon-name-part taxon-name-part-type="species" reg="ergoti">ergoti</tp:taxon-name-part></tp:taxon-name></italic> Casey <bold>30A</bold> male metatibia, ventral view <bold>30B</bold> aedeagus, dorsal view <bold>30C</bold> tegmen, dorsal view <bold>30D</bold> tegmen, lateral view <bold>31</bold><italic><tp:taxon-name><tp:taxon-name-part taxon-name-part-type="genus" reg="Olibrus">Olibrus</tp:taxon-name-part> <tp:taxon-name-part taxon-name-part-type="species" reg="liquidus">liquidus</tp:taxon-name-part></tp:taxon-name></italic> Erichson, habitus, L. Borowiec. Scale bars: 0.2 mm (<bold>30A–D</bold>), 1.0 mm (<bold>31</bold>).</p></caption><graphic xmlns:xlink="http://www.w3.org/1999/xlink" xlink:href="zookeys-894-053-g016.jpg" position="float" orientation="portrait" xlink:type="simple" id="oo_362152.jpg"><uri content-type="original_file" xlink:type="simple">https://binary.pensoft.net/fig/362152</uri></graphic></fig></tp:treatment-sec><ref-list><ref id="B72"><mixed-citation xmlns:xlink="http://www.w3.org/1999/xlink" xlink:type="simple"><person-group><name name-style="western"><surname>Gimmel</surname><given-names>ML</given-names></name></person-group> (<year>2013</year>) <article-title>Genus-level revision of the family <tp:taxon-name><tp:taxon-name-part taxon-name-part-type="family">Phalacridae</tp:taxon-name-part></tp:taxon-name> (<tp:taxon-name><tp:taxon-name-part taxon-name-part-type="order">Coleoptera</tp:taxon-name-part></tp:taxon-name>: <tp:taxon-name><tp:taxon-name-part taxon-name-part-type="superfamily">Cucujoidea</tp:taxon-name-part></tp:taxon-name>).</article-title><source>Zootaxa</source><volume>3605</volume>: <fpage>1</fpage>–<lpage>147</lpage>. <ext-link xlink:type="simple" ext-link-type="doi" xlink:href="10.11646/zootaxa.3605.1.1">https://doi.org/10.11646/zootaxa.3605.1.1</ext-link></mixed-citation></ref><ref id="B193"><mixed-citation xmlns:xlink="http://www.w3.org/1999/xlink" xlink:type="simple"><person-group><name name-style="western"><surname>Švec</surname><given-names>Z</given-names></name></person-group> (<year>2002</year>) <article-title>Revision of the African species of the genus <italic><tp:taxon-name><tp:taxon-name-part taxon-name-part-type="genus">Tinodemus</tp:taxon-name-part></tp:taxon-name></italic> Guillebeau (<tp:taxon-name><tp:taxon-name-part taxon-name-part-type="order">Coleoptera</tp:taxon-name-part></tp:taxon-name>, <tp:taxon-name><tp:taxon-name-part taxon-name-part-type="family">Phalacridae</tp:taxon-name-part></tp:taxon-name>). Results of the entomological expeditions of the Museum of Natural History, Berlin to Africa. 76<sup>th</sup> contribution.</article-title><source>Zoosystematics and Evolution</source><volume>78</volume>: <fpage>217</fpage>–<lpage>256</lpage>. <ext-link xlink:type="simple" ext-link-type="doi" xlink:href="10.1002/mmnz.20020780204">https://doi.org/10.1002/mmnz.20020780204</ext-link></mixed-citation></ref><ref id="B189"><mixed-citation xmlns:xlink="http://www.w3.org/1999/xlink" xlink:type="simple"><person-group><name name-style="western"><surname>Steiner</surname><given-names>WEJ</given-names></name><name name-style="western"><surname>Singh</surname><given-names>BP</given-names></name></person-group> (<year>1987</year>) <article-title>Redescription of an ergot beetle, <italic><tp:taxon-name><tp:taxon-name-part taxon-name-part-type="genus">Acylomus</tp:taxon-name-part> <tp:taxon-name-part taxon-name-part-type="species">pugetanus</tp:taxon-name-part></tp:taxon-name></italic> Casey, with immature stages and biology (<tp:taxon-name><tp:taxon-name-part taxon-name-part-type="order">Coleoptera</tp:taxon-name-part></tp:taxon-name>: <tp:taxon-name><tp:taxon-name-part taxon-name-part-type="family">Phalacridae</tp:taxon-name-part></tp:taxon-name>).</article-title><source>Proceedings of the Entomological Society of Washington</source><volume>89</volume>: <fpage>744</fpage>–<lpage>758</lpage>.</mixed-citation></ref></ref-list></tp:taxon-treatment>
