# Supplementary material for: DNA barcodes reveal 63 overlooked species of Canadian beetles (Insecta, Coleoptera)
Source: Zookeys. 2019 Dec 4;894:53–150. doi: 10.3897/zookeys.894.37862 (PMC6906170; doi:10.3897/zookeys.894.37862)
Supplement: XML Treatment for Olibrus liquidus [file zookeys.894.37862-treatment40.xml]

<!DOCTYPE tp:taxon-treatment
  PUBLIC "-//TaxonX//DTD Taxonomic Treatment Publishing DTD v0 20100105//EN" "tax-treatment-NSO.dtd">
<tp:taxon-treatment xmlns:tp="http://www.plazi.org/taxpub"><tp:treatment-meta><kwd-group><label>Taxon classification</label><kwd><named-content xmlns:xlink="http://www.w3.org/1999/xlink" content-type="kingdom">Animalia</named-content></kwd><kwd><named-content xmlns:xlink="http://www.w3.org/1999/xlink" content-type="order">Coleoptera</named-content></kwd><kwd><named-content xmlns:xlink="http://www.w3.org/1999/xlink" content-type="family">Phalacridae</named-content></kwd></kwd-group><mixed-citation publication-type="journal"><person-group><name><surname>Pentinsaari</surname><given-names>Mikko</given-names></name><name><surname>Anderson</surname><given-names>Robert</given-names></name><name><surname>Borowiec</surname><given-names>Lech</given-names></name><name><surname>Bouchard</surname><given-names>Patrice</given-names></name><name><surname>Brunke</surname><given-names>Adam</given-names></name><name><surname>Douglas</surname><given-names>Hume</given-names></name><name><surname>Smith</surname><given-names>Andrew B.T.</given-names></name><name><surname>Hebert</surname><given-names>Paul D. N.</given-names></name></person-group><article-title>DNA barcodes reveal 63 overlooked species of Canadian beetles (<tp:taxon-name><tp:taxon-name-part taxon-name-part-type="class">Insecta</tp:taxon-name-part></tp:taxon-name>, <tp:taxon-name><tp:taxon-name-part taxon-name-part-type="order">Coleoptera</tp:taxon-name-part></tp:taxon-name>)</article-title><source>Zookeys</source><day>04</day><month>12</month><year>2019</year><volume>894</volume><fpage>53</fpage><lpage>150</lpage><pub-id pub-id-type="doi">10.3897/zookeys.894.37862</pub-id></mixed-citation></tp:treatment-meta><tp:nomenclature><tp:taxon-name><object-id xmlns:xlink="http://www.w3.org/1999/xlink" content-type="arpha" xlink:type="simple">50676576-D421-5074-A4C1-EBB90F9C0F09</object-id>
              <tp:taxon-name-part taxon-name-part-type="genus" reg="Olibrus">Olibrus</tp:taxon-name-part>
              <tp:taxon-name-part taxon-name-part-type="species" reg="liquidus">liquidus</tp:taxon-name-part>
                          </tp:taxon-name><tp:taxon-authority>Erichson, 1845</tp:taxon-authority><xref ref-type="fig" rid="F16">Figure 31</xref></tp:nomenclature><tp:treatment-sec sec-type="distribution" id="SECID0EVNGK"><title>Distribution.</title><p>Native to the Palaearctic region, widespread in Europe and North Africa (<xref ref-type="bibr" rid="B194">Švec 2007</xref>). Adventive in the Nearctic region (British Columbia, Canada).</p></tp:treatment-sec><tp:treatment-sec sec-type="Canadian records" id="SECID0E6NGK"><title>Canadian records.</title><p>British Columbia: Burnaby, 20-Apr-2015 to 08-May-2015 (1 ex, <abbrev xmlns:xlink="http://www.w3.org/1999/xlink" content-type="institution" xlink:title="Centre for Biodiversity Genomics, University of Guelph" id="ABBRID0EFOGK" xlink:type="simple">CBG</abbrev>).</p></tp:treatment-sec><tp:treatment-sec sec-type="Diagnostic information" id="SECID0EKOGK"><title>Diagnostic information</title><p>(based on <xref ref-type="bibr" rid="B196">Thompson 1958</xref>; <xref ref-type="bibr" rid="B200">Vogt 1967b</xref>). Body length 1.9–2.6 mm. Habitus (Fig. <xref ref-type="fig" rid="F16">31</xref>) elongate-oval, narrower towards the elytral apex. Dark brown, elytra paler towards the apex, antennae, palpi and legs yellow-brown. Head and pronotum without microsculpture. Elytra fully covered by fine, net-like microsculpture in females, anterior third without microsculpture in males. Elytra with two sutural striae, which converge and usually meet towards the apex. Metaventrite densely and coarsely punctate, especially laterally. See <xref ref-type="bibr" rid="B196">Thompson (1958)</xref> for figures of the male genitalia (tegmen) and female ovipositor.</p></tp:treatment-sec><tp:treatment-sec sec-type="Bionomic notes" id="SECID0EAPGK"><title>Bionomic notes.</title><p>This species feeds on a variety of <tp:taxon-name><tp:taxon-name-part taxon-name-part-type="family">Asteraceae</tp:taxon-name-part></tp:taxon-name> genera, usually in dry and warm habitats in Europe (<xref ref-type="bibr" rid="B115">Koch 1989b</xref>). The Canadian specimen was collected with a Malaise trap in a suburban residential area.</p></tp:treatment-sec><tp:treatment-sec sec-type="comments" id="SECID0EPPGK"><title>Comments.</title><p>Lack of a modern revision of North American <italic><tp:taxon-name><tp:taxon-name-part taxon-name-part-type="genus" reg="Olibrus">Olibrus</tp:taxon-name-part></tp:taxon-name></italic> prevents detailed comparison of <italic><tp:taxon-name><tp:taxon-name-part taxon-name-part-type="genus" reg="Olibrus">O.</tp:taxon-name-part> <tp:taxon-name-part taxon-name-part-type="species" reg="liquidus">liquidus</tp:taxon-name-part></tp:taxon-name></italic> to the native species. It is most reliably identified using male genitalia or DNA barcodes. Good illustrations of the genitalia are provided in volume 5, part 5b of the Handbooks for the Identification of British Insects (<xref ref-type="bibr" rid="B196">Thompson 1958</xref>).</p></tp:treatment-sec><tp:treatment-sec><!--Section generated to contain objects referenced in tp:taxon-treatment.--><fig id="F16" position="float" orientation="portrait"><object-id xmlns:xlink="http://www.w3.org/1999/xlink" content-type="doi" xlink:type="simple">10.3897/zookeys.894.37862.figures30-31</object-id><object-id xmlns:xlink="http://www.w3.org/1999/xlink" content-type="arpha" xlink:type="simple">6E87201B-12F2-5BFC-8E1A-7AAEF76E998D</object-id><label>Figures 30, 31.</label><caption><p><bold>30</bold><italic><tp:taxon-name><tp:taxon-name-part taxon-name-part-type="genus" reg="Acylomus">Acylomus</tp:taxon-name-part> <tp:taxon-name-part taxon-name-part-type="species" reg="ergoti">ergoti</tp:taxon-name-part></tp:taxon-name></italic> Casey <bold>30A</bold> male metatibia, ventral view <bold>30B</bold> aedeagus, dorsal view <bold>30C</bold> tegmen, dorsal view <bold>30D</bold> tegmen, lateral view <bold>31</bold><italic><tp:taxon-name><tp:taxon-name-part taxon-name-part-type="genus" reg="Olibrus">Olibrus</tp:taxon-name-part> <tp:taxon-name-part taxon-name-part-type="species" reg="liquidus">liquidus</tp:taxon-name-part></tp:taxon-name></italic> Erichson, habitus, L. Borowiec. Scale bars: 0.2 mm (<bold>30A–D</bold>), 1.0 mm (<bold>31</bold>).</p></caption><graphic xmlns:xlink="http://www.w3.org/1999/xlink" xlink:href="zookeys-894-053-g016.jpg" position="float" orientation="portrait" xlink:type="simple" id="oo_362152.jpg"><uri content-type="original_file" xlink:type="simple">https://binary.pensoft.net/fig/362152</uri></graphic></fig></tp:treatment-sec><ref-list><ref id="B194"><mixed-citation xmlns:xlink="http://www.w3.org/1999/xlink" xlink:type="simple"><person-group><name name-style="western"><surname>Švec</surname><given-names>Z</given-names></name></person-group> (<year>2007</year>) <article-title><tp:taxon-name><tp:taxon-name-part taxon-name-part-type="family">Phalacridae</tp:taxon-name-part></tp:taxon-name>.</article-title> In: <person-group><name name-style="western"><surname>Löbl</surname><given-names>I</given-names></name><name name-style="western"><surname>Smetana</surname><given-names>A</given-names></name></person-group> (<role>Eds</role>) <issue-title>Catalogue of Palaearctic Coleoptera (Vol.</issue-title><source>4). Apollo Books, Stenstrup</source>, <fpage>506</fpage>–<lpage>513</lpage>.</mixed-citation></ref><ref id="B196"><mixed-citation xmlns:xlink="http://www.w3.org/1999/xlink" xlink:type="simple"><person-group><name name-style="western"><surname>Thompson</surname><given-names>RT</given-names></name></person-group> (<year>1958</year>) <source><tp:taxon-name><tp:taxon-name-part taxon-name-part-type="order">Coleoptera</tp:taxon-name-part></tp:taxon-name><tp:taxon-name><tp:taxon-name-part taxon-name-part-type="family">Phalacridae</tp:taxon-name-part></tp:taxon-name>. Handbooks for the identification of British insects (Vol. V), part 5(b).</source><publisher-name>Royal Entomological Society</publisher-name>, <publisher-loc>London</publisher-loc>, <size units="page">17 pp</size>. <ext-link xlink:type="simple" ext-link-type="uri" xlink:href="http://www.royensoc.co.uk/sites/default/files/Vol05_Part05b.pdf">http://www.royensoc.co.uk/sites/default/files/Vol05_Part05b.pdf</ext-link></mixed-citation></ref><ref id="B200"><mixed-citation xmlns:xlink="http://www.w3.org/1999/xlink" xlink:type="simple"><person-group><name name-style="western"><surname>Vogt</surname><given-names>H</given-names></name></person-group> (<year>1967b</year>) <article-title><tp:taxon-name><tp:taxon-name-part taxon-name-part-type="family">Phalacridae</tp:taxon-name-part></tp:taxon-name>.</article-title> In: <person-group><name name-style="western"><surname>Freude</surname><given-names>H</given-names></name><name name-style="western"><surname>Harde</surname><given-names>KW</given-names></name><name name-style="western"><surname>Lohse</surname><given-names>GA</given-names></name></person-group> (<role>Eds</role>) <issue-title>Die Käfer Mitteleuropas, Band 7.</issue-title><source>Goecke &amp; Evers, Krefeld</source>, <fpage>158</fpage>–<lpage>166</lpage>.</mixed-citation></ref><ref id="B115"><mixed-citation xmlns:xlink="http://www.w3.org/1999/xlink" xlink:type="simple"><person-group><name name-style="western"><surname>Koch</surname><given-names>K</given-names></name></person-group> (<year>1989b</year>) <source>Die Käfer Mitteleuropas, Ökologie (Vol. 2).</source><publisher-name>Goecke &amp; Evers Verlag</publisher-name>, <publisher-loc>Krefeld</publisher-loc>, <size units="page">382 pp</size>.</mixed-citation></ref></ref-list></tp:taxon-treatment>
