# Supplementary material for: DNA barcodes reveal 63 overlooked species of Canadian beetles (Insecta, Coleoptera)
Source: Zookeys. 2019 Dec 4;894:53–150. doi: 10.3897/zookeys.894.37862 (PMC6906170; doi:10.3897/zookeys.894.37862)
Supplement: XML Treatment for Epuraea unicolor [file zookeys.894.37862-treatment41.xml]

<!DOCTYPE tp:taxon-treatment
  PUBLIC "-//TaxonX//DTD Taxonomic Treatment Publishing DTD v0 20100105//EN" "tax-treatment-NSO.dtd">
<tp:taxon-treatment xmlns:tp="http://www.plazi.org/taxpub"><tp:treatment-meta><kwd-group><label>Taxon classification</label><kwd><named-content xmlns:xlink="http://www.w3.org/1999/xlink" content-type="kingdom">Animalia</named-content></kwd><kwd><named-content xmlns:xlink="http://www.w3.org/1999/xlink" content-type="order">Coleoptera</named-content></kwd><kwd><named-content xmlns:xlink="http://www.w3.org/1999/xlink" content-type="family">Nitidulidae</named-content></kwd></kwd-group><mixed-citation publication-type="journal"><person-group><name><surname>Pentinsaari</surname><given-names>Mikko</given-names></name><name><surname>Anderson</surname><given-names>Robert</given-names></name><name><surname>Borowiec</surname><given-names>Lech</given-names></name><name><surname>Bouchard</surname><given-names>Patrice</given-names></name><name><surname>Brunke</surname><given-names>Adam</given-names></name><name><surname>Douglas</surname><given-names>Hume</given-names></name><name><surname>Smith</surname><given-names>Andrew B.T.</given-names></name><name><surname>Hebert</surname><given-names>Paul D. N.</given-names></name></person-group><article-title>DNA barcodes reveal 63 overlooked species of Canadian beetles (<tp:taxon-name><tp:taxon-name-part taxon-name-part-type="class">Insecta</tp:taxon-name-part></tp:taxon-name>, <tp:taxon-name><tp:taxon-name-part taxon-name-part-type="order">Coleoptera</tp:taxon-name-part></tp:taxon-name>)</article-title><source>Zookeys</source><day>04</day><month>12</month><year>2019</year><volume>894</volume><fpage>53</fpage><lpage>150</lpage><pub-id pub-id-type="doi">10.3897/zookeys.894.37862</pub-id></mixed-citation></tp:treatment-meta><tp:nomenclature><tp:taxon-name><object-id xmlns:xlink="http://www.w3.org/1999/xlink" content-type="arpha" xlink:type="simple">5CC45DF9-AABD-5743-A45E-212183FE23C1</object-id>
              <tp:taxon-name-part taxon-name-part-type="genus" reg="Epuraea">Epuraea</tp:taxon-name-part>
              <tp:taxon-name-part taxon-name-part-type="species" reg="unicolor">unicolor</tp:taxon-name-part>
                          </tp:taxon-name><tp:taxon-authority>(Olivier, 1790)</tp:taxon-authority><xref ref-type="fig" rid="F17">Figure 32</xref></tp:nomenclature><tp:treatment-sec sec-type="distribution" id="SECID0EOSGK"><title>Distribution.</title><p>Native and widespread in the Palaearctic region. Recorded from North Africa and all of Europe to the Russian Far East and Japan (<xref ref-type="bibr" rid="B12">Audisio 1993</xref>; <xref ref-type="bibr" rid="B96">Jelínek and Audisio 2007</xref>) One of the most common and abundant species of the genus in Europe (<xref ref-type="bibr" rid="B12">Audisio 1993</xref>). Adventive in the Nearctic region (Ontario, Canada).</p></tp:treatment-sec><tp:treatment-sec sec-type="Canadian records" id="SECID0EATGK"><title>Canadian records.</title><p>Ontario: Guelph, 01-Nov-2009 (1 ex, <abbrev xmlns:xlink="http://www.w3.org/1999/xlink" content-type="institution" xlink:title="Centre for Biodiversity Genomics, University of Guelph" id="ABBRID0EGTGK" xlink:type="simple">CBG</abbrev>); Guelph, 22-Apr-2017 (1 ex, <abbrev xmlns:xlink="http://www.w3.org/1999/xlink" content-type="institution" xlink:title="Centre for Biodiversity Genomics, University of Guelph" id="ABBRID0ELTGK" xlink:type="simple">CBG</abbrev>); Guelph, 06-Jun-2018 (3 exx, <abbrev xmlns:xlink="http://www.w3.org/1999/xlink" content-type="institution" xlink:title="Centre for Biodiversity Genomics, University of Guelph" id="ABBRID0EQTGK" xlink:type="simple">CBG</abbrev>); Guelph, 30-Jun-2018 (1 ex, <abbrev xmlns:xlink="http://www.w3.org/1999/xlink" content-type="institution" xlink:title="Centre for Biodiversity Genomics, University of Guelph" id="ABBRID0EVTGK" xlink:type="simple">CBG</abbrev>); Rouge National Urban Park, 03-Jun-2013 to 09-Jun-2013 (1 ex, <abbrev xmlns:xlink="http://www.w3.org/1999/xlink" content-type="institution" xlink:title="Centre for Biodiversity Genomics, University of Guelph" id="ABBRID0E1TGK" xlink:type="simple">CBG</abbrev>).</p></tp:treatment-sec><tp:treatment-sec sec-type="Diagnostic information" id="SECID0E6TGK"><title>Diagnostic information</title><p>(based on <xref ref-type="bibr" rid="B12">Audisio 1993</xref>). Body length 2.3–3.2 mm. Habitus elongate, subparallel, rather flattened (Fig. <xref ref-type="fig" rid="F17">32A</xref>). Color variable, body, legs, and antennae usually yellowish or red-brown, pronotum and elytra often laterally paler, antennal club usually darkened. Elytra variably darkened, with a rounded dark spot on each elytron at the apical third, or with more extensive, irregular but symmetric dark patterns. Antennae with club ca. 1.5 times as long as wide. Head with subcircular, moderately impressed punctation, punctures approximately the size of the ommatidia, separated by 0.5–0.6 times their diameter, interspace with fine microsculpture. Punctures on pronotum and elytra slightly larger, but with similar microsculpture and relative distance between them. Pronotum 1.45–1.65 times as wide as long, broadest in the basal third, abruptly narrowed towards the protruding hind angles, anterior edge with a deep, wide, trapezoidal emargination. Elytral apices separately broadly rounded. Metaventrite with a wide V-shaped emargination at the hind edge. Male mesotibia distally slightly widened, with a small tooth at the inner margin (Fig. <xref ref-type="fig" rid="F17">32B</xref>). Female mesotibia unmodified. Male genitalia as in Fig. <xref ref-type="fig" rid="F17">32C−E</xref>.</p></tp:treatment-sec><tp:treatment-sec sec-type="Bionomic notes" id="SECID0EVUGK"><title>Bionomic notes.</title><p>This species occurs in decaying and fermenting organic material (e.g., fruit, fruiting bodies of fungi, tree sap), under the bark of dead trees etc., probably feeding on the microbes decomposing these materials (<xref ref-type="bibr" rid="B12">Audisio 1993</xref>). Often found in anthropogenic habitats such as orchards, cultivated fields, and garbage dumps (<xref ref-type="bibr" rid="B12">Audisio 1993</xref>). The Canadian specimens were collected by sifting a compost heap in a suburban backyard, in a Malaise trap in a residential area, and in pitfall traps at a riverside in Rouge National Urban Park.</p></tp:treatment-sec><tp:treatment-sec sec-type="comments" id="SECID0EDVGK"><title>Comments.</title><p>The lack of a modern revision of North American <italic><tp:taxon-name><tp:taxon-name-part taxon-name-part-type="genus" reg="Epuraea">Epuraea</tp:taxon-name-part></tp:taxon-name></italic> prevents detailed comparison to other Canadian species at the moment. <italic><tp:taxon-name><tp:taxon-name-part taxon-name-part-type="genus" reg="Epuraea">Epuraea</tp:taxon-name-part> <tp:taxon-name-part taxon-name-part-type="species" reg="unicolor">unicolor</tp:taxon-name-part></tp:taxon-name></italic> can be reliably separated by DNA barcodes from all other Palaearctic and Nearctic <italic><tp:taxon-name><tp:taxon-name-part taxon-name-part-type="genus" reg="Epuraea">Epuraea</tp:taxon-name-part></tp:taxon-name></italic> species sampled so far. The diagnostic information above, in particular the male mesotibia and genitalia, should allow morphological identification.</p><fig id="F17" position="float" orientation="portrait"><object-id xmlns:xlink="http://www.w3.org/1999/xlink" content-type="doi" xlink:type="simple">10.3897/zookeys.894.37862.figure32</object-id><object-id xmlns:xlink="http://www.w3.org/1999/xlink" content-type="arpha" xlink:type="simple">C4B71232-2EF7-5AB6-866F-04092AD9D09E</object-id><label>Figure 32.</label><caption><p><italic><tp:taxon-name><tp:taxon-name-part taxon-name-part-type="genus" reg="Epuraea">Epuraea</tp:taxon-name-part> <tp:taxon-name-part taxon-name-part-type="species" reg="unicolor">unicolor</tp:taxon-name-part></tp:taxon-name></italic> (Olivier) <bold>A</bold> habitus, L. Borowiec <bold>B</bold> male mesotibia <bold>C</bold> penis <bold>D</bold> parameres, ventral view <bold>E</bold> parameres, lateral view. Scale bars: 1.0 mm (<bold>A</bold>), 0.2 mm (<bold>B–E</bold>).</p></caption><graphic xmlns:xlink="http://www.w3.org/1999/xlink" xlink:href="zookeys-894-053-g017.jpg" position="float" orientation="portrait" xlink:type="simple" id="oo_362153.jpg"><uri content-type="original_file" xlink:type="simple">https://binary.pensoft.net/fig/362153</uri></graphic></fig></tp:treatment-sec><ref-list><ref id="B12"><mixed-citation xmlns:xlink="http://www.w3.org/1999/xlink" xlink:type="simple"><person-group><name name-style="western"><surname>Audisio</surname><given-names>P</given-names></name></person-group> (<year>1993</year>) <source>Fauna d’Italia (Vol. 32): <tp:taxon-name><tp:taxon-name-part taxon-name-part-type="order">Coleoptera</tp:taxon-name-part></tp:taxon-name><tp:taxon-name><tp:taxon-name-part taxon-name-part-type="family">Nitidulidae</tp:taxon-name-part></tp:taxon-name> – <tp:taxon-name><tp:taxon-name-part taxon-name-part-type="family">Kateretidae</tp:taxon-name-part></tp:taxon-name>.</source><publisher-name>Edizione Calderini</publisher-name>, <publisher-loc>Bologna</publisher-loc>, <size units="page">971 pp</size>.</mixed-citation></ref><ref id="B96"><mixed-citation xmlns:xlink="http://www.w3.org/1999/xlink" xlink:type="simple"><person-group><name name-style="western"><surname>Jelínek</surname><given-names>J</given-names></name><name name-style="western"><surname>Audisio</surname><given-names>P</given-names></name></person-group> (<year>2007</year>) <article-title><tp:taxon-name><tp:taxon-name-part taxon-name-part-type="family">Nitidulidae</tp:taxon-name-part></tp:taxon-name>.</article-title> In: <person-group><name name-style="western"><surname>Löbl</surname><given-names>I</given-names></name><name name-style="western"><surname>Smetana</surname><given-names>A</given-names></name></person-group> (<role>Eds</role>) <issue-title>Catalogue of Palaearctic Coleoptera (Vol.</issue-title><source>4). Apollo Books, Stenstrup</source>, <fpage>459</fpage>–<lpage>491</lpage>.</mixed-citation></ref></ref-list></tp:taxon-treatment>
