# Supplementary material for: DNA barcodes reveal 63 overlooked species of Canadian beetles (Insecta, Coleoptera)
Source: Zookeys. 2019 Dec 4;894:53–150. doi: 10.3897/zookeys.894.37862 (PMC6906170; doi:10.3897/zookeys.894.37862)
Supplement: XML Treatment for Chilocorus renipustulatus [file zookeys.894.37862-treatment42.xml]

<!DOCTYPE tp:taxon-treatment
  PUBLIC "-//TaxonX//DTD Taxonomic Treatment Publishing DTD v0 20100105//EN" "tax-treatment-NSO.dtd">
<tp:taxon-treatment xmlns:tp="http://www.plazi.org/taxpub"><tp:treatment-meta><kwd-group><label>Taxon classification</label><kwd><named-content xmlns:xlink="http://www.w3.org/1999/xlink" content-type="kingdom">Animalia</named-content></kwd><kwd><named-content xmlns:xlink="http://www.w3.org/1999/xlink" content-type="order">Coleoptera</named-content></kwd><kwd><named-content xmlns:xlink="http://www.w3.org/1999/xlink" content-type="family">Coccinellidae</named-content></kwd></kwd-group><mixed-citation publication-type="journal"><person-group><name><surname>Pentinsaari</surname><given-names>Mikko</given-names></name><name><surname>Anderson</surname><given-names>Robert</given-names></name><name><surname>Borowiec</surname><given-names>Lech</given-names></name><name><surname>Bouchard</surname><given-names>Patrice</given-names></name><name><surname>Brunke</surname><given-names>Adam</given-names></name><name><surname>Douglas</surname><given-names>Hume</given-names></name><name><surname>Smith</surname><given-names>Andrew B.T.</given-names></name><name><surname>Hebert</surname><given-names>Paul D. N.</given-names></name></person-group><article-title>DNA barcodes reveal 63 overlooked species of Canadian beetles (<tp:taxon-name><tp:taxon-name-part taxon-name-part-type="class">Insecta</tp:taxon-name-part></tp:taxon-name>, <tp:taxon-name><tp:taxon-name-part taxon-name-part-type="order">Coleoptera</tp:taxon-name-part></tp:taxon-name>)</article-title><source>Zookeys</source><day>04</day><month>12</month><year>2019</year><volume>894</volume><fpage>53</fpage><lpage>150</lpage><pub-id pub-id-type="doi">10.3897/zookeys.894.37862</pub-id></mixed-citation></tp:treatment-meta><tp:nomenclature><tp:taxon-name><object-id xmlns:xlink="http://www.w3.org/1999/xlink" content-type="arpha" xlink:type="simple">23520E20-69BE-5FFF-BD1C-53AA912C2451</object-id>
              <tp:taxon-name-part taxon-name-part-type="genus" reg="Chilocorus">Chilocorus</tp:taxon-name-part>
              <tp:taxon-name-part taxon-name-part-type="species" reg="renipustulatus">renipustulatus</tp:taxon-name-part>
                          </tp:taxon-name><tp:taxon-authority>(Scriba, 1791)</tp:taxon-authority><xref ref-type="fig" rid="F18">Figure 33</xref></tp:nomenclature><tp:treatment-sec sec-type="distribution" id="SECID0ELZGK"><title>Distribution.</title><p>Native to the Palaearctic region. Widespread in Europe, also recorded from Siberia and the Russian Far East (<xref ref-type="bibr" rid="B119">Kovář 2007</xref>). Adventive in the Nearctic region (Ontario, Canada).</p></tp:treatment-sec><tp:treatment-sec sec-type="Canadian records" id="SECID0EVZGK"><title>Canadian records.</title><p>Ontario: Hamilton, 22-Sep-2014 to 03-Oct-2014 (1 ex, <abbrev xmlns:xlink="http://www.w3.org/1999/xlink" content-type="institution" xlink:title="Centre for Biodiversity Genomics, University of Guelph" id="ABBRID0E2ZGK" xlink:type="simple">CBG</abbrev>); Mississauga, 19-Sep-2016 to 30-Sep-2016 (3 exx, <abbrev xmlns:xlink="http://www.w3.org/1999/xlink" content-type="institution" xlink:title="Centre for Biodiversity Genomics, University of Guelph" id="ABBRID0EA1GK" xlink:type="simple">CBG</abbrev>); Windsor, 22-Sep-2014 to 03-Oct-2014 (1 ex, <abbrev xmlns:xlink="http://www.w3.org/1999/xlink" content-type="institution" xlink:title="Centre for Biodiversity Genomics, University of Guelph" id="ABBRID0EF1GK" xlink:type="simple">CBG</abbrev>).</p></tp:treatment-sec><tp:treatment-sec sec-type="Diagnostic information" id="SECID0EK1GK"><title>Diagnostic information</title><p>(based on <xref ref-type="bibr" rid="B70">Fürsch 1967</xref> and <xref ref-type="bibr" rid="B76">Gordon 1985</xref>). Body length 4–5 mm. Habitus as in Fig. <xref ref-type="fig" rid="F18">33A</xref>. Black, shiny, with a single rounded or slightly transverse orange-red macula on each elytron, abdomen laterally and apically orange, medial part of first ventrite black. Pronotum without distinct microsculpture on disc. Male genitalia as in Fig. <xref ref-type="fig" rid="F18">33B, C</xref>.</p></tp:treatment-sec><tp:treatment-sec sec-type="Bionomic notes" id="SECID0EA2GK"><title>Bionomic notes.</title><p>The main habitat in Europe is broadleaf forest, and the preferred prey are scale insects, in particular <italic><tp:taxon-name><tp:taxon-name-part taxon-name-part-type="genus" reg="Chionaspis">Chionaspis</tp:taxon-name-part> <tp:taxon-name-part taxon-name-part-type="species" reg="salicis">salicis</tp:taxon-name-part></tp:taxon-name></italic> (Linnaeus, 1758) (<xref ref-type="bibr" rid="B115">Koch 1989b</xref>). The Canadian specimens were collected with Malaise traps in suburban residential areas.</p></tp:treatment-sec><tp:treatment-sec sec-type="comments" id="SECID0EV2GK"><title>Comments.</title><p><italic><tp:taxon-name><tp:taxon-name-part taxon-name-part-type="genus" reg="Chilocorus">Chilocorus</tp:taxon-name-part> <tp:taxon-name-part taxon-name-part-type="species" reg="kuwanae">kuwanae</tp:taxon-name-part></tp:taxon-name></italic> Silvestri, 1909, an East Asian species introduced to the United States and recorded from across the country (<xref ref-type="bibr" rid="B76">Gordon 1985</xref>; <xref ref-type="bibr" rid="B89">Hendrickson et al. 1991</xref>), was recently synonymized with <italic><tp:taxon-name><tp:taxon-name-part taxon-name-part-type="genus" reg="Chilocorus">C.</tp:taxon-name-part> <tp:taxon-name-part taxon-name-part-type="species" reg="renipustulatus">renipustulatus</tp:taxon-name-part></tp:taxon-name></italic> by <xref ref-type="bibr" rid="B18">Bieńkowski (2018)</xref>. According to Bieńkowski, male genitalia are similar throughout the distribution areas of both species. However, Bieńkowski did not study any type material. One of the Canadian specimens shares an identical barcode haplotype with specimens of <italic><tp:taxon-name><tp:taxon-name-part taxon-name-part-type="genus" reg="Chilocorus">C.</tp:taxon-name-part> <tp:taxon-name-part taxon-name-part-type="species" reg="renipustulatus">renipustulatus</tp:taxon-name-part></tp:taxon-name></italic> from Germany and Finland, others are slightly divergent (p-distance to European material varies from 0.006 to 0.015). Unfortunately, no barcode data are available for <italic><tp:taxon-name><tp:taxon-name-part taxon-name-part-type="genus" reg="Chilocorus">C.</tp:taxon-name-part> <tp:taxon-name-part taxon-name-part-type="species" reg="kuwanae">kuwanae</tp:taxon-name-part></tp:taxon-name></italic>. No Canadian records have been previously published under either name.</p><p><italic><tp:taxon-name><tp:taxon-name-part taxon-name-part-type="genus" reg="Chilocorus">Chilocorus</tp:taxon-name-part> <tp:taxon-name-part taxon-name-part-type="species" reg="renipustulatus">renipustulatus</tp:taxon-name-part></tp:taxon-name></italic> is externally very similar to <italic><tp:taxon-name><tp:taxon-name-part taxon-name-part-type="genus" reg="Chilocorus">Chilocorus</tp:taxon-name-part> <tp:taxon-name-part taxon-name-part-type="species" reg="stigma">stigma</tp:taxon-name-part></tp:taxon-name></italic> (Say, 1835) and its closest relatives. It can be distinguished using the male genitalia and microsculpture of the pronotum. In <italic><tp:taxon-name><tp:taxon-name-part taxon-name-part-type="genus" reg="Chilocorus">C.</tp:taxon-name-part> <tp:taxon-name-part taxon-name-part-type="species" reg="stigma">stigma</tp:taxon-name-part></tp:taxon-name></italic> and allied species, the interspace between punctures on the disc of the pronotum is covered by finely engraved, netlike microsculpture. In <italic><tp:taxon-name><tp:taxon-name-part taxon-name-part-type="genus" reg="Chilocorus">C.</tp:taxon-name-part> <tp:taxon-name-part taxon-name-part-type="species" reg="renipustulatus">renipustulatus</tp:taxon-name-part></tp:taxon-name></italic>, the interspace is smooth and shiny, with no visible microsculpture on disc. The orange maculae on the elytra are more transverse in <italic><tp:taxon-name><tp:taxon-name-part taxon-name-part-type="genus" reg="Chilocorus">C.</tp:taxon-name-part> <tp:taxon-name-part taxon-name-part-type="species" reg="renipustulatus">renipustulatus</tp:taxon-name-part></tp:taxon-name></italic> than in <italic><tp:taxon-name><tp:taxon-name-part taxon-name-part-type="genus" reg="Chilocorus">C.</tp:taxon-name-part> <tp:taxon-name-part taxon-name-part-type="species" reg="stigma">stigma</tp:taxon-name-part></tp:taxon-name></italic> in the examined DNA barcoded Canadian material of these species, but the maculae are known to vary in size and shape in <italic><tp:taxon-name><tp:taxon-name-part taxon-name-part-type="genus" reg="Chilocorus">C.</tp:taxon-name-part> <tp:taxon-name-part taxon-name-part-type="species" reg="renipustulatus">renipustulatus</tp:taxon-name-part></tp:taxon-name></italic> (Bieńkowski, 2018).</p><fig id="F18" position="float" orientation="portrait"><object-id xmlns:xlink="http://www.w3.org/1999/xlink" content-type="doi" xlink:type="simple">10.3897/zookeys.894.37862.figures33-34</object-id><object-id xmlns:xlink="http://www.w3.org/1999/xlink" content-type="arpha" xlink:type="simple">5FF02663-0467-5614-A624-B9B7C1070FC1</object-id><label>Figures 33, 34.</label><caption><p><bold>33</bold><italic><tp:taxon-name><tp:taxon-name-part taxon-name-part-type="genus" reg="Chilocorus">Chilocorus</tp:taxon-name-part> <tp:taxon-name-part taxon-name-part-type="species" reg="renipustulatus">renipustulatus</tp:taxon-name-part></tp:taxon-name></italic> (Scriba) <bold>33A</bold> habitus, L. Borowiec <bold>33B</bold> median lobe (penis guide) and parameres, ventral view <bold>33C</bold> penis (sipho), tip in lateral view <bold>34</bold><italic><tp:taxon-name><tp:taxon-name-part taxon-name-part-type="genus" reg="Nephus">Nephus</tp:taxon-name-part> <tp:taxon-name-part taxon-name-part-type="species" reg="bisignatus">bisignatus</tp:taxon-name-part></tp:taxon-name></italic> (Boheman) <bold>34A</bold> habitus, S. Karjalainen <bold>34B</bold> median lobe (penis guide) and parameres, lateral view <bold>34C</bold> penis (sipho), tip in lateral view. Scale bars: 1.0 mm (<bold>33A</bold>), 0.5 mm (<bold>33B; 34A</bold>), 0.2 mm (<bold>33C; 34B</bold>), 0.1 mm (<bold>34C</bold>).</p></caption><graphic xmlns:xlink="http://www.w3.org/1999/xlink" xlink:href="zookeys-894-053-g018.jpg" position="float" orientation="portrait" xlink:type="simple" id="oo_362154.jpg"><uri content-type="original_file" xlink:type="simple">https://binary.pensoft.net/fig/362154</uri></graphic></fig></tp:treatment-sec><ref-list><ref id="B119"><mixed-citation xmlns:xlink="http://www.w3.org/1999/xlink" xlink:type="simple"><person-group><name name-style="western"><surname>Kovář</surname><given-names>I</given-names></name></person-group> (<year>2007</year>) <article-title><tp:taxon-name><tp:taxon-name-part taxon-name-part-type="family">Coccinellidae</tp:taxon-name-part></tp:taxon-name>.</article-title> In: <person-group><name name-style="western"><surname>Löbl</surname><given-names>I</given-names></name><name name-style="western"><surname>Smetana</surname><given-names>A</given-names></name></person-group> (<role>Eds</role>) <issue-title>Catalogue of Palaearctic Coleoptera (Vol.</issue-title><source>4). Apollo Books, Stenstrup</source>, <fpage>568</fpage>–<lpage>631</lpage>.</mixed-citation></ref><ref id="B70"><mixed-citation xmlns:xlink="http://www.w3.org/1999/xlink" xlink:type="simple"><person-group><name name-style="western"><surname>Fürsch</surname><given-names>H</given-names></name></person-group> (<year>1967</year>) <article-title><tp:taxon-name><tp:taxon-name-part taxon-name-part-type="family">Coccinellidae</tp:taxon-name-part></tp:taxon-name>.</article-title> In: <person-group><name name-style="western"><surname>Freude</surname><given-names>H</given-names></name><name name-style="western"><surname>Harde</surname><given-names>KW</given-names></name><name name-style="western"><surname>Lohse</surname><given-names>GA</given-names></name></person-group> (<role>Eds</role>) <issue-title>Die Käfer Mitteleuropas, Band 7.</issue-title><source>Goecke &amp; Evers, Krefeld</source>, <fpage>227</fpage>–<lpage>278</lpage>.</mixed-citation></ref><ref id="B76"><mixed-citation xmlns:xlink="http://www.w3.org/1999/xlink" xlink:type="simple"><person-group><name name-style="western"><surname>Gordon</surname><given-names>RD</given-names></name></person-group> (<year>1985</year>) <article-title>The <tp:taxon-name><tp:taxon-name-part taxon-name-part-type="family">Coccinellidae</tp:taxon-name-part></tp:taxon-name> (<tp:taxon-name><tp:taxon-name-part taxon-name-part-type="order">Coleoptera</tp:taxon-name-part></tp:taxon-name>) of America north of Mexico.</article-title><source>Journal of the New York Entomological Society</source><volume>93</volume>: <fpage>1</fpage>–<lpage>912</lpage>.</mixed-citation></ref><ref id="B115"><mixed-citation xmlns:xlink="http://www.w3.org/1999/xlink" xlink:type="simple"><person-group><name name-style="western"><surname>Koch</surname><given-names>K</given-names></name></person-group> (<year>1989b</year>) <source>Die Käfer Mitteleuropas, Ökologie (Vol. 2).</source><publisher-name>Goecke &amp; Evers Verlag</publisher-name>, <publisher-loc>Krefeld</publisher-loc>, <size units="page">382 pp</size>.</mixed-citation></ref><ref id="B89"><mixed-citation xmlns:xlink="http://www.w3.org/1999/xlink" xlink:type="simple"><person-group><name name-style="western"><surname>Hendrickson</surname><given-names>RMJ</given-names></name><name name-style="western"><surname>Drea</surname><given-names>JJ</given-names></name><name name-style="western"><surname>Rose</surname><given-names>M</given-names></name></person-group> (<year>1991</year>) <article-title>A distribution and establishment program for <italic><tp:taxon-name><tp:taxon-name-part taxon-name-part-type="genus">Chilocorus</tp:taxon-name-part> <tp:taxon-name-part taxon-name-part-type="species">kuwanae</tp:taxon-name-part></tp:taxon-name></italic> (Silvestri) (<tp:taxon-name><tp:taxon-name-part taxon-name-part-type="order">Coleoptera</tp:taxon-name-part></tp:taxon-name>: <tp:taxon-name><tp:taxon-name-part taxon-name-part-type="family">Coccinellidae</tp:taxon-name-part></tp:taxon-name>) in the United States.</article-title><source>Proceedings of the Entomological Society of Washington</source><volume>93</volume>: <fpage>197</fpage>–<lpage>200</lpage>.</mixed-citation></ref><ref id="B18"><mixed-citation xmlns:xlink="http://www.w3.org/1999/xlink" xlink:type="simple"><person-group><name name-style="western"><surname>Bieńkowski</surname><given-names>AO</given-names></name></person-group> (<year>2018</year>) Key for identification of the ladybirds (<tp:taxon-name><tp:taxon-name-part taxon-name-part-type="order">Coleoptera</tp:taxon-name-part></tp:taxon-name>: <tp:taxon-name><tp:taxon-name-part taxon-name-part-type="family">Coccinellidae</tp:taxon-name-part></tp:taxon-name>) of European Russia and the Russian Caucasus (native and alien species). Zootaxa 4472: 233–260. /<ext-link xlink:type="simple" ext-link-type="doi" xlink:href="10.11646/zootaxa.4472.2.2">doi.org/10.11646/zootaxa.4472.2.2</ext-link></mixed-citation></ref></ref-list></tp:taxon-treatment>
