# Supplementary material for: DNA barcodes reveal 63 overlooked species of Canadian beetles (Insecta, Coleoptera)
Source: Zookeys. 2019 Dec 4;894:53–150. doi: 10.3897/zookeys.894.37862 (PMC6906170; doi:10.3897/zookeys.894.37862)
Supplement: XML Treatment for Nephus bisignatus [file zookeys.894.37862-treatment43.xml]

<!DOCTYPE tp:taxon-treatment
  PUBLIC "-//TaxonX//DTD Taxonomic Treatment Publishing DTD v0 20100105//EN" "tax-treatment-NSO.dtd">
<tp:taxon-treatment xmlns:tp="http://www.plazi.org/taxpub"><tp:treatment-meta><kwd-group><label>Taxon classification</label><kwd><named-content xmlns:xlink="http://www.w3.org/1999/xlink" content-type="kingdom">Animalia</named-content></kwd><kwd><named-content xmlns:xlink="http://www.w3.org/1999/xlink" content-type="order">Coleoptera</named-content></kwd><kwd><named-content xmlns:xlink="http://www.w3.org/1999/xlink" content-type="family">Coccinellidae</named-content></kwd></kwd-group><mixed-citation publication-type="journal"><person-group><name><surname>Pentinsaari</surname><given-names>Mikko</given-names></name><name><surname>Anderson</surname><given-names>Robert</given-names></name><name><surname>Borowiec</surname><given-names>Lech</given-names></name><name><surname>Bouchard</surname><given-names>Patrice</given-names></name><name><surname>Brunke</surname><given-names>Adam</given-names></name><name><surname>Douglas</surname><given-names>Hume</given-names></name><name><surname>Smith</surname><given-names>Andrew B.T.</given-names></name><name><surname>Hebert</surname><given-names>Paul D. N.</given-names></name></person-group><article-title>DNA barcodes reveal 63 overlooked species of Canadian beetles (<tp:taxon-name><tp:taxon-name-part taxon-name-part-type="class">Insecta</tp:taxon-name-part></tp:taxon-name>, <tp:taxon-name><tp:taxon-name-part taxon-name-part-type="order">Coleoptera</tp:taxon-name-part></tp:taxon-name>)</article-title><source>Zookeys</source><day>04</day><month>12</month><year>2019</year><volume>894</volume><fpage>53</fpage><lpage>150</lpage><pub-id pub-id-type="doi">10.3897/zookeys.894.37862</pub-id></mixed-citation></tp:treatment-meta><tp:nomenclature><tp:taxon-name><object-id xmlns:xlink="http://www.w3.org/1999/xlink" content-type="arpha" xlink:type="simple">21ED9D00-822A-5702-ADB2-87FF86DE1ACC</object-id>
              <tp:taxon-name-part taxon-name-part-type="genus" reg="Nephus">Nephus</tp:taxon-name-part>
              <tp:taxon-name-part taxon-name-part-type="species" reg="bisignatus">bisignatus</tp:taxon-name-part>
                          </tp:taxon-name><tp:taxon-authority>(Boheman, 1850)</tp:taxon-authority><xref ref-type="fig" rid="F18">Figure 34</xref></tp:nomenclature><tp:treatment-sec sec-type="Distribution" id="SECID0EDIS0"><title>Distribution</title><p>Previously known only from Europe, where the species is more common in the north and rather sporadic in the central and southern parts (<xref ref-type="bibr" rid="B69">Fürsch 1965</xref>; <xref ref-type="bibr" rid="B119">Kovář 2007</xref>; <xref ref-type="bibr" rid="B188">Silfverberg 2010</xref>; <xref ref-type="bibr" rid="B171">Rassi et al. 2015</xref>). Probably Holarctic and previously overlooked in North America.</p></tp:treatment-sec><tp:treatment-sec sec-type="Canadian records" id="SECID0ENEHK"><title>Canadian records.</title><p>Nunavut: Kugluktuk, 25-Jun-2010 (1 ex, <abbrev xmlns:xlink="http://www.w3.org/1999/xlink" content-type="institution" xlink:title="Canadian National Collection of Insects, Arachnids, and Nematodes" id="ABBRID0ETEHK" xlink:type="simple">CNC</abbrev>); Kugluktuk, 01-Jul-2010 (1 ex, <abbrev xmlns:xlink="http://www.w3.org/1999/xlink" content-type="institution" xlink:title="Canadian National Collection of Insects, Arachnids, and Nematodes" id="ABBRID0EYEHK" xlink:type="simple">CNC</abbrev>); Kugluktuk, 11-Jul-2010 (1 ex, <abbrev xmlns:xlink="http://www.w3.org/1999/xlink" content-type="institution" xlink:title="Canadian National Collection of Insects, Arachnids, and Nematodes" id="ABBRID0E4EHK" xlink:type="simple">CNC</abbrev>); Kugluktuk, 13-Jul-2010 (1 ex, <abbrev xmlns:xlink="http://www.w3.org/1999/xlink" content-type="institution" xlink:title="Canadian National Collection of Insects, Arachnids, and Nematodes" id="ABBRID0ECFHK" xlink:type="simple">CNC</abbrev>).</p></tp:treatment-sec><tp:treatment-sec sec-type="Diagnostic information" id="SECID0EHFHK"><title>Diagnostic information</title><p>(based on <xref ref-type="bibr" rid="B69">Fürsch 1965</xref>, <xref ref-type="bibr" rid="B70">1967</xref>, <xref ref-type="bibr" rid="B71">1987</xref>). Body length 1.5–2.0 mm. Habitus elongate-oval (Fig. <xref ref-type="fig" rid="F18">34A</xref>). Black, with the anterior edge of the pronotum and often the apical edge of the elytra narrowly brown. Each elytron with a single small, obscurely delimited red-brown spot close to the apex, sometimes very faintly visible. Antennae with nine antennomeres. Pronotum very finely punctate, with strong, netlike microsculpture. Postcoxal lines on first abdominal ventrite briefly parallel to the hind margin of the ventrite at the middle, with the apices curved forward laterally. Male genitalia as in Fig. <xref ref-type="fig" rid="F18">34B, C</xref>.</p></tp:treatment-sec><tp:treatment-sec sec-type="Bionomic notes" id="SECID0EBGHK"><title>Bionomic notes.</title><p><italic><tp:taxon-name><tp:taxon-name-part taxon-name-part-type="genus" reg="Nephus">Nephus</tp:taxon-name-part> <tp:taxon-name-part taxon-name-part-type="species" reg="bisignatus">bisignatus</tp:taxon-name-part></tp:taxon-name></italic> prefers open, usually sandy habitats in Europe (<xref ref-type="bibr" rid="B115">Koch 1989b</xref>). The Canadian specimens were collected in mesic tundra with yellow pan and pitfall traps.</p></tp:treatment-sec><tp:treatment-sec sec-type="comments" id="SECID0EWGHK"><title>Comments.</title><p><italic><tp:taxon-name><tp:taxon-name-part taxon-name-part-type="genus" reg="Nephus">Nephus</tp:taxon-name-part> <tp:taxon-name-part taxon-name-part-type="species" reg="bisignatus">bisignatus</tp:taxon-name-part></tp:taxon-name></italic> belongs to <tp:taxon-name><tp:taxon-name-part taxon-name-part-type="infraspecific-rank">subgenus</tp:taxon-name-part> <tp:taxon-name-part taxon-name-part-type="subgenus" reg="Bipunctatus">Bipunctatus</tp:taxon-name-part></tp:taxon-name> Fürsch, 1987, which is characterized by having only nine antennomeres (<xref ref-type="bibr" rid="B71">Fürsch 1987</xref>). All the previously recorded Canadian species have either ten or eleven antennomeres (<xref ref-type="bibr" rid="B75">Gordon 1976</xref>, <xref ref-type="bibr" rid="B76">1985</xref>). The remote collecting localities in the arctic tundra indicate that this species is probably Holarctic and previously overlooked in North America rather than adventive from the Palaearctic region. Two subspecies are known from Europe (<xref ref-type="bibr" rid="B119">Kovář 2007</xref>), but we refrain from assigning the Canadian specimens to any subspecies. Among the Nearctic fauna, <italic><tp:taxon-name><tp:taxon-name-part taxon-name-part-type="genus" reg="Nephus">N.</tp:taxon-name-part> <tp:taxon-name-part taxon-name-part-type="species" reg="bisignatus">bisignatus</tp:taxon-name-part></tp:taxon-name></italic> resembles <italic><tp:taxon-name><tp:taxon-name-part taxon-name-part-type="genus" reg="Nephus">N.</tp:taxon-name-part> <tp:taxon-name-part taxon-name-part-type="species" reg="georgei">georgei</tp:taxon-name-part></tp:taxon-name></italic> (Weise, 1929), but has a narrower body outline and usually smaller and less conspicuous elytral spots. <italic><tp:taxon-name><tp:taxon-name-part taxon-name-part-type="genus" reg="Nephus">Nephus</tp:taxon-name-part> <tp:taxon-name-part taxon-name-part-type="species" reg="georgei">georgei</tp:taxon-name-part></tp:taxon-name></italic> also has ten antennomeres instead of nine. <xref ref-type="bibr" rid="B75">Gordon (1976)</xref> notes that specimens of <italic><tp:taxon-name><tp:taxon-name-part taxon-name-part-type="genus" reg="Nephus">N.</tp:taxon-name-part> <tp:taxon-name-part taxon-name-part-type="species" reg="georgei">georgei</tp:taxon-name-part></tp:taxon-name></italic> from the northern parts of the Northwest Territories are smaller and narrower compared to specimens from southern Canada and northern United States, and that the pale color pattern of the elytra is reduced in the northern specimens. Based on these notes, the arctic specimens of <italic><tp:taxon-name><tp:taxon-name-part taxon-name-part-type="genus" reg="Nephus">N.</tp:taxon-name-part> <tp:taxon-name-part taxon-name-part-type="species" reg="georgei">georgei</tp:taxon-name-part></tp:taxon-name></italic> may actually represent <italic><tp:taxon-name><tp:taxon-name-part taxon-name-part-type="genus" reg="Nephus">N.</tp:taxon-name-part> <tp:taxon-name-part taxon-name-part-type="species" reg="bisignatus">bisignatus</tp:taxon-name-part></tp:taxon-name></italic> and need to be re-examined.</p></tp:treatment-sec><tp:treatment-sec><!--Section generated to contain objects referenced in tp:taxon-treatment.--><fig id="F18" position="float" orientation="portrait"><object-id xmlns:xlink="http://www.w3.org/1999/xlink" content-type="doi" xlink:type="simple">10.3897/zookeys.894.37862.figures33-34</object-id><object-id xmlns:xlink="http://www.w3.org/1999/xlink" content-type="arpha" xlink:type="simple">5FF02663-0467-5614-A624-B9B7C1070FC1</object-id><label>Figures 33, 34.</label><caption><p><bold>33</bold><italic><tp:taxon-name><tp:taxon-name-part taxon-name-part-type="genus" reg="Chilocorus">Chilocorus</tp:taxon-name-part> <tp:taxon-name-part taxon-name-part-type="species" reg="renipustulatus">renipustulatus</tp:taxon-name-part></tp:taxon-name></italic> (Scriba) <bold>33A</bold> habitus, L. Borowiec <bold>33B</bold> median lobe (penis guide) and parameres, ventral view <bold>33C</bold> penis (sipho), tip in lateral view <bold>34</bold><italic><tp:taxon-name><tp:taxon-name-part taxon-name-part-type="genus" reg="Nephus">Nephus</tp:taxon-name-part> <tp:taxon-name-part taxon-name-part-type="species" reg="bisignatus">bisignatus</tp:taxon-name-part></tp:taxon-name></italic> (Boheman) <bold>34A</bold> habitus, S. Karjalainen <bold>34B</bold> median lobe (penis guide) and parameres, lateral view <bold>34C</bold> penis (sipho), tip in lateral view. Scale bars: 1.0 mm (<bold>33A</bold>), 0.5 mm (<bold>33B; 34A</bold>), 0.2 mm (<bold>33C; 34B</bold>), 0.1 mm (<bold>34C</bold>).</p></caption><graphic xmlns:xlink="http://www.w3.org/1999/xlink" xlink:href="zookeys-894-053-g018.jpg" position="float" orientation="portrait" xlink:type="simple" id="oo_362154.jpg"><uri content-type="original_file" xlink:type="simple">https://binary.pensoft.net/fig/362154</uri></graphic></fig></tp:treatment-sec><ref-list><ref id="B69"><mixed-citation xmlns:xlink="http://www.w3.org/1999/xlink" xlink:type="simple"><person-group><name name-style="western"><surname>Fürsch</surname><given-names>H</given-names></name></person-group> (<year>1965</year>) <article-title>Die palaearktischen Arten der <italic><tp:taxon-name><tp:taxon-name-part taxon-name-part-type="genus">Scymnus</tp:taxon-name-part></tp:taxon-name></italic>-<italic><tp:taxon-name><tp:taxon-name-part taxon-name-part-type="genus"/><tp:taxon-name-part taxon-name-part-type="species">bipunctatus</tp:taxon-name-part></tp:taxon-name></italic>-Gruppe und die europäischen Vertreter der Untergattung <italic><tp:taxon-name><tp:taxon-name-part taxon-name-part-type="genus">Sidis</tp:taxon-name-part></tp:taxon-name></italic> (Col. Cocc.).</article-title><source>Mitteilungen der Münchner Entomologischen Gesellschaft</source><volume>55</volume>: <fpage>178</fpage>–<lpage>213</lpage>.</mixed-citation></ref><ref id="B119"><mixed-citation xmlns:xlink="http://www.w3.org/1999/xlink" xlink:type="simple"><person-group><name name-style="western"><surname>Kovář</surname><given-names>I</given-names></name></person-group> (<year>2007</year>) <article-title><tp:taxon-name><tp:taxon-name-part taxon-name-part-type="family">Coccinellidae</tp:taxon-name-part></tp:taxon-name>.</article-title> In: <person-group><name name-style="western"><surname>Löbl</surname><given-names>I</given-names></name><name name-style="western"><surname>Smetana</surname><given-names>A</given-names></name></person-group> (<role>Eds</role>) <issue-title>Catalogue of Palaearctic Coleoptera (Vol.</issue-title><source>4). Apollo Books, Stenstrup</source>, <fpage>568</fpage>–<lpage>631</lpage>.</mixed-citation></ref><ref id="B188"><mixed-citation xmlns:xlink="http://www.w3.org/1999/xlink" xlink:type="simple"><person-group><name name-style="western"><surname>Silfverberg</surname><given-names>H</given-names></name></person-group> (<year>2010</year>) <article-title>Enumeratio renovata Coleopterorum Fennoscandiae, Daniae et Baltiae.</article-title><source>Sahlbergia</source><volume>16</volume>: <fpage>1</fpage>–<lpage>144</lpage>.</mixed-citation></ref><ref id="B171"><mixed-citation xmlns:xlink="http://www.w3.org/1999/xlink" xlink:type="simple"><person-group><name name-style="western"><surname>Rassi</surname><given-names>P</given-names></name><name name-style="western"><surname>Karjalainen</surname><given-names>S</given-names></name><name name-style="western"><surname>Clayhills</surname><given-names>T</given-names></name><name name-style="western"><surname>Helve</surname><given-names>E</given-names></name><name name-style="western"><surname>Hyvärinen</surname><given-names>E</given-names></name><name name-style="western"><surname>Laurinharju</surname><given-names>E</given-names></name><name name-style="western"><surname>Malmberg</surname><given-names>S</given-names></name><name name-style="western"><surname>Mannerkoski</surname><given-names>I</given-names></name><name name-style="western"><surname>Martikainen</surname><given-names>P</given-names></name><name name-style="western"><surname>Mattila</surname><given-names>J</given-names></name><name name-style="western"><surname>Muona</surname><given-names>J</given-names></name><name name-style="western"><surname>Pentinsaari</surname><given-names>M</given-names></name><name name-style="western"><surname>Rutanen</surname><given-names>I</given-names></name><name name-style="western"><surname>Salokannel</surname><given-names>J</given-names></name><name name-style="western"><surname>Siitonen</surname><given-names>J</given-names></name><name name-style="western"><surname>Silfverberg</surname><given-names>H</given-names></name></person-group> (<year>2015</year>) <article-title>Kovakuoriaisten maakuntaluettelo 2015 [Provincial List of Finnish <tp:taxon-name><tp:taxon-name-part taxon-name-part-type="order">Coleoptera</tp:taxon-name-part></tp:taxon-name> 2015].</article-title><source>Sahlbergia</source><volume>21</volume>: <fpage>1</fpage>–<lpage>164</lpage>. <ext-link xlink:type="simple" ext-link-type="uri" xlink:href="http://www.luomus.fi/sites/default/files/sahlbergia/sahlbergia_21_S1_2015.pdf">http://www.luomus.fi/sites/default/files/sahlbergia/sahlbergia_21_S1_2015.pdf</ext-link></mixed-citation></ref><ref id="B70"><mixed-citation xmlns:xlink="http://www.w3.org/1999/xlink" xlink:type="simple"><person-group><name name-style="western"><surname>Fürsch</surname><given-names>H</given-names></name></person-group> (<year>1967</year>) <article-title><tp:taxon-name><tp:taxon-name-part taxon-name-part-type="family">Coccinellidae</tp:taxon-name-part></tp:taxon-name>.</article-title> In: <person-group><name name-style="western"><surname>Freude</surname><given-names>H</given-names></name><name name-style="western"><surname>Harde</surname><given-names>KW</given-names></name><name name-style="western"><surname>Lohse</surname><given-names>GA</given-names></name></person-group> (<role>Eds</role>) <issue-title>Die Käfer Mitteleuropas, Band 7.</issue-title><source>Goecke &amp; Evers, Krefeld</source>, <fpage>227</fpage>–<lpage>278</lpage>.</mixed-citation></ref><ref id="B71"><mixed-citation xmlns:xlink="http://www.w3.org/1999/xlink" xlink:type="simple"><person-group><name name-style="western"><surname>Fürsch</surname><given-names>H</given-names></name></person-group> (<year>1987</year>) <article-title>Übersicht über die genera und Subgenera der <tp:taxon-name><tp:taxon-name-part taxon-name-part-type="tribe">Scymnini</tp:taxon-name-part></tp:taxon-name> mit besonderer Berücksichtigung der Westpalaearktis (<tp:taxon-name><tp:taxon-name-part taxon-name-part-type="class">Insecta</tp:taxon-name-part></tp:taxon-name>, <tp:taxon-name><tp:taxon-name-part taxon-name-part-type="order">Coleoptera</tp:taxon-name-part></tp:taxon-name>, <tp:taxon-name><tp:taxon-name-part taxon-name-part-type="family">Coccinellidae</tp:taxon-name-part></tp:taxon-name>).</article-title><source>Entomologische Abhandlungen (Dresden)</source><volume>51</volume>: <fpage>57</fpage>–<lpage>74</lpage>.</mixed-citation></ref><ref id="B115"><mixed-citation xmlns:xlink="http://www.w3.org/1999/xlink" xlink:type="simple"><person-group><name name-style="western"><surname>Koch</surname><given-names>K</given-names></name></person-group> (<year>1989b</year>) <source>Die Käfer Mitteleuropas, Ökologie (Vol. 2).</source><publisher-name>Goecke &amp; Evers Verlag</publisher-name>, <publisher-loc>Krefeld</publisher-loc>, <size units="page">382 pp</size>.</mixed-citation></ref><ref id="B75"><mixed-citation xmlns:xlink="http://www.w3.org/1999/xlink" xlink:type="simple"><person-group><name name-style="western"><surname>Gordon</surname><given-names>RD</given-names></name></person-group> (<year>1976</year>) <article-title>The <tp:taxon-name><tp:taxon-name-part taxon-name-part-type="tribe">Scymnini</tp:taxon-name-part></tp:taxon-name> (<tp:taxon-name><tp:taxon-name-part taxon-name-part-type="order">Coleoptera</tp:taxon-name-part></tp:taxon-name>: <tp:taxon-name><tp:taxon-name-part taxon-name-part-type="family">Coccinellidae</tp:taxon-name-part></tp:taxon-name>) of the United States and Canada: Key to genera and revision of <italic><tp:taxon-name><tp:taxon-name-part taxon-name-part-type="genus">Scymnus</tp:taxon-name-part></tp:taxon-name></italic>, <italic><tp:taxon-name><tp:taxon-name-part taxon-name-part-type="genus">Nephus</tp:taxon-name-part></tp:taxon-name></italic> and <italic><tp:taxon-name><tp:taxon-name-part taxon-name-part-type="genus">Diomus</tp:taxon-name-part></tp:taxon-name></italic>.</article-title><source>Bulletin of the Buffalo Society of Natural Sciences</source><volume>28</volume>: <fpage>1</fpage>–<lpage>362</lpage>.</mixed-citation></ref><ref id="B76"><mixed-citation xmlns:xlink="http://www.w3.org/1999/xlink" xlink:type="simple"><person-group><name name-style="western"><surname>Gordon</surname><given-names>RD</given-names></name></person-group> (<year>1985</year>) <article-title>The <tp:taxon-name><tp:taxon-name-part taxon-name-part-type="family">Coccinellidae</tp:taxon-name-part></tp:taxon-name> (<tp:taxon-name><tp:taxon-name-part taxon-name-part-type="order">Coleoptera</tp:taxon-name-part></tp:taxon-name>) of America north of Mexico.</article-title><source>Journal of the New York Entomological Society</source><volume>93</volume>: <fpage>1</fpage>–<lpage>912</lpage>.</mixed-citation></ref></ref-list></tp:taxon-treatment>
