# Supplementary material for: DNA barcodes reveal 63 overlooked species of Canadian beetles (Insecta, Coleoptera)
Source: Zookeys. 2019 Dec 4;894:53–150. doi: 10.3897/zookeys.894.37862 (PMC6906170; doi:10.3897/zookeys.894.37862)
Supplement: XML Treatment for Scymnus rubromaculatus [file zookeys.894.37862-treatment44.xml]

<!DOCTYPE tp:taxon-treatment
  PUBLIC "-//TaxonX//DTD Taxonomic Treatment Publishing DTD v0 20100105//EN" "tax-treatment-NSO.dtd">
<tp:taxon-treatment xmlns:tp="http://www.plazi.org/taxpub"><tp:treatment-meta><kwd-group><label>Taxon classification</label><kwd><named-content xmlns:xlink="http://www.w3.org/1999/xlink" content-type="kingdom">Animalia</named-content></kwd><kwd><named-content xmlns:xlink="http://www.w3.org/1999/xlink" content-type="order">Coleoptera</named-content></kwd><kwd><named-content xmlns:xlink="http://www.w3.org/1999/xlink" content-type="family">Coccinellidae</named-content></kwd></kwd-group><mixed-citation publication-type="journal"><person-group><name><surname>Pentinsaari</surname><given-names>Mikko</given-names></name><name><surname>Anderson</surname><given-names>Robert</given-names></name><name><surname>Borowiec</surname><given-names>Lech</given-names></name><name><surname>Bouchard</surname><given-names>Patrice</given-names></name><name><surname>Brunke</surname><given-names>Adam</given-names></name><name><surname>Douglas</surname><given-names>Hume</given-names></name><name><surname>Smith</surname><given-names>Andrew B.T.</given-names></name><name><surname>Hebert</surname><given-names>Paul D. N.</given-names></name></person-group><article-title>DNA barcodes reveal 63 overlooked species of Canadian beetles (<tp:taxon-name><tp:taxon-name-part taxon-name-part-type="class">Insecta</tp:taxon-name-part></tp:taxon-name>, <tp:taxon-name><tp:taxon-name-part taxon-name-part-type="order">Coleoptera</tp:taxon-name-part></tp:taxon-name>)</article-title><source>Zookeys</source><day>04</day><month>12</month><year>2019</year><volume>894</volume><fpage>53</fpage><lpage>150</lpage><pub-id pub-id-type="doi">10.3897/zookeys.894.37862</pub-id></mixed-citation></tp:treatment-meta><tp:nomenclature><tp:taxon-name><object-id xmlns:xlink="http://www.w3.org/1999/xlink" content-type="arpha" xlink:type="simple">28ACFC8F-58E2-5830-B81D-95EFA3D125EE</object-id>
              <tp:taxon-name-part taxon-name-part-type="genus" reg="Scymnus">Scymnus</tp:taxon-name-part>
              <tp:taxon-name-part taxon-name-part-type="species" reg="rubromaculatus">rubromaculatus</tp:taxon-name-part>
                          </tp:taxon-name><tp:taxon-authority>(Goeze, 1777)</tp:taxon-authority><xref ref-type="fig" rid="F19">Figure 35</xref></tp:nomenclature><tp:treatment-sec sec-type="distribution" id="SECID0ERLHK"><title>Distribution.</title><p>Native to the Palaearctic region, widespread across Eurasia from western Europe to the Russian Far East (<xref ref-type="bibr" rid="B119">Kovář 2007</xref>). Adventive in the Nearctic region (Ontario and Nova Scotia, Canada).</p></tp:treatment-sec><tp:treatment-sec sec-type="Canadian records" id="SECID0E2LHK"><title>Canadian records.</title><p>Ontario: Barrie, 22-Apr-2013 to 03-May-2013 (1 ex, <abbrev xmlns:xlink="http://www.w3.org/1999/xlink" content-type="institution" xlink:title="Centre for Biodiversity Genomics, University of Guelph" id="ABBRID0EBMHK" xlink:type="simple">CBG</abbrev>); Burlington, 21-Jul-2017 (1 ex, <abbrev xmlns:xlink="http://www.w3.org/1999/xlink" content-type="institution" xlink:title="Centre for Biodiversity Genomics, University of Guelph" id="ABBRID0EGMHK" xlink:type="simple">CBG</abbrev>); Guelph, 06-Jun-2013 to 13-Jun-2013 (1 ex, <abbrev xmlns:xlink="http://www.w3.org/1999/xlink" content-type="institution" xlink:title="Centre for Biodiversity Genomics, University of Guelph" id="ABBRID0ELMHK" xlink:type="simple">CBG</abbrev>); Guelph, 20-Jun-2013 to 27-Jun-2013 (2 exx, <abbrev xmlns:xlink="http://www.w3.org/1999/xlink" content-type="institution" xlink:title="Centre for Biodiversity Genomics, University of Guelph" id="ABBRID0EQMHK" xlink:type="simple">CBG</abbrev>); Guelph, 01-Aug-2013 to 08-Aug-2013 (1 ex, <abbrev xmlns:xlink="http://www.w3.org/1999/xlink" content-type="institution" xlink:title="Centre for Biodiversity Genomics, University of Guelph" id="ABBRID0EVMHK" xlink:type="simple">CBG</abbrev>); Guelph, 15-Aug-2013 to 22-Aug-2013 (1 ex, <abbrev xmlns:xlink="http://www.w3.org/1999/xlink" content-type="institution" xlink:title="Centre for Biodiversity Genomics, University of Guelph" id="ABBRID0E1MHK" xlink:type="simple">CBG</abbrev>); Mississauga, 15-Sep-2015 to 17-Sep-2015 (1 ex, <abbrev xmlns:xlink="http://www.w3.org/1999/xlink" content-type="institution" xlink:title="Centre for Biodiversity Genomics, University of Guelph" id="ABBRID0E6MHK" xlink:type="simple">CBG</abbrev>); Mississauga, 19-Sep-2016 to 30-Sep-2016 (3 exx, <abbrev xmlns:xlink="http://www.w3.org/1999/xlink" content-type="institution" xlink:title="Centre for Biodiversity Genomics, University of Guelph" id="ABBRID0EENHK" xlink:type="simple">CBG</abbrev>); Toronto, 19-Jun-2017 to 27-Jun-2017 (1 ex, <abbrev xmlns:xlink="http://www.w3.org/1999/xlink" content-type="institution" xlink:title="Centre for Biodiversity Genomics, University of Guelph" id="ABBRID0EJNHK" xlink:type="simple">CBG</abbrev>). Nova Scotia: Berwick, 20-Apr-2015 to 08-May-2015 (1 ex, <abbrev xmlns:xlink="http://www.w3.org/1999/xlink" content-type="institution" xlink:title="Centre for Biodiversity Genomics, University of Guelph" id="ABBRID0EONHK" xlink:type="simple">CBG</abbrev>).</p></tp:treatment-sec><tp:treatment-sec sec-type="Diagnostic information" id="SECID0ETNHK"><title>Diagnostic information</title><p>(based on <xref ref-type="bibr" rid="B70">Fürsch 1967</xref>). Body length 1.8–2.3 mm. Habitus as in Fig. <xref ref-type="fig" rid="F19">35A, B</xref>. Color sexually dimorphic. Male: head, pronotum (apart from a black mediobasal spot), and legs yellow, otherwise black. Female: almost completely black with only the mouthparts, labrum and legs yellow. Femora often darkened. Postcoxal lines on 1<sup>st</sup> abdominal ventrite reaching the hind edge of the ventrite. Male genitalia as in Fig. <xref ref-type="fig" rid="F19">35C−E</xref>.</p></tp:treatment-sec><tp:treatment-sec sec-type="Bionomic notes" id="SECID0EHOHK"><title>Bionomic notes.</title><p>This species prefers dry, warm habitats in Europe and is found mainly on <tp:taxon-name><tp:taxon-name-part taxon-name-part-type="family">Brassicaceae</tp:taxon-name-part></tp:taxon-name>, occasionally on trees and bushes (<xref ref-type="bibr" rid="B115">Koch 1989b</xref>). Most Canadian specimens were collected with Malaise traps in suburban areas.</p></tp:treatment-sec><tp:treatment-sec sec-type="comments" id="SECID0EWOHK"><title>Comments.</title><p><italic><tp:taxon-name><tp:taxon-name-part taxon-name-part-type="genus" reg="Scymnus">Scymnus</tp:taxon-name-part> <tp:taxon-name-part taxon-name-part-type="species" reg="rubromaculatus">rubromaculatus</tp:taxon-name-part></tp:taxon-name></italic> leads to the couplets separating <italic><tp:taxon-name><tp:taxon-name-part taxon-name-part-type="genus" reg="Scymnus">Scymnus</tp:taxon-name-part> <tp:taxon-name-part taxon-name-part-type="species" reg="americanus">americanus</tp:taxon-name-part></tp:taxon-name></italic> Mulsant, 1850, <italic><tp:taxon-name><tp:taxon-name-part taxon-name-part-type="genus" reg="Scymnus">S.</tp:taxon-name-part> <tp:taxon-name-part taxon-name-part-type="species" reg="apicanus">apicanus</tp:taxon-name-part></tp:taxon-name></italic> Chapin, 1973 and <italic><tp:taxon-name><tp:taxon-name-part taxon-name-part-type="genus" reg="Scymnus">S.</tp:taxon-name-part> <tp:taxon-name-part taxon-name-part-type="species" reg="paracanus">paracanus</tp:taxon-name-part></tp:taxon-name></italic> Chapin, 1973 in Gordon’s keys to North American <italic><tp:taxon-name><tp:taxon-name-part taxon-name-part-type="genus" reg="Scymnus">Scymnus</tp:taxon-name-part></tp:taxon-name></italic> (<xref ref-type="bibr" rid="B75">Gordon 1976</xref>, <xref ref-type="bibr" rid="B76">1985</xref>). In <italic><tp:taxon-name><tp:taxon-name-part taxon-name-part-type="genus" reg="Scymnus">S.</tp:taxon-name-part> <tp:taxon-name-part taxon-name-part-type="species" reg="rubromaculatus">rubromaculatus</tp:taxon-name-part></tp:taxon-name></italic>, the dorsal surface is more densely punctate and pubescent than in those three species, the hind margin of the elytra is slightly or not paler than the elytral disc, and the female has no pale markings on head (apart from labrum and mouthparts) or pronotum. The male genitalia differ: the apical hook of the penis (sipho), which is typical for <italic><tp:taxon-name><tp:taxon-name-part taxon-name-part-type="genus" reg="Scymnus">S.</tp:taxon-name-part> <tp:taxon-name-part taxon-name-part-type="species" reg="americanus">americanus</tp:taxon-name-part></tp:taxon-name></italic> and related species, is absent in <italic><tp:taxon-name><tp:taxon-name-part taxon-name-part-type="genus" reg="Scymnus">S.</tp:taxon-name-part> <tp:taxon-name-part taxon-name-part-type="species" reg="rubromaculatus">rubromaculatus</tp:taxon-name-part></tp:taxon-name></italic>.</p><fig id="F19" position="float" orientation="portrait"><object-id xmlns:xlink="http://www.w3.org/1999/xlink" content-type="doi" xlink:type="simple">10.3897/zookeys.894.37862.figure35</object-id><object-id xmlns:xlink="http://www.w3.org/1999/xlink" content-type="arpha" xlink:type="simple">92AAA5C4-1670-5C2F-BEF7-CDB81D5D298C</object-id><label>Figure 35.</label><caption><p><italic><tp:taxon-name><tp:taxon-name-part taxon-name-part-type="genus" reg="Scymnus">Scymnus</tp:taxon-name-part> <tp:taxon-name-part taxon-name-part-type="species" reg="rubromaculatus">rubromaculatus</tp:taxon-name-part></tp:taxon-name></italic> (Goeze) <bold>A</bold> female habitus, L. Borowiec <bold>B</bold> male habitus <bold>C</bold> median lobe (penis guide) and parameres, ventral view <bold>D</bold> median lobe (penis guide) and parameres, lateral view <bold>E</bold> penis (sipho), lateral view. Scale bars: 1.0 mm (<bold>A, B</bold>), 0.2 mm (<bold>C, D</bold>), 0.5 mm (<bold>E</bold>).</p></caption><graphic xmlns:xlink="http://www.w3.org/1999/xlink" xlink:href="zookeys-894-053-g019.jpg" position="float" orientation="portrait" xlink:type="simple" id="oo_362155.jpg"><uri content-type="original_file" xlink:type="simple">https://binary.pensoft.net/fig/362155</uri></graphic></fig></tp:treatment-sec><ref-list><ref id="B119"><mixed-citation xmlns:xlink="http://www.w3.org/1999/xlink" xlink:type="simple"><person-group><name name-style="western"><surname>Kovář</surname><given-names>I</given-names></name></person-group> (<year>2007</year>) <article-title><tp:taxon-name><tp:taxon-name-part taxon-name-part-type="family">Coccinellidae</tp:taxon-name-part></tp:taxon-name>.</article-title> In: <person-group><name name-style="western"><surname>Löbl</surname><given-names>I</given-names></name><name name-style="western"><surname>Smetana</surname><given-names>A</given-names></name></person-group> (<role>Eds</role>) <issue-title>Catalogue of Palaearctic Coleoptera (Vol.</issue-title><source>4). Apollo Books, Stenstrup</source>, <fpage>568</fpage>–<lpage>631</lpage>.</mixed-citation></ref><ref id="B70"><mixed-citation xmlns:xlink="http://www.w3.org/1999/xlink" xlink:type="simple"><person-group><name name-style="western"><surname>Fürsch</surname><given-names>H</given-names></name></person-group> (<year>1967</year>) <article-title><tp:taxon-name><tp:taxon-name-part taxon-name-part-type="family">Coccinellidae</tp:taxon-name-part></tp:taxon-name>.</article-title> In: <person-group><name name-style="western"><surname>Freude</surname><given-names>H</given-names></name><name name-style="western"><surname>Harde</surname><given-names>KW</given-names></name><name name-style="western"><surname>Lohse</surname><given-names>GA</given-names></name></person-group> (<role>Eds</role>) <issue-title>Die Käfer Mitteleuropas, Band 7.</issue-title><source>Goecke &amp; Evers, Krefeld</source>, <fpage>227</fpage>–<lpage>278</lpage>.</mixed-citation></ref><ref id="B115"><mixed-citation xmlns:xlink="http://www.w3.org/1999/xlink" xlink:type="simple"><person-group><name name-style="western"><surname>Koch</surname><given-names>K</given-names></name></person-group> (<year>1989b</year>) <source>Die Käfer Mitteleuropas, Ökologie (Vol. 2).</source><publisher-name>Goecke &amp; Evers Verlag</publisher-name>, <publisher-loc>Krefeld</publisher-loc>, <size units="page">382 pp</size>.</mixed-citation></ref><ref id="B75"><mixed-citation xmlns:xlink="http://www.w3.org/1999/xlink" xlink:type="simple"><person-group><name name-style="western"><surname>Gordon</surname><given-names>RD</given-names></name></person-group> (<year>1976</year>) <article-title>The <tp:taxon-name><tp:taxon-name-part taxon-name-part-type="tribe">Scymnini</tp:taxon-name-part></tp:taxon-name> (<tp:taxon-name><tp:taxon-name-part taxon-name-part-type="order">Coleoptera</tp:taxon-name-part></tp:taxon-name>: <tp:taxon-name><tp:taxon-name-part taxon-name-part-type="family">Coccinellidae</tp:taxon-name-part></tp:taxon-name>) of the United States and Canada: Key to genera and revision of <italic><tp:taxon-name><tp:taxon-name-part taxon-name-part-type="genus">Scymnus</tp:taxon-name-part></tp:taxon-name></italic>, <italic><tp:taxon-name><tp:taxon-name-part taxon-name-part-type="genus">Nephus</tp:taxon-name-part></tp:taxon-name></italic> and <italic><tp:taxon-name><tp:taxon-name-part taxon-name-part-type="genus">Diomus</tp:taxon-name-part></tp:taxon-name></italic>.</article-title><source>Bulletin of the Buffalo Society of Natural Sciences</source><volume>28</volume>: <fpage>1</fpage>–<lpage>362</lpage>.</mixed-citation></ref><ref id="B76"><mixed-citation xmlns:xlink="http://www.w3.org/1999/xlink" xlink:type="simple"><person-group><name name-style="western"><surname>Gordon</surname><given-names>RD</given-names></name></person-group> (<year>1985</year>) <article-title>The <tp:taxon-name><tp:taxon-name-part taxon-name-part-type="family">Coccinellidae</tp:taxon-name-part></tp:taxon-name> (<tp:taxon-name><tp:taxon-name-part taxon-name-part-type="order">Coleoptera</tp:taxon-name-part></tp:taxon-name>) of America north of Mexico.</article-title><source>Journal of the New York Entomological Society</source><volume>93</volume>: <fpage>1</fpage>–<lpage>912</lpage>.</mixed-citation></ref></ref-list></tp:taxon-treatment>
