# Supplementary material for: DNA barcodes reveal 63 overlooked species of Canadian beetles (Insecta, Coleoptera)
Source: Zookeys. 2019 Dec 4;894:53–150. doi: 10.3897/zookeys.894.37862 (PMC6906170; doi:10.3897/zookeys.894.37862)
Supplement: XML Treatment for Orthoperus corticalis [file zookeys.894.37862-treatment45.xml]

<!DOCTYPE tp:taxon-treatment
  PUBLIC "-//TaxonX//DTD Taxonomic Treatment Publishing DTD v0 20100105//EN" "tax-treatment-NSO.dtd">
<tp:taxon-treatment xmlns:tp="http://www.plazi.org/taxpub"><tp:treatment-meta><kwd-group><label>Taxon classification</label><kwd><named-content xmlns:xlink="http://www.w3.org/1999/xlink" content-type="kingdom">Animalia</named-content></kwd><kwd><named-content xmlns:xlink="http://www.w3.org/1999/xlink" content-type="order">Coleoptera</named-content></kwd><kwd><named-content xmlns:xlink="http://www.w3.org/1999/xlink" content-type="family">Corylophidae</named-content></kwd></kwd-group><mixed-citation publication-type="journal"><person-group><name><surname>Pentinsaari</surname><given-names>Mikko</given-names></name><name><surname>Anderson</surname><given-names>Robert</given-names></name><name><surname>Borowiec</surname><given-names>Lech</given-names></name><name><surname>Bouchard</surname><given-names>Patrice</given-names></name><name><surname>Brunke</surname><given-names>Adam</given-names></name><name><surname>Douglas</surname><given-names>Hume</given-names></name><name><surname>Smith</surname><given-names>Andrew B.T.</given-names></name><name><surname>Hebert</surname><given-names>Paul D. N.</given-names></name></person-group><article-title>DNA barcodes reveal 63 overlooked species of Canadian beetles (<tp:taxon-name><tp:taxon-name-part taxon-name-part-type="class">Insecta</tp:taxon-name-part></tp:taxon-name>, <tp:taxon-name><tp:taxon-name-part taxon-name-part-type="order">Coleoptera</tp:taxon-name-part></tp:taxon-name>)</article-title><source>Zookeys</source><day>04</day><month>12</month><year>2019</year><volume>894</volume><fpage>53</fpage><lpage>150</lpage><pub-id pub-id-type="doi">10.3897/zookeys.894.37862</pub-id></mixed-citation></tp:treatment-meta><tp:nomenclature><tp:taxon-name><object-id xmlns:xlink="http://www.w3.org/1999/xlink" content-type="arpha" xlink:type="simple">89EC2E44-CEC0-53CD-A185-25030A4B2783</object-id>
              <tp:taxon-name-part taxon-name-part-type="genus" reg="Orthoperus">Orthoperus</tp:taxon-name-part>
              <tp:taxon-name-part taxon-name-part-type="species" reg="corticalis">corticalis</tp:taxon-name-part>
                          </tp:taxon-name><tp:taxon-authority>(Redtenbacher, 1845)</tp:taxon-authority><xref ref-type="fig" rid="F20">Figure 36</xref></tp:nomenclature><tp:treatment-sec sec-type="distribution" id="SECID0EDVHK"><title>Distribution.</title><p>Native to the Palaearctic region. Widely distributed from Western Europe to Siberia (<xref ref-type="bibr" rid="B29">Bowestead 1999</xref>, <xref ref-type="bibr" rid="B30">2007</xref>). Adventive in the Nearctic region (Ontario, Canada).</p></tp:treatment-sec><tp:treatment-sec sec-type="Canadian records" id="SECID0ERVHK"><title>Canadian records.</title><p>Ontario: Cambridge, 29-Apr-2015 to 07-May-2015 (1 ex, <abbrev xmlns:xlink="http://www.w3.org/1999/xlink" content-type="institution" xlink:title="Centre for Biodiversity Genomics, University of Guelph" id="ABBRID0EXVHK" xlink:type="simple">CBG</abbrev>); Cambridge, 07-May-2015 to 14-May-2015 (1 ex, <abbrev xmlns:xlink="http://www.w3.org/1999/xlink" content-type="institution" xlink:title="Centre for Biodiversity Genomics, University of Guelph" id="ABBRID0E3VHK" xlink:type="simple">CBG</abbrev>); Cambridge, 21-May-2015 to 27-May-2015 (1 ex, <abbrev xmlns:xlink="http://www.w3.org/1999/xlink" content-type="institution" xlink:title="Centre for Biodiversity Genomics, University of Guelph" id="ABBRID0EBWHK" xlink:type="simple">CBG</abbrev>).</p></tp:treatment-sec><tp:treatment-sec sec-type="Diagnostic information" id="SECID0EGWHK"><title>Diagnostic information</title><p>(based on <xref ref-type="bibr" rid="B29">Bowestead 1999</xref>). Body length 0.8–1.0 mm. Habitus slightly elongate oval, strongly convex (Fig. <xref ref-type="fig" rid="F20">36A</xref>). Dark brown to black, antennal base and legs pale, five apical antennomeres dark brown. Pronotum finely punctate, often with a transverse row of larger punctures medioposteriorly, with isodiametric microsculpture throughout. Elytral punctation fine, punctures larger basally, interspaces with similar microsculpture as the pronotum, the microsculpture forming wavy transverse rows of cells especially basally. Sutural striae of elytra present only at the apex. Male metaventrite with an elongate depression medially, and a short median keel behind the depression, distance of the keel from hind edge of metaventrite ca. 1/12 of the length of the metaventrite (Fig. <xref ref-type="fig" rid="F20">36B</xref>). Aedeagus as in Fig. <xref ref-type="fig" rid="F20">36C, D</xref>.</p></tp:treatment-sec><tp:treatment-sec sec-type="Bionomic notes" id="SECID0E3WHK"><title>Bionomic notes.</title><p>This species is mainly known from deciduous forests. It has been collected from a variety of fungus species growing on dead logs, and under the bark of fungus-infested logs (<xref ref-type="bibr" rid="B29">Bowestead 1999</xref>, <xref ref-type="bibr" rid="B181">Rutanen 2015</xref>). The Canadian specimens were collected with a Malaise trap at the edge of a forest.</p></tp:treatment-sec><tp:treatment-sec sec-type="comments" id="SECID0EKXHK"><title>Comments.</title><p>This is the second species of <italic><tp:taxon-name><tp:taxon-name-part taxon-name-part-type="genus" reg="Orthoperus">Orthoperus</tp:taxon-name-part></tp:taxon-name></italic> recorded as adventive in Canada: the Palaearctic <italic><tp:taxon-name><tp:taxon-name-part taxon-name-part-type="genus" reg="Orthoperus">O.</tp:taxon-name-part> <tp:taxon-name-part taxon-name-part-type="species" reg="atomus">atomus</tp:taxon-name-part></tp:taxon-name></italic> (Gyllenhal, 1808) is known from British Columbia in Canada, and Washington and Oregon in the United States (<xref ref-type="bibr" rid="B110">Klimaszewski et al. 2015</xref>). <italic><tp:taxon-name><tp:taxon-name-part taxon-name-part-type="genus" reg="Orthoperus">Orthoperus</tp:taxon-name-part> <tp:taxon-name-part taxon-name-part-type="species" reg="corticalis">corticalis</tp:taxon-name-part></tp:taxon-name></italic> is darker and slightly larger than <italic><tp:taxon-name><tp:taxon-name-part taxon-name-part-type="genus" reg="Orthoperus">O.</tp:taxon-name-part> <tp:taxon-name-part taxon-name-part-type="species" reg="atomus">atomus</tp:taxon-name-part></tp:taxon-name></italic>, with stronger punctation on the pronotum and elytral base and denser and more strongly impressed microsculpture (<xref ref-type="bibr" rid="B29">Bowestead 1999</xref>). Two native North American species are currently known from Canada: <italic><tp:taxon-name><tp:taxon-name-part taxon-name-part-type="genus" reg="Orthoperus">O.</tp:taxon-name-part> <tp:taxon-name-part taxon-name-part-type="species" reg="scutellaris">scutellaris</tp:taxon-name-part></tp:taxon-name></italic> LeConte, 1878 has small V-shaped scratches on the elytra instead of punctures, and <italic><tp:taxon-name><tp:taxon-name-part taxon-name-part-type="genus" reg="Orthoperus">O.</tp:taxon-name-part> <tp:taxon-name-part taxon-name-part-type="species" reg="suturalis">suturalis</tp:taxon-name-part></tp:taxon-name></italic> LeConte, 1878 has fine but distinctly impressed sutural striae (only faintly visible close to the elytral apex in <italic><tp:taxon-name><tp:taxon-name-part taxon-name-part-type="genus" reg="Orthoperus">O.</tp:taxon-name-part> <tp:taxon-name-part taxon-name-part-type="species" reg="corticalis">corticalis</tp:taxon-name-part></tp:taxon-name></italic>) (<xref ref-type="bibr" rid="B127">LeConte 1878</xref>, <xref ref-type="bibr" rid="B50">Downie and Arnett 1996</xref>).</p></tp:treatment-sec><tp:treatment-sec><!--Section generated to contain objects referenced in tp:taxon-treatment.--><fig id="F20" position="float" orientation="portrait"><object-id xmlns:xlink="http://www.w3.org/1999/xlink" content-type="doi" xlink:type="simple">10.3897/zookeys.894.37862.figures36-37</object-id><object-id xmlns:xlink="http://www.w3.org/1999/xlink" content-type="arpha" xlink:type="simple">259D686D-19D7-5C9C-A3F0-840F78C08EE3</object-id><label>Figures 36, 37.</label><caption><p><bold>36</bold><italic><tp:taxon-name><tp:taxon-name-part taxon-name-part-type="genus" reg="Orthoperus">Orthoperus</tp:taxon-name-part> <tp:taxon-name-part taxon-name-part-type="species" reg="corticalis">corticalis</tp:taxon-name-part></tp:taxon-name></italic> (Redtenbacher) <bold>36A</bold> habitus, L. Borowiec <bold>36B</bold> male metaventrite <bold>36C</bold> aedeagus, ventral view <bold>36D</bold> aedeagus, lateral view <bold>37</bold><italic><tp:taxon-name><tp:taxon-name-part taxon-name-part-type="genus" reg="Litargus">Litargus</tp:taxon-name-part> <tp:taxon-name-part taxon-name-part-type="species" reg="connexus">connexus</tp:taxon-name-part></tp:taxon-name></italic> (Geoffroy) <bold>37A</bold> habitus, L. Borowiec <bold>37B</bold> antenna. Scale bars: 0.25 mm (<bold>36A</bold>), 0.2 mm (<bold>36B–D</bold>), 0.5 mm (<bold>37A</bold>), 0.2 mm (<bold>37B</bold>).</p></caption><graphic xmlns:xlink="http://www.w3.org/1999/xlink" xlink:href="zookeys-894-053-g020.jpg" position="float" orientation="portrait" xlink:type="simple" id="oo_362156.jpg"><uri content-type="original_file" xlink:type="simple">https://binary.pensoft.net/fig/362156</uri></graphic></fig></tp:treatment-sec><ref-list><ref id="B29"><mixed-citation xmlns:xlink="http://www.w3.org/1999/xlink" xlink:type="simple"><person-group><name name-style="western"><surname>Bowestead</surname><given-names>S</given-names></name></person-group> (<year>1999</year>) <source>A revision of the <tp:taxon-name><tp:taxon-name-part taxon-name-part-type="family">Corylophidae</tp:taxon-name-part></tp:taxon-name> (<tp:taxon-name><tp:taxon-name-part taxon-name-part-type="order">Coleoptera</tp:taxon-name-part></tp:taxon-name>) of the West Palaearctic Region.</source><publisher-name>Muséum d’histoire naturelle</publisher-name>, <publisher-loc>Genève, Geneva</publisher-loc>, <size units="page">203 pp</size>.</mixed-citation></ref><ref id="B30"><mixed-citation xmlns:xlink="http://www.w3.org/1999/xlink" xlink:type="simple"><person-group><name name-style="western"><surname>Bowestead</surname><given-names>S</given-names></name></person-group> (<year>2007</year>) <article-title><tp:taxon-name><tp:taxon-name-part taxon-name-part-type="family">Corylophidae</tp:taxon-name-part></tp:taxon-name>.</article-title> In: <person-group><name name-style="western"><surname>Löbl</surname><given-names>I</given-names></name><name name-style="western"><surname>Smetana</surname><given-names>A</given-names></name></person-group> (<role>Eds</role>) <issue-title>Catalogue of Palaearctic Coleoptera (Vol.</issue-title><source>4). Apollo Books, Stenstrup</source>, <fpage>631</fpage>–<lpage>635</lpage>.</mixed-citation></ref><ref id="B181"><mixed-citation xmlns:xlink="http://www.w3.org/1999/xlink" xlink:type="simple"><person-group><name name-style="western"><surname>Rutanen</surname><given-names>I</given-names></name></person-group> (<year>2015</year>) <article-title><italic><tp:taxon-name><tp:taxon-name-part taxon-name-part-type="genus">Orthoperus</tp:taxon-name-part></tp:taxon-name></italic> Stephens -suvun kovakuoriaisten esiintymisestä Suomessa (<tp:taxon-name><tp:taxon-name-part taxon-name-part-type="order">Coleoptera</tp:taxon-name-part></tp:taxon-name>: <tp:taxon-name><tp:taxon-name-part taxon-name-part-type="family">Corylophidae</tp:taxon-name-part></tp:taxon-name>) [On the occurence of the species of <italic><tp:taxon-name><tp:taxon-name-part taxon-name-part-type="genus">Orthoperus</tp:taxon-name-part></tp:taxon-name></italic> Stephens in Finland (<tp:taxon-name><tp:taxon-name-part taxon-name-part-type="order">Coleoptera</tp:taxon-name-part></tp:taxon-name>, <tp:taxon-name><tp:taxon-name-part taxon-name-part-type="family">Corylophidae</tp:taxon-name-part></tp:taxon-name>)].</article-title><source>Sahlbergia</source><volume>21</volume>: <fpage>40</fpage>–<lpage>48</lpage>.</mixed-citation></ref><ref id="B110"><mixed-citation xmlns:xlink="http://www.w3.org/1999/xlink" xlink:type="simple"><person-group><name name-style="western"><surname>Klimaszewski</surname><given-names>J</given-names></name><name name-style="western"><surname>Langor</surname><given-names>DW</given-names></name><name name-style="western"><surname>Hammond</surname><given-names>HEJ</given-names></name><name name-style="western"><surname>Pelletier</surname><given-names>GA</given-names></name><name name-style="western"><surname>Bousquet</surname><given-names>Y</given-names></name><name name-style="western"><surname>Bourdon</surname><given-names>C</given-names></name><name name-style="western"><surname>Webster</surname><given-names>RP</given-names></name><name name-style="western"><surname>Borowiec</surname><given-names>L</given-names></name><name name-style="western"><surname>Scudder</surname><given-names>GGE</given-names></name><name name-style="western"><surname>Majka</surname><given-names>CG</given-names></name></person-group> (<year>2015</year>) <source>Synopsis of Adventive Species of <tp:taxon-name><tp:taxon-name-part taxon-name-part-type="order">Coleoptera</tp:taxon-name-part></tp:taxon-name> (<tp:taxon-name><tp:taxon-name-part taxon-name-part-type="class">Insecta</tp:taxon-name-part></tp:taxon-name>) Recorded from Canada. Part 3: <tp:taxon-name><tp:taxon-name-part taxon-name-part-type="superfamily">Cucujoidea</tp:taxon-name-part></tp:taxon-name>.</source><publisher-name>Pensoft Publishers</publisher-name>, <publisher-loc>Sofia</publisher-loc>, <size units="page">172 pp</size>.</mixed-citation></ref><ref id="B127"><mixed-citation xmlns:xlink="http://www.w3.org/1999/xlink" xlink:type="simple"><person-group><name name-style="western"><surname>LeConte</surname><given-names>JL</given-names></name></person-group> (<year>1878</year>) <article-title>Descriptions of new species.</article-title> In: <person-group><name name-style="western"><surname>Hubbard</surname><given-names>HG</given-names></name><name name-style="western"><surname>Schwarz</surname><given-names>EA</given-names></name></person-group> (<role>Eds</role>) <issue-title>The Coleoptera of Michigan.</issue-title><source>Proceedings of the American Philosophical Society</source><volume>17</volume>: <fpage>593</fpage>–<lpage>626</lpage>.</mixed-citation></ref><ref id="B50"><mixed-citation xmlns:xlink="http://www.w3.org/1999/xlink" xlink:type="simple"><person-group><name name-style="western"><surname>Downie</surname><given-names>NM</given-names></name><name name-style="western"><surname>Arnett</surname><given-names>RH</given-names></name></person-group> (<year>1996</year>) <source>The Beetles of Northeastern North America (Vol. 1, 2).</source><publisher-name>Sandhill Crane Press</publisher-name>, <publisher-loc>Gainesville</publisher-loc>, <size units="page">1721 pp</size>.</mixed-citation></ref></ref-list></tp:taxon-treatment>
