# Supplementary material for: DNA barcodes reveal 63 overlooked species of Canadian beetles (Insecta, Coleoptera)
Source: Zookeys. 2019 Dec 4;894:53–150. doi: 10.3897/zookeys.894.37862 (PMC6906170; doi:10.3897/zookeys.894.37862)
Supplement: XML Treatment for Litargus connexus [file zookeys.894.37862-treatment46.xml]

<!DOCTYPE tp:taxon-treatment
  PUBLIC "-//TaxonX//DTD Taxonomic Treatment Publishing DTD v0 20100105//EN" "tax-treatment-NSO.dtd">
<tp:taxon-treatment xmlns:tp="http://www.plazi.org/taxpub"><tp:treatment-meta><kwd-group><label>Taxon classification</label><kwd><named-content xmlns:xlink="http://www.w3.org/1999/xlink" content-type="kingdom">Animalia</named-content></kwd><kwd><named-content xmlns:xlink="http://www.w3.org/1999/xlink" content-type="order">Coleoptera</named-content></kwd><kwd><named-content xmlns:xlink="http://www.w3.org/1999/xlink" content-type="family">Mycetophagidae</named-content></kwd></kwd-group><mixed-citation publication-type="journal"><person-group><name><surname>Pentinsaari</surname><given-names>Mikko</given-names></name><name><surname>Anderson</surname><given-names>Robert</given-names></name><name><surname>Borowiec</surname><given-names>Lech</given-names></name><name><surname>Bouchard</surname><given-names>Patrice</given-names></name><name><surname>Brunke</surname><given-names>Adam</given-names></name><name><surname>Douglas</surname><given-names>Hume</given-names></name><name><surname>Smith</surname><given-names>Andrew B.T.</given-names></name><name><surname>Hebert</surname><given-names>Paul D. N.</given-names></name></person-group><article-title>DNA barcodes reveal 63 overlooked species of Canadian beetles (<tp:taxon-name><tp:taxon-name-part taxon-name-part-type="class">Insecta</tp:taxon-name-part></tp:taxon-name>, <tp:taxon-name><tp:taxon-name-part taxon-name-part-type="order">Coleoptera</tp:taxon-name-part></tp:taxon-name>)</article-title><source>Zookeys</source><day>04</day><month>12</month><year>2019</year><volume>894</volume><fpage>53</fpage><lpage>150</lpage><pub-id pub-id-type="doi">10.3897/zookeys.894.37862</pub-id></mixed-citation></tp:treatment-meta><tp:nomenclature><tp:taxon-name><object-id xmlns:xlink="http://www.w3.org/1999/xlink" content-type="arpha" xlink:type="simple">66BCF5E3-CE40-52FA-862F-A90D4FCE3E9E</object-id>
              <tp:taxon-name-part taxon-name-part-type="genus" reg="Litargus">Litargus</tp:taxon-name-part>
              <tp:taxon-name-part taxon-name-part-type="species" reg="connexus">connexus</tp:taxon-name-part>
                          </tp:taxon-name><tp:taxon-authority>(Geoffroy, 1785)</tp:taxon-authority><xref ref-type="fig" rid="F20">Figure 37</xref></tp:nomenclature><tp:treatment-sec sec-type="distribution" id="SECID0EM3HK"><title>Distribution.</title><p>Native to the Palaearctic region. Widespread in Europe, also recorded from North Africa, and across the region to the Russian Far East and Japan (<xref ref-type="bibr" rid="B153">Nikitsky 2008</xref>). Adventive in the Nearctic region (British Columbia, Canada).</p></tp:treatment-sec><tp:treatment-sec sec-type="Canadian records" id="SECID0EW3HK"><title>Canadian records.</title><p>British Columbia: Burnaby, 20-Apr-2015 to 08-May-2015 (1 ex, <abbrev xmlns:xlink="http://www.w3.org/1999/xlink" content-type="institution" xlink:title="Centre for Biodiversity Genomics, University of Guelph" id="ABBRID0E33HK" xlink:type="simple">CBG</abbrev>).</p></tp:treatment-sec><tp:treatment-sec sec-type="Diagnostic information" id="SECID0EB4HK"><title>Diagnostic information</title><p>(based on <xref ref-type="bibr" rid="B199">Vogt 1967a</xref>). Body length 2.4–2.8 mm. Dorsal habitus elongate, sides of elytra almost parallel (Fig. <xref ref-type="fig" rid="F20">37A</xref>). Black, elytra with transverse, undulating yellow bands at the base and just beyond midlength, and a yellow sutural spot close to the elytral apex. Yellow markings variable, basal band frequently broken into separate spots. Antennomere 8 somewhat wider than long, terminal antennomere approximately as long as wide, structure of the antennal club as in Fig. <xref ref-type="fig" rid="F20">37B</xref>. Elytra with epipleura concave, descending towards the lateral edge.</p></tp:treatment-sec><tp:treatment-sec sec-type="Bionomic notes" id="SECID0ET4HK"><title>Bionomic notes.</title><p>This species is found in deciduous and mixed forests in fungus-infested dead wood (<xref ref-type="bibr" rid="B115">Koch 1989b</xref>). The Canadian specimen was collected with a Malaise trap in a suburban residential area.</p></tp:treatment-sec><tp:treatment-sec sec-type="comments" id="SECID0E44HK"><title>Comments.</title><p>The combination of the elongate and nearly parallel-sided body, color pattern of the elytra and structure of the antennae will distinguish <italic><tp:taxon-name><tp:taxon-name-part taxon-name-part-type="genus" reg="Litargus">L.</tp:taxon-name-part> <tp:taxon-name-part taxon-name-part-type="species" reg="connexus">connexus</tp:taxon-name-part></tp:taxon-name></italic> from all other <italic><tp:taxon-name><tp:taxon-name-part taxon-name-part-type="genus" reg="Litargus">Litargus</tp:taxon-name-part></tp:taxon-name></italic> species known from Canada. <xref ref-type="bibr" rid="B163">Parsons (1975)</xref> provides diagnoses and illustrations of the native North American species.</p><fig id="F20" position="float" orientation="portrait"><object-id xmlns:xlink="http://www.w3.org/1999/xlink" content-type="doi" xlink:type="simple">10.3897/zookeys.894.37862.figures36-37</object-id><object-id xmlns:xlink="http://www.w3.org/1999/xlink" content-type="arpha" xlink:type="simple">259D686D-19D7-5C9C-A3F0-840F78C08EE3</object-id><label>Figures 36, 37.</label><caption><p><bold>36</bold><italic><tp:taxon-name><tp:taxon-name-part taxon-name-part-type="genus" reg="Orthoperus">Orthoperus</tp:taxon-name-part> <tp:taxon-name-part taxon-name-part-type="species" reg="corticalis">corticalis</tp:taxon-name-part></tp:taxon-name></italic> (Redtenbacher) <bold>36A</bold> habitus, L. Borowiec <bold>36B</bold> male metaventrite <bold>36C</bold> aedeagus, ventral view <bold>36D</bold> aedeagus, lateral view <bold>37</bold><italic><tp:taxon-name><tp:taxon-name-part taxon-name-part-type="genus" reg="Litargus">Litargus</tp:taxon-name-part> <tp:taxon-name-part taxon-name-part-type="species" reg="connexus">connexus</tp:taxon-name-part></tp:taxon-name></italic> (Geoffroy) <bold>37A</bold> habitus, L. Borowiec <bold>37B</bold> antenna. Scale bars: 0.25 mm (<bold>36A</bold>), 0.2 mm (<bold>36B–D</bold>), 0.5 mm (<bold>37A</bold>), 0.2 mm (<bold>37B</bold>).</p></caption><graphic xmlns:xlink="http://www.w3.org/1999/xlink" xlink:href="zookeys-894-053-g020.jpg" position="float" orientation="portrait" xlink:type="simple" id="oo_362156.jpg"><uri content-type="original_file" xlink:type="simple">https://binary.pensoft.net/fig/362156</uri></graphic></fig></tp:treatment-sec><ref-list><ref id="B153"><mixed-citation xmlns:xlink="http://www.w3.org/1999/xlink" xlink:type="simple"><person-group><name name-style="western"><surname>Nikitsky</surname><given-names>NB</given-names></name></person-group> (<year>2008</year>) <article-title><tp:taxon-name><tp:taxon-name-part taxon-name-part-type="family">Mycetophagidae</tp:taxon-name-part></tp:taxon-name>.</article-title> In: <person-group><name name-style="western"><surname>Löbl</surname><given-names>I</given-names></name><name name-style="western"><surname>Smetana</surname><given-names>A</given-names></name></person-group> (<role>Eds</role>) <issue-title>Catalogue of Palaearctic Coleoptera (Vol.</issue-title><source>5). Apollo Books, Stenstrup</source>, <fpage>51</fpage>–<lpage>55</lpage>.</mixed-citation></ref><ref id="B199"><mixed-citation xmlns:xlink="http://www.w3.org/1999/xlink" xlink:type="simple"><person-group><name name-style="western"><surname>Vogt</surname><given-names>H</given-names></name></person-group> (<year>1967a</year>) <article-title><tp:taxon-name><tp:taxon-name-part taxon-name-part-type="family">Mycetophagidae</tp:taxon-name-part></tp:taxon-name>.</article-title> In: <person-group><name name-style="western"><surname>Freude</surname><given-names>H</given-names></name><name name-style="western"><surname>Harde</surname><given-names>KW</given-names></name><name name-style="western"><surname>Lohse</surname><given-names>GA</given-names></name></person-group> (<role>Eds</role>) <issue-title>Die Käfer Mitteleuropas, Band 7.</issue-title><source>Goecke &amp; Evers, Krefeld</source>, <fpage>191</fpage>–<lpage>196</lpage>.</mixed-citation></ref><ref id="B115"><mixed-citation xmlns:xlink="http://www.w3.org/1999/xlink" xlink:type="simple"><person-group><name name-style="western"><surname>Koch</surname><given-names>K</given-names></name></person-group> (<year>1989b</year>) <source>Die Käfer Mitteleuropas, Ökologie (Vol. 2).</source><publisher-name>Goecke &amp; Evers Verlag</publisher-name>, <publisher-loc>Krefeld</publisher-loc>, <size units="page">382 pp</size>.</mixed-citation></ref><ref id="B163"><mixed-citation xmlns:xlink="http://www.w3.org/1999/xlink" xlink:type="simple"><person-group><name name-style="western"><surname>Parsons</surname><given-names>CT</given-names></name></person-group> (<year>1975</year>) <article-title>Revision of Nearctic <tp:taxon-name><tp:taxon-name-part taxon-name-part-type="family">Mycetophagidae</tp:taxon-name-part></tp:taxon-name> (<tp:taxon-name><tp:taxon-name-part taxon-name-part-type="order">Coleoptera</tp:taxon-name-part></tp:taxon-name>).</article-title><source>The Coleopterists Bulletin</source><volume>29</volume>: <fpage>93</fpage>–<lpage>108</lpage>.</mixed-citation></ref></ref-list></tp:taxon-treatment>
