# Supplementary material for: DNA barcodes reveal 63 overlooked species of Canadian beetles (Insecta, Coleoptera)
Source: Zookeys. 2019 Dec 4;894:53–150. doi: 10.3897/zookeys.894.37862 (PMC6906170; doi:10.3897/zookeys.894.37862)
Supplement: XML Treatment for Cis boleti [file zookeys.894.37862-treatment47.xml]

<!DOCTYPE tp:taxon-treatment
  PUBLIC "-//TaxonX//DTD Taxonomic Treatment Publishing DTD v0 20100105//EN" "tax-treatment-NSO.dtd">
<tp:taxon-treatment xmlns:tp="http://www.plazi.org/taxpub"><tp:treatment-meta><kwd-group><label>Taxon classification</label><kwd><named-content xmlns:xlink="http://www.w3.org/1999/xlink" content-type="kingdom">Animalia</named-content></kwd><kwd><named-content xmlns:xlink="http://www.w3.org/1999/xlink" content-type="order">Coleoptera</named-content></kwd><kwd><named-content xmlns:xlink="http://www.w3.org/1999/xlink" content-type="family">Ciidae</named-content></kwd></kwd-group><mixed-citation publication-type="journal"><person-group><name><surname>Pentinsaari</surname><given-names>Mikko</given-names></name><name><surname>Anderson</surname><given-names>Robert</given-names></name><name><surname>Borowiec</surname><given-names>Lech</given-names></name><name><surname>Bouchard</surname><given-names>Patrice</given-names></name><name><surname>Brunke</surname><given-names>Adam</given-names></name><name><surname>Douglas</surname><given-names>Hume</given-names></name><name><surname>Smith</surname><given-names>Andrew B.T.</given-names></name><name><surname>Hebert</surname><given-names>Paul D. N.</given-names></name></person-group><article-title>DNA barcodes reveal 63 overlooked species of Canadian beetles (<tp:taxon-name><tp:taxon-name-part taxon-name-part-type="class">Insecta</tp:taxon-name-part></tp:taxon-name>, <tp:taxon-name><tp:taxon-name-part taxon-name-part-type="order">Coleoptera</tp:taxon-name-part></tp:taxon-name>)</article-title><source>Zookeys</source><day>04</day><month>12</month><year>2019</year><volume>894</volume><fpage>53</fpage><lpage>150</lpage><pub-id pub-id-type="doi">10.3897/zookeys.894.37862</pub-id></mixed-citation></tp:treatment-meta><tp:nomenclature><tp:taxon-name><object-id xmlns:xlink="http://www.w3.org/1999/xlink" content-type="arpha" xlink:type="simple">BE06AB87-8049-583F-BCE6-C69A075D54A5</object-id>
              <tp:taxon-name-part taxon-name-part-type="genus" reg="Cis">Cis</tp:taxon-name-part>
              <tp:taxon-name-part taxon-name-part-type="species" reg="boleti">boleti</tp:taxon-name-part>
                          </tp:taxon-name><tp:taxon-authority>(Scopoli, 1763)</tp:taxon-authority><xref ref-type="fig" rid="F21">Figure 38</xref></tp:nomenclature><tp:treatment-sec sec-type="Distribution" id="SECID0EDIST"><title>Distribution.</title><p>Native to the Palaearctic region. Recorded across Eurasia from western Europe to the Russian Far East and Japan (<xref ref-type="bibr" rid="B95">Jelínek 2008</xref>). Adventive in the Nearctic region (Ontario, Canada).</p></tp:treatment-sec><tp:treatment-sec sec-type="Canadian records" id="SECID0EADAM"><title>Canadian records</title><p>(barcoded specimens). Ontario: Guelph, 21-Aug-2017 (2 exx, <abbrev xmlns:xlink="http://www.w3.org/1999/xlink" content-type="institution" xlink:title="Centre for Biodiversity Genomics, University of Guelph" id="ABBRID0EGDAM" xlink:type="simple">CBG</abbrev>); Guelph, 21-Oct-2017 (2 exx, <abbrev xmlns:xlink="http://www.w3.org/1999/xlink" content-type="institution" xlink:title="Centre for Biodiversity Genomics, University of Guelph" id="ABBRID0ELDAM" xlink:type="simple">CBG</abbrev>);</p></tp:treatment-sec><tp:treatment-sec sec-type="Additional Canadian records" id="SECID0EQDAM"><title>Additional Canadian records.</title><p>Ontario: Horning’s Mills, 08-Nov-2015 (1 ex, <abbrev xmlns:xlink="http://www.w3.org/1999/xlink" xlink:title="University of Guelph Insect Collection" id="ABBRID0EWDAM" xlink:type="simple">DEBU</abbrev>); Milton, 28-May-2002 (1 ex, <abbrev xmlns:xlink="http://www.w3.org/1999/xlink" xlink:title="University of Guelph Insect Collection" id="ABBRID0E1DAM" xlink:type="simple">DEBU</abbrev>).</p></tp:treatment-sec><tp:treatment-sec sec-type="Diagnostic information" id="SECID0E5DAM"><title>Diagnostic information</title><p>(based on <xref ref-type="bibr" rid="B137">Lohse 1967</xref>). Body length 2.8–4.0 mm. Habitus as in Fig. <xref ref-type="fig" rid="F21">38A</xref>. Dark brown to black (usually darker than in Fig. <xref ref-type="fig" rid="F21">38A</xref>). Pronotum more than 1.3 times wider than long, with concavities on disc (Fig. <xref ref-type="fig" rid="F21">38B</xref>). Lateral margins of pronotum widely deplanate and visible throughout in dorsal view. Elytra with dual punctation: larger punctures arranged in irregular rows, with the intervals finely and densely punctate. Elytral vestiture consists of short, stout bristles.</p></tp:treatment-sec><tp:treatment-sec sec-type="Bionomic notes" id="SECID0EUEAM"><title>Bionomic notes.</title><p>This species feeds on polypore fungi, mainly <italic><tp:taxon-name><tp:taxon-name-part taxon-name-part-type="genus" reg="Trametes">Trametes</tp:taxon-name-part></tp:taxon-name></italic> species growing on deciduous trees (<xref ref-type="bibr" rid="B115">Koch 1989b</xref>, <xref ref-type="bibr" rid="B174">Reibnitz 1999</xref>). The barcoded Canadian specimens were collected from polypore fruiting bodies in a mixed forest.</p></tp:treatment-sec><tp:treatment-sec sec-type="comments" id="SECID0EJFAM"><title>Comments.</title><p><italic><tp:taxon-name><tp:taxon-name-part taxon-name-part-type="genus" reg="Cis">Cis</tp:taxon-name-part> <tp:taxon-name-part taxon-name-part-type="species" reg="submicans">submicans</tp:taxon-name-part></tp:taxon-name></italic> Abeille de Perrin, 1874 (= <italic><tp:taxon-name><tp:taxon-name-part taxon-name-part-type="genus" reg="Cis">C.</tp:taxon-name-part> <tp:taxon-name-part taxon-name-part-type="species" reg="pistoria">pistoria</tp:taxon-name-part></tp:taxon-name></italic> Casey, 1898) is the only other representative of the mainly Palaearctic <italic><tp:taxon-name><tp:taxon-name-part taxon-name-part-type="genus" reg="Cis">C.</tp:taxon-name-part> <tp:taxon-name-part taxon-name-part-type="species" reg="boleti">boleti</tp:taxon-name-part></tp:taxon-name></italic> species group known from North America (<xref ref-type="bibr" rid="B141">Lopes-Andrade et al. 2016</xref>). <italic><tp:taxon-name><tp:taxon-name-part taxon-name-part-type="genus" reg="Cis">Cis</tp:taxon-name-part> <tp:taxon-name-part taxon-name-part-type="species" reg="boleti">boleti</tp:taxon-name-part></tp:taxon-name></italic> is a robust species, broader and on average larger than <italic><tp:taxon-name><tp:taxon-name-part taxon-name-part-type="genus" reg="Cis">C.</tp:taxon-name-part> <tp:taxon-name-part taxon-name-part-type="species" reg="submicans">submicans</tp:taxon-name-part></tp:taxon-name></italic>, with the pronotum at least 1.3 times wider than long. The pronotal disc of <italic><tp:taxon-name><tp:taxon-name-part taxon-name-part-type="genus" reg="Cis">C.</tp:taxon-name-part> <tp:taxon-name-part taxon-name-part-type="species" reg="boleti">boleti</tp:taxon-name-part></tp:taxon-name></italic> has indentations on both sides of the midline. These indentations are very shallow in <italic><tp:taxon-name><tp:taxon-name-part taxon-name-part-type="genus" reg="Cis">C.</tp:taxon-name-part> <tp:taxon-name-part taxon-name-part-type="species" reg="submicans">submicans</tp:taxon-name-part></tp:taxon-name></italic>. The pronotum is also more densely punctate in <italic><tp:taxon-name><tp:taxon-name-part taxon-name-part-type="genus" reg="Cis">C.</tp:taxon-name-part> <tp:taxon-name-part taxon-name-part-type="species" reg="boleti">boleti</tp:taxon-name-part></tp:taxon-name></italic> than in <italic><tp:taxon-name><tp:taxon-name-part taxon-name-part-type="genus" reg="Cis">C.</tp:taxon-name-part> <tp:taxon-name-part taxon-name-part-type="species" reg="submicans">submicans</tp:taxon-name-part></tp:taxon-name></italic>.</p><fig id="F21" position="float" orientation="portrait"><object-id xmlns:xlink="http://www.w3.org/1999/xlink" content-type="doi" xlink:type="simple">10.3897/zookeys.894.37862.figures38-39</object-id><object-id xmlns:xlink="http://www.w3.org/1999/xlink" content-type="arpha" xlink:type="simple">F8737EA4-9FD4-533D-A73F-16B8C4D5DE67</object-id><label>Figures 38, 39.</label><caption><p><bold>38</bold><italic><tp:taxon-name><tp:taxon-name-part taxon-name-part-type="genus" reg="Cis">Cis</tp:taxon-name-part> <tp:taxon-name-part taxon-name-part-type="species" reg="boleti">boleti</tp:taxon-name-part></tp:taxon-name></italic> (Scopoli) <bold>38A</bold> habitus, L. Borowiec <bold>38B</bold> pronotum <bold>39A</bold><italic><tp:taxon-name><tp:taxon-name-part taxon-name-part-type="genus" reg="Cis">Cis</tp:taxon-name-part> <tp:taxon-name-part taxon-name-part-type="species" reg="glabratus">glabratus</tp:taxon-name-part></tp:taxon-name></italic> Mellié, female habitus, L. Borowiec <bold>39B</bold><italic><tp:taxon-name><tp:taxon-name-part taxon-name-part-type="genus" reg="Cis">Cis</tp:taxon-name-part> <tp:taxon-name-part taxon-name-part-type="species" reg="glabratus">glabratus</tp:taxon-name-part></tp:taxon-name></italic>, male head and pronotum <bold>39C</bold><italic><tp:taxon-name><tp:taxon-name-part taxon-name-part-type="genus" reg="Cis">Cis</tp:taxon-name-part> <tp:taxon-name-part taxon-name-part-type="species" reg="glabratus">glabratus</tp:taxon-name-part></tp:taxon-name></italic>, aedeagus <bold>39D</bold><italic><tp:taxon-name><tp:taxon-name-part taxon-name-part-type="genus" reg="Cis">Cis</tp:taxon-name-part> <tp:taxon-name-part taxon-name-part-type="species" reg="levettei">levettei</tp:taxon-name-part></tp:taxon-name></italic> (Casey), aedeagus. Scale bars: 0.5 mm (<bold>38A, B; 39A, B</bold>), 0.2 mm (<bold>39C, D</bold>).</p></caption><graphic xmlns:xlink="http://www.w3.org/1999/xlink" xlink:href="zookeys-894-053-g021.jpg" position="float" orientation="portrait" xlink:type="simple" id="oo_362157.jpg"><uri content-type="original_file" xlink:type="simple">https://binary.pensoft.net/fig/362157</uri></graphic></fig></tp:treatment-sec><ref-list><ref id="B95"><mixed-citation xmlns:xlink="http://www.w3.org/1999/xlink" xlink:type="simple"><person-group><name name-style="western"><surname>Jelínek</surname><given-names>J</given-names></name></person-group> (<year>2008</year>) <article-title><tp:taxon-name><tp:taxon-name-part taxon-name-part-type="family">Ciidae</tp:taxon-name-part></tp:taxon-name>.</article-title> In: <person-group><name name-style="western"><surname>Löbl</surname><given-names>I</given-names></name><name name-style="western"><surname>Smetana</surname><given-names>A</given-names></name></person-group> (<role>Eds</role>) <issue-title>Catalogue of Palaearctic Coleoptera (Vol.</issue-title><source>5). Apollo Books, Stenstrup</source>, <fpage>55</fpage>–<lpage>62</lpage>.</mixed-citation></ref><ref id="B137"><mixed-citation xmlns:xlink="http://www.w3.org/1999/xlink" xlink:type="simple"><person-group><name name-style="western"><surname>Lohse</surname><given-names>GA</given-names></name></person-group> (<year>1967</year>) <article-title><tp:taxon-name><tp:taxon-name-part taxon-name-part-type="family">Cisidae</tp:taxon-name-part></tp:taxon-name>.</article-title> In: <person-group><name name-style="western"><surname>Freude</surname><given-names>H</given-names></name><name name-style="western"><surname>Harde</surname><given-names>KW</given-names></name><name name-style="western"><surname>Lohse</surname><given-names>GA</given-names></name></person-group> (<role>Eds</role>) <issue-title>Die Käfer Mitteleuropas, Band 7.</issue-title><source>Goecke &amp; Evers, Krefeld</source>, <fpage>280</fpage>–<lpage>295</lpage>.</mixed-citation></ref><ref id="B115"><mixed-citation xmlns:xlink="http://www.w3.org/1999/xlink" xlink:type="simple"><person-group><name name-style="western"><surname>Koch</surname><given-names>K</given-names></name></person-group> (<year>1989b</year>) <source>Die Käfer Mitteleuropas, Ökologie (Vol. 2).</source><publisher-name>Goecke &amp; Evers Verlag</publisher-name>, <publisher-loc>Krefeld</publisher-loc>, <size units="page">382 pp</size>.</mixed-citation></ref><ref id="B174"><mixed-citation xmlns:xlink="http://www.w3.org/1999/xlink" xlink:type="simple"><person-group><name name-style="western"><surname>Reibnitz</surname><given-names>J</given-names></name></person-group> (<year>1999</year>) <article-title>Verbreitung und Lebensräume der Baumschwammfresser Südwestdeutschlands (<tp:taxon-name><tp:taxon-name-part taxon-name-part-type="order">Coleoptera</tp:taxon-name-part></tp:taxon-name>: <tp:taxon-name><tp:taxon-name-part taxon-name-part-type="family">Cisidae</tp:taxon-name-part></tp:taxon-name>).</article-title><source>Mitteilungen des Entomologischen Vereins Stuttgart</source><volume>34</volume>: <fpage>3</fpage>–<lpage>74</lpage>.</mixed-citation></ref><ref id="B141"><mixed-citation xmlns:xlink="http://www.w3.org/1999/xlink" xlink:type="simple"><person-group><name name-style="western"><surname>Lopes-Andrade</surname><given-names>C</given-names></name><name name-style="western"><surname>Webster</surname><given-names>RP</given-names></name><name name-style="western"><surname>Webster</surname><given-names>VL</given-names></name><name name-style="western"><surname>Alderson</surname><given-names>CA</given-names></name><name name-style="western"><surname>Hughes</surname><given-names>CC</given-names></name><name name-style="western"><surname>Sweeney</surname><given-names>JD</given-names></name></person-group> (<year>2016</year>) <article-title>The <tp:taxon-name><tp:taxon-name-part taxon-name-part-type="family">Ciidae</tp:taxon-name-part></tp:taxon-name> (<tp:taxon-name><tp:taxon-name-part taxon-name-part-type="order">Coleoptera</tp:taxon-name-part></tp:taxon-name>) of New Brunswick, Canada: New records and new synonyms.</article-title><source>ZooKeys</source><volume>573</volume>: <fpage>339</fpage>–<lpage>366</lpage>. <ext-link xlink:type="simple" ext-link-type="doi" xlink:href="10.3897/zookeys.573.7445">https://doi.org/10.3897/zookeys.573.7445</ext-link></mixed-citation></ref></ref-list></tp:taxon-treatment>
