# Supplementary material for: DNA barcodes reveal 63 overlooked species of Canadian beetles (Insecta, Coleoptera)
Source: Zookeys. 2019 Dec 4;894:53–150. doi: 10.3897/zookeys.894.37862 (PMC6906170; doi:10.3897/zookeys.894.37862)
Supplement: XML Treatment for Cis glabratus [file zookeys.894.37862-treatment48.xml]

<!DOCTYPE tp:taxon-treatment
  PUBLIC "-//TaxonX//DTD Taxonomic Treatment Publishing DTD v0 20100105//EN" "tax-treatment-NSO.dtd">
<tp:taxon-treatment xmlns:tp="http://www.plazi.org/taxpub"><tp:treatment-meta><kwd-group><label>Taxon classification</label><kwd><named-content xmlns:xlink="http://www.w3.org/1999/xlink" content-type="kingdom">Animalia</named-content></kwd><kwd><named-content xmlns:xlink="http://www.w3.org/1999/xlink" content-type="order">Coleoptera</named-content></kwd><kwd><named-content xmlns:xlink="http://www.w3.org/1999/xlink" content-type="family">Ciidae</named-content></kwd></kwd-group><mixed-citation publication-type="journal"><person-group><name><surname>Pentinsaari</surname><given-names>Mikko</given-names></name><name><surname>Anderson</surname><given-names>Robert</given-names></name><name><surname>Borowiec</surname><given-names>Lech</given-names></name><name><surname>Bouchard</surname><given-names>Patrice</given-names></name><name><surname>Brunke</surname><given-names>Adam</given-names></name><name><surname>Douglas</surname><given-names>Hume</given-names></name><name><surname>Smith</surname><given-names>Andrew B.T.</given-names></name><name><surname>Hebert</surname><given-names>Paul D. N.</given-names></name></person-group><article-title>DNA barcodes reveal 63 overlooked species of Canadian beetles (<tp:taxon-name><tp:taxon-name-part taxon-name-part-type="class">Insecta</tp:taxon-name-part></tp:taxon-name>, <tp:taxon-name><tp:taxon-name-part taxon-name-part-type="order">Coleoptera</tp:taxon-name-part></tp:taxon-name>)</article-title><source>Zookeys</source><day>04</day><month>12</month><year>2019</year><volume>894</volume><fpage>53</fpage><lpage>150</lpage><pub-id pub-id-type="doi">10.3897/zookeys.894.37862</pub-id></mixed-citation></tp:treatment-meta><tp:nomenclature><tp:taxon-name><object-id xmlns:xlink="http://www.w3.org/1999/xlink" content-type="arpha" xlink:type="simple">ACA8288B-16A4-521E-9483-038690F1F69B</object-id>
              <tp:taxon-name-part taxon-name-part-type="genus" reg="Cis">Cis</tp:taxon-name-part>
              <tp:taxon-name-part taxon-name-part-type="species" reg="glabratus">glabratus</tp:taxon-name-part>
                          </tp:taxon-name><tp:taxon-authority>Mellié, 1848</tp:taxon-authority><xref ref-type="fig" rid="F21">Figure 39</xref></tp:nomenclature><tp:treatment-sec sec-type="distribution" id="SECID0EXMAM"><title>Distribution.</title><p>Native to the Palaearctic region, widespread in Europe (<xref ref-type="bibr" rid="B95">Jelínek 2008</xref>). Common in northern Europe, mainly found in higher elevations in Central Europe (<xref ref-type="bibr" rid="B174">Reibnitz 1999</xref>, <xref ref-type="bibr" rid="B171">Rassi et al. 2015</xref>). Adventive in the Nearctic region (Nova Scotia, Canada).</p></tp:treatment-sec><tp:treatment-sec sec-type="Canadian records" id="SECID0EJNAM"><title>Canadian records.</title><p>Nova Scotia: Cape Breton Highlands National Park, 21-Jul-2009 (1 ex, <abbrev xmlns:xlink="http://www.w3.org/1999/xlink" content-type="institution" xlink:title="Centre for Biodiversity Genomics, University of Guelph" id="ABBRID0EPNAM" xlink:type="simple">CBG</abbrev>).</p></tp:treatment-sec><tp:treatment-sec sec-type="Diagnostic information" id="SECID0EUNAM"><title>Diagnostic information</title><p>(based on <xref ref-type="bibr" rid="B137">Lohse 1967</xref>). Body length 1.5–2.0 mm. Red-brown to dark brown, habitus as in Fig. <xref ref-type="fig" rid="F21">39A</xref>. Clypeus in male with two large, broad teeth (Fig. <xref ref-type="fig" rid="F21">39B</xref>). Pronotum widest behind middle, distinctly tapering towards the front angles. Vestiture on pronotum fine and pale. Outer edge of protibia serrated. Male with a large abdominal fovea on 1<sup>st</sup> abdominal ventrite. Aedeagus as in Fig. <xref ref-type="fig" rid="F21">39C</xref>.</p></tp:treatment-sec><tp:treatment-sec sec-type="Bionomic notes" id="SECID0EMOAM"><title>Bionomic notes.</title><p>The main host fungus in Europe is <italic><tp:taxon-name><tp:taxon-name-part taxon-name-part-type="genus" reg="Fomitopsis">Fomitopsis</tp:taxon-name-part> <tp:taxon-name-part taxon-name-part-type="species" reg="pinicola">pinicola</tp:taxon-name-part></tp:taxon-name></italic> (Sw.) P. Karst. (<xref ref-type="bibr" rid="B174">Reibnitz 1999</xref>). The Canadian specimen was collected in a jack pine forest in Cape Breton Highlands National Park.</p></tp:treatment-sec><tp:treatment-sec sec-type="comments" id="SECID0EBPAM"><title>Comments.</title><p><italic><tp:taxon-name><tp:taxon-name-part taxon-name-part-type="genus" reg="Cis">Cis</tp:taxon-name-part> <tp:taxon-name-part taxon-name-part-type="species" reg="glabratus">glabratus</tp:taxon-name-part></tp:taxon-name></italic> is externally very similar to <italic><tp:taxon-name><tp:taxon-name-part taxon-name-part-type="genus" reg="Cis">C.</tp:taxon-name-part> <tp:taxon-name-part taxon-name-part-type="species" reg="levettei">levettei</tp:taxon-name-part></tp:taxon-name></italic> (Casey, 1898) and leads to that species in the key to North American species (<xref ref-type="bibr" rid="B125">Lawrence 1971</xref>). The microscopic vestiture of the pronotum is longer and more conspicuous in <italic><tp:taxon-name><tp:taxon-name-part taxon-name-part-type="genus" reg="Cis">C.</tp:taxon-name-part> <tp:taxon-name-part taxon-name-part-type="species" reg="glabratus">glabratus</tp:taxon-name-part></tp:taxon-name></italic>, but the most reliable morphological differences are in the male genitalia (Fig. <xref ref-type="fig" rid="F21">39C, D</xref>). <italic><tp:taxon-name><tp:taxon-name-part taxon-name-part-type="genus" reg="Cis">Cis</tp:taxon-name-part> <tp:taxon-name-part taxon-name-part-type="species" reg="levettei">levettei</tp:taxon-name-part></tp:taxon-name></italic> forms a separate BIN (<ext-link xmlns:xlink="http://www.w3.org/1999/xlink" ext-link-type="uri" xlink:href="http://www.boldsystems.org/index.php/Public_BarcodeCluster?clusteruri=BOLD:ACA7530" xlink:type="simple">BOLD:ACA7530</ext-link>
) which is more closely clustered to other Palaearctic members of the <italic><tp:taxon-name><tp:taxon-name-part taxon-name-part-type="genus" reg="Cis">C.</tp:taxon-name-part> <tp:taxon-name-part taxon-name-part-type="species" reg="nitidus">nitidus</tp:taxon-name-part></tp:taxon-name></italic> species group (<italic><tp:taxon-name><tp:taxon-name-part taxon-name-part-type="genus" reg="Cis">C.</tp:taxon-name-part> <tp:taxon-name-part taxon-name-part-type="species" reg="castaneus">castaneus</tp:taxon-name-part></tp:taxon-name></italic> (Herbst, 1793), <italic><tp:taxon-name><tp:taxon-name-part taxon-name-part-type="genus" reg="Cis">C.</tp:taxon-name-part> <tp:taxon-name-part taxon-name-part-type="species" reg="jacquemartii">jacquemartii</tp:taxon-name-part></tp:taxon-name></italic> Mellié, 1848 and <italic><tp:taxon-name><tp:taxon-name-part taxon-name-part-type="genus" reg="Cis">C.</tp:taxon-name-part> <tp:taxon-name-part taxon-name-part-type="species" reg="lineatocribratus">lineatocribratus</tp:taxon-name-part></tp:taxon-name></italic> Mellié, 1848) than to <italic><tp:taxon-name><tp:taxon-name-part taxon-name-part-type="genus" reg="Cis">C.</tp:taxon-name-part> <tp:taxon-name-part taxon-name-part-type="species" reg="glabratus">glabratus</tp:taxon-name-part></tp:taxon-name></italic>.</p></tp:treatment-sec><tp:treatment-sec><!--Section generated to contain objects referenced in tp:taxon-treatment.--><fig id="F21" position="float" orientation="portrait"><object-id xmlns:xlink="http://www.w3.org/1999/xlink" content-type="doi" xlink:type="simple">10.3897/zookeys.894.37862.figures38-39</object-id><object-id xmlns:xlink="http://www.w3.org/1999/xlink" content-type="arpha" xlink:type="simple">F8737EA4-9FD4-533D-A73F-16B8C4D5DE67</object-id><label>Figures 38, 39.</label><caption><p><bold>38</bold><italic><tp:taxon-name><tp:taxon-name-part taxon-name-part-type="genus" reg="Cis">Cis</tp:taxon-name-part> <tp:taxon-name-part taxon-name-part-type="species" reg="boleti">boleti</tp:taxon-name-part></tp:taxon-name></italic> (Scopoli) <bold>38A</bold> habitus, L. Borowiec <bold>38B</bold> pronotum <bold>39A</bold><italic><tp:taxon-name><tp:taxon-name-part taxon-name-part-type="genus" reg="Cis">Cis</tp:taxon-name-part> <tp:taxon-name-part taxon-name-part-type="species" reg="glabratus">glabratus</tp:taxon-name-part></tp:taxon-name></italic> Mellié, female habitus, L. Borowiec <bold>39B</bold><italic><tp:taxon-name><tp:taxon-name-part taxon-name-part-type="genus" reg="Cis">Cis</tp:taxon-name-part> <tp:taxon-name-part taxon-name-part-type="species" reg="glabratus">glabratus</tp:taxon-name-part></tp:taxon-name></italic>, male head and pronotum <bold>39C</bold><italic><tp:taxon-name><tp:taxon-name-part taxon-name-part-type="genus" reg="Cis">Cis</tp:taxon-name-part> <tp:taxon-name-part taxon-name-part-type="species" reg="glabratus">glabratus</tp:taxon-name-part></tp:taxon-name></italic>, aedeagus <bold>39D</bold><italic><tp:taxon-name><tp:taxon-name-part taxon-name-part-type="genus" reg="Cis">Cis</tp:taxon-name-part> <tp:taxon-name-part taxon-name-part-type="species" reg="levettei">levettei</tp:taxon-name-part></tp:taxon-name></italic> (Casey), aedeagus. Scale bars: 0.5 mm (<bold>38A, B; 39A, B</bold>), 0.2 mm (<bold>39C, D</bold>).</p></caption><graphic xmlns:xlink="http://www.w3.org/1999/xlink" xlink:href="zookeys-894-053-g021.jpg" position="float" orientation="portrait" xlink:type="simple" id="oo_362157.jpg"><uri content-type="original_file" xlink:type="simple">https://binary.pensoft.net/fig/362157</uri></graphic></fig></tp:treatment-sec><ref-list><ref id="B95"><mixed-citation xmlns:xlink="http://www.w3.org/1999/xlink" xlink:type="simple"><person-group><name name-style="western"><surname>Jelínek</surname><given-names>J</given-names></name></person-group> (<year>2008</year>) <article-title><tp:taxon-name><tp:taxon-name-part taxon-name-part-type="family">Ciidae</tp:taxon-name-part></tp:taxon-name>.</article-title> In: <person-group><name name-style="western"><surname>Löbl</surname><given-names>I</given-names></name><name name-style="western"><surname>Smetana</surname><given-names>A</given-names></name></person-group> (<role>Eds</role>) <issue-title>Catalogue of Palaearctic Coleoptera (Vol.</issue-title><source>5). Apollo Books, Stenstrup</source>, <fpage>55</fpage>–<lpage>62</lpage>.</mixed-citation></ref><ref id="B174"><mixed-citation xmlns:xlink="http://www.w3.org/1999/xlink" xlink:type="simple"><person-group><name name-style="western"><surname>Reibnitz</surname><given-names>J</given-names></name></person-group> (<year>1999</year>) <article-title>Verbreitung und Lebensräume der Baumschwammfresser Südwestdeutschlands (<tp:taxon-name><tp:taxon-name-part taxon-name-part-type="order">Coleoptera</tp:taxon-name-part></tp:taxon-name>: <tp:taxon-name><tp:taxon-name-part taxon-name-part-type="family">Cisidae</tp:taxon-name-part></tp:taxon-name>).</article-title><source>Mitteilungen des Entomologischen Vereins Stuttgart</source><volume>34</volume>: <fpage>3</fpage>–<lpage>74</lpage>.</mixed-citation></ref><ref id="B171"><mixed-citation xmlns:xlink="http://www.w3.org/1999/xlink" xlink:type="simple"><person-group><name name-style="western"><surname>Rassi</surname><given-names>P</given-names></name><name name-style="western"><surname>Karjalainen</surname><given-names>S</given-names></name><name name-style="western"><surname>Clayhills</surname><given-names>T</given-names></name><name name-style="western"><surname>Helve</surname><given-names>E</given-names></name><name name-style="western"><surname>Hyvärinen</surname><given-names>E</given-names></name><name name-style="western"><surname>Laurinharju</surname><given-names>E</given-names></name><name name-style="western"><surname>Malmberg</surname><given-names>S</given-names></name><name name-style="western"><surname>Mannerkoski</surname><given-names>I</given-names></name><name name-style="western"><surname>Martikainen</surname><given-names>P</given-names></name><name name-style="western"><surname>Mattila</surname><given-names>J</given-names></name><name name-style="western"><surname>Muona</surname><given-names>J</given-names></name><name name-style="western"><surname>Pentinsaari</surname><given-names>M</given-names></name><name name-style="western"><surname>Rutanen</surname><given-names>I</given-names></name><name name-style="western"><surname>Salokannel</surname><given-names>J</given-names></name><name name-style="western"><surname>Siitonen</surname><given-names>J</given-names></name><name name-style="western"><surname>Silfverberg</surname><given-names>H</given-names></name></person-group> (<year>2015</year>) <article-title>Kovakuoriaisten maakuntaluettelo 2015 [Provincial List of Finnish <tp:taxon-name><tp:taxon-name-part taxon-name-part-type="order">Coleoptera</tp:taxon-name-part></tp:taxon-name> 2015].</article-title><source>Sahlbergia</source><volume>21</volume>: <fpage>1</fpage>–<lpage>164</lpage>. <ext-link xlink:type="simple" ext-link-type="uri" xlink:href="http://www.luomus.fi/sites/default/files/sahlbergia/sahlbergia_21_S1_2015.pdf">http://www.luomus.fi/sites/default/files/sahlbergia/sahlbergia_21_S1_2015.pdf</ext-link></mixed-citation></ref><ref id="B137"><mixed-citation xmlns:xlink="http://www.w3.org/1999/xlink" xlink:type="simple"><person-group><name name-style="western"><surname>Lohse</surname><given-names>GA</given-names></name></person-group> (<year>1967</year>) <article-title><tp:taxon-name><tp:taxon-name-part taxon-name-part-type="family">Cisidae</tp:taxon-name-part></tp:taxon-name>.</article-title> In: <person-group><name name-style="western"><surname>Freude</surname><given-names>H</given-names></name><name name-style="western"><surname>Harde</surname><given-names>KW</given-names></name><name name-style="western"><surname>Lohse</surname><given-names>GA</given-names></name></person-group> (<role>Eds</role>) <issue-title>Die Käfer Mitteleuropas, Band 7.</issue-title><source>Goecke &amp; Evers, Krefeld</source>, <fpage>280</fpage>–<lpage>295</lpage>.</mixed-citation></ref><ref id="B125"><mixed-citation xmlns:xlink="http://www.w3.org/1999/xlink" xlink:type="simple"><person-group><name name-style="western"><surname>Lawrence</surname><given-names>JF</given-names></name></person-group> (<year>1971</year>) <article-title>Revision of the North American <tp:taxon-name><tp:taxon-name-part taxon-name-part-type="family">Ciidae</tp:taxon-name-part></tp:taxon-name> (<tp:taxon-name><tp:taxon-name-part taxon-name-part-type="order">Coleoptera</tp:taxon-name-part></tp:taxon-name>).</article-title><source>Bulletin of the Museum of Comparative Zoology at Harvard College</source><volume>142</volume>: <fpage>419</fpage>–<lpage>522</lpage>.</mixed-citation></ref></ref-list></tp:taxon-treatment>
