# Supplementary material for: DNA barcodes reveal 63 overlooked species of Canadian beetles (Insecta, Coleoptera)
Source: Zookeys. 2019 Dec 4;894:53–150. doi: 10.3897/zookeys.894.37862 (PMC6906170; doi:10.3897/zookeys.894.37862)
Supplement: XML Treatment for Mordellistena militaris [file zookeys.894.37862-treatment49.xml]

<!DOCTYPE tp:taxon-treatment
  PUBLIC "-//TaxonX//DTD Taxonomic Treatment Publishing DTD v0 20100105//EN" "tax-treatment-NSO.dtd">
<tp:taxon-treatment xmlns:tp="http://www.plazi.org/taxpub"><tp:treatment-meta><kwd-group><label>Taxon classification</label><kwd><named-content xmlns:xlink="http://www.w3.org/1999/xlink" content-type="kingdom">Animalia</named-content></kwd><kwd><named-content xmlns:xlink="http://www.w3.org/1999/xlink" content-type="order">Coleoptera</named-content></kwd><kwd><named-content xmlns:xlink="http://www.w3.org/1999/xlink" content-type="family">Mordellidae</named-content></kwd></kwd-group><mixed-citation publication-type="journal"><person-group><name><surname>Pentinsaari</surname><given-names>Mikko</given-names></name><name><surname>Anderson</surname><given-names>Robert</given-names></name><name><surname>Borowiec</surname><given-names>Lech</given-names></name><name><surname>Bouchard</surname><given-names>Patrice</given-names></name><name><surname>Brunke</surname><given-names>Adam</given-names></name><name><surname>Douglas</surname><given-names>Hume</given-names></name><name><surname>Smith</surname><given-names>Andrew B.T.</given-names></name><name><surname>Hebert</surname><given-names>Paul D. N.</given-names></name></person-group><article-title>DNA barcodes reveal 63 overlooked species of Canadian beetles (<tp:taxon-name><tp:taxon-name-part taxon-name-part-type="class">Insecta</tp:taxon-name-part></tp:taxon-name>, <tp:taxon-name><tp:taxon-name-part taxon-name-part-type="order">Coleoptera</tp:taxon-name-part></tp:taxon-name>)</article-title><source>Zookeys</source><day>04</day><month>12</month><year>2019</year><volume>894</volume><fpage>53</fpage><lpage>150</lpage><pub-id pub-id-type="doi">10.3897/zookeys.894.37862</pub-id></mixed-citation></tp:treatment-meta><tp:nomenclature><tp:taxon-name><object-id xmlns:xlink="http://www.w3.org/1999/xlink" content-type="arpha" xlink:type="simple">E3A85312-46A7-57A9-8166-3E4FB57FA954</object-id>
              <tp:taxon-name-part taxon-name-part-type="genus" reg="Mordellistena">Mordellistena</tp:taxon-name-part>
              <tp:taxon-name-part taxon-name-part-type="species" reg="militaris">militaris</tp:taxon-name-part>
                          </tp:taxon-name><tp:taxon-authority>LeConte, 1862</tp:taxon-authority></tp:nomenclature><tp:treatment-sec sec-type="distribution" id="SECID0EQUAM"><title>Distribution.</title><p>Native to the Nearctic region. Previously recorded at least from Indiana, New York, North Carolina, and Ohio in the United States (<xref ref-type="bibr" rid="B132">Liljeblad 1945</xref>; <xref ref-type="bibr" rid="B50">Downie and Arnett 1996</xref>).</p></tp:treatment-sec><tp:treatment-sec sec-type="Canadian records" id="SECID0E5UAM"><title>Canadian records.</title><p>Ontario: Point Pelee National Park, 27-Jun-2012 to 04-Jul-2012 (5 exx, <abbrev xmlns:xlink="http://www.w3.org/1999/xlink" content-type="institution" xlink:title="Centre for Biodiversity Genomics, University of Guelph" id="ABBRID0EEVAM" xlink:type="simple">CBG</abbrev>).</p></tp:treatment-sec><tp:treatment-sec sec-type="Diagnostic information" id="SECID0EJVAM"><title>Diagnostic information.</title><p>See <xref ref-type="bibr" rid="B132">Liljeblad (1945)</xref>.</p></tp:treatment-sec><tp:treatment-sec sec-type="Bionomic notes" id="SECID0ETVAM"><title>Bionomic notes.</title><p>The Canadian specimens were collected with a Malaise trap in a savanna with <italic><tp:taxon-name><tp:taxon-name-part taxon-name-part-type="genus" reg="Opuntia">Opuntia</tp:taxon-name-part></tp:taxon-name></italic> cacti and sparse woody vegetation.</p></tp:treatment-sec><tp:treatment-sec sec-type="comments" id="SECID0EAWAM"><title>Comments.</title><p>The coloration and the ridges of the hind legs of the Canadian specimens match both the <xref ref-type="bibr" rid="B132">Liljeblad (1945)</xref> diagnosis and the photographs of LeConte’s type specimen in the type database of the Museum of Comparative Zoology at Harvard University. Therefore, we consider this record reliable despite the lack of a modern revision of the North American <italic><tp:taxon-name><tp:taxon-name-part taxon-name-part-type="genus" reg="Mordellistena">Mordellistena</tp:taxon-name-part></tp:taxon-name></italic>.</p></tp:treatment-sec><ref-list><ref id="B132"><mixed-citation xmlns:xlink="http://www.w3.org/1999/xlink" xlink:type="simple"><person-group><name name-style="western"><surname>Liljeblad</surname><given-names>E</given-names></name></person-group> (<year>1945</year>) <source>Monograph of the family <tp:taxon-name><tp:taxon-name-part taxon-name-part-type="family">Mordellidae</tp:taxon-name-part></tp:taxon-name> (<tp:taxon-name><tp:taxon-name-part taxon-name-part-type="order">Coleoptera</tp:taxon-name-part></tp:taxon-name>) of North America, north of Mexico. Miscellaneous Publications, Museum of Zoology, University of Michigan, No. 62.</source><publisher-name>University of Michigan Press</publisher-name>, <publisher-loc>Ann Arbor</publisher-loc>, <size units="page">229 pp</size>.</mixed-citation></ref><ref id="B50"><mixed-citation xmlns:xlink="http://www.w3.org/1999/xlink" xlink:type="simple"><person-group><name name-style="western"><surname>Downie</surname><given-names>NM</given-names></name><name name-style="western"><surname>Arnett</surname><given-names>RH</given-names></name></person-group> (<year>1996</year>) <source>The Beetles of Northeastern North America (Vol. 1, 2).</source><publisher-name>Sandhill Crane Press</publisher-name>, <publisher-loc>Gainesville</publisher-loc>, <size units="page">1721 pp</size>.</mixed-citation></ref></ref-list></tp:taxon-treatment>
