# Supplementary material for: DNA barcodes reveal 63 overlooked species of Canadian beetles (Insecta, Coleoptera)
Source: Zookeys. 2019 Dec 4;894:53–150. doi: 10.3897/zookeys.894.37862 (PMC6906170; doi:10.3897/zookeys.894.37862)
Supplement: XML Treatment for Lasconotus subcostulatus [file zookeys.894.37862-treatment50.xml]

<!DOCTYPE tp:taxon-treatment
  PUBLIC "-//TaxonX//DTD Taxonomic Treatment Publishing DTD v0 20100105//EN" "tax-treatment-NSO.dtd">
<tp:taxon-treatment xmlns:tp="http://www.plazi.org/taxpub"><tp:treatment-meta><kwd-group><label>Taxon classification</label><kwd><named-content xmlns:xlink="http://www.w3.org/1999/xlink" content-type="kingdom">Animalia</named-content></kwd><kwd><named-content xmlns:xlink="http://www.w3.org/1999/xlink" content-type="order">Coleoptera</named-content></kwd><kwd><named-content xmlns:xlink="http://www.w3.org/1999/xlink" content-type="family">Zopheridae</named-content></kwd></kwd-group><mixed-citation publication-type="journal"><person-group><name><surname>Pentinsaari</surname><given-names>Mikko</given-names></name><name><surname>Anderson</surname><given-names>Robert</given-names></name><name><surname>Borowiec</surname><given-names>Lech</given-names></name><name><surname>Bouchard</surname><given-names>Patrice</given-names></name><name><surname>Brunke</surname><given-names>Adam</given-names></name><name><surname>Douglas</surname><given-names>Hume</given-names></name><name><surname>Smith</surname><given-names>Andrew B.T.</given-names></name><name><surname>Hebert</surname><given-names>Paul D. N.</given-names></name></person-group><article-title>DNA barcodes reveal 63 overlooked species of Canadian beetles (<tp:taxon-name><tp:taxon-name-part taxon-name-part-type="class">Insecta</tp:taxon-name-part></tp:taxon-name>, <tp:taxon-name><tp:taxon-name-part taxon-name-part-type="order">Coleoptera</tp:taxon-name-part></tp:taxon-name>)</article-title><source>Zookeys</source><day>04</day><month>12</month><year>2019</year><volume>894</volume><fpage>53</fpage><lpage>150</lpage><pub-id pub-id-type="doi">10.3897/zookeys.894.37862</pub-id></mixed-citation></tp:treatment-meta><tp:nomenclature><tp:taxon-name><object-id xmlns:xlink="http://www.w3.org/1999/xlink" content-type="arpha" xlink:type="simple">2F4D7DED-068C-553D-A9D3-322CCBB2D6F2</object-id>
              <tp:taxon-name-part taxon-name-part-type="genus" reg="Lasconotus">Lasconotus</tp:taxon-name-part>
              <tp:taxon-name-part taxon-name-part-type="species" reg="subcostulatus">subcostulatus</tp:taxon-name-part>
                          </tp:taxon-name><tp:taxon-authority>Kraus, 1912</tp:taxon-authority></tp:nomenclature><tp:treatment-sec sec-type="distribution" id="SECID0EPYAM"><title>Distribution.</title><p>Native to the Nearctic region. Previously known from California, Idaho, Nevada, Oregon, Washington, South Dakota, Montana, and Nebraska in the United States (<xref ref-type="bibr" rid="B142">Lord et al. 2011–2013</xref>).</p></tp:treatment-sec><tp:treatment-sec sec-type="Canadian records" id="SECID0EZYAM"><title>Canadian records</title><p>(DNA barcoded specimen). Saskatchewan: Grasslands National Park 21-May-2014 to 29-May-2014 (1 ex, <abbrev xmlns:xlink="http://www.w3.org/1999/xlink" content-type="institution" xlink:title="Centre for Biodiversity Genomics, University of Guelph" id="ABBRID0E6YAM" xlink:type="simple">CBG</abbrev>).</p></tp:treatment-sec><tp:treatment-sec sec-type="Additional Canadian records" id="SECID0EEZAM"><title>Additional Canadian records.</title><p>British Columbia: Aspen Grove, 20-Oct-1936 (5 exx, <abbrev xmlns:xlink="http://www.w3.org/1999/xlink" content-type="institution" xlink:title="Canadian National Collection of Insects, Arachnids, and Nematodes" id="ABBRID0EKZAM" xlink:type="simple">CNC</abbrev>); Merritt, 04-Jun-1922 (1 ex, <abbrev xmlns:xlink="http://www.w3.org/1999/xlink" content-type="institution" xlink:title="Canadian National Collection of Insects, Arachnids, and Nematodes" id="ABBRID0EPZAM" xlink:type="simple">CNC</abbrev>); Merritt, 08-Jun-1922 (2 exx, <abbrev xmlns:xlink="http://www.w3.org/1999/xlink" content-type="institution" xlink:title="Canadian National Collection of Insects, Arachnids, and Nematodes" id="ABBRID0EUZAM" xlink:type="simple">CNC</abbrev>); Merritt, 09-Jun-1922 (6 exx, <abbrev xmlns:xlink="http://www.w3.org/1999/xlink" content-type="institution" xlink:title="Canadian National Collection of Insects, Arachnids, and Nematodes" id="ABBRID0EZZAM" xlink:type="simple">CNC</abbrev>); Merritt, 10-Jun-1922 (1 ex, <abbrev xmlns:xlink="http://www.w3.org/1999/xlink" content-type="institution" xlink:title="Canadian National Collection of Insects, Arachnids, and Nematodes" id="ABBRID0E5ZAM" xlink:type="simple">CNC</abbrev>); Merritt, 15-Jun-1922 (2 exx, <abbrev xmlns:xlink="http://www.w3.org/1999/xlink" content-type="institution" xlink:title="Canadian National Collection of Insects, Arachnids, and Nematodes" id="ABBRID0ED1AM" xlink:type="simple">CNC</abbrev>); Merritt, 18-Jun-1922 (1 ex, <abbrev xmlns:xlink="http://www.w3.org/1999/xlink" content-type="institution" xlink:title="Canadian National Collection of Insects, Arachnids, and Nematodes" id="ABBRID0EI1AM" xlink:type="simple">CNC</abbrev>); Merritt, 14-Sep-1923 (1 ex, <abbrev xmlns:xlink="http://www.w3.org/1999/xlink" content-type="institution" xlink:title="Canadian National Collection of Insects, Arachnids, and Nematodes" id="ABBRID0EN1AM" xlink:type="simple">CNC</abbrev>); Merritt, 03-Jun-1924 (1 ex, <abbrev xmlns:xlink="http://www.w3.org/1999/xlink" content-type="institution" xlink:title="Canadian National Collection of Insects, Arachnids, and Nematodes" id="ABBRID0ES1AM" xlink:type="simple">CNC</abbrev>); Merritt, 13-May-1925 (1 ex, <abbrev xmlns:xlink="http://www.w3.org/1999/xlink" content-type="institution" xlink:title="Canadian National Collection of Insects, Arachnids, and Nematodes" id="ABBRID0EX1AM" xlink:type="simple">CNC</abbrev>); Merritt, 25-Jul-1925 (1 ex, <abbrev xmlns:xlink="http://www.w3.org/1999/xlink" content-type="institution" xlink:title="Canadian National Collection of Insects, Arachnids, and Nematodes" id="ABBRID0E31AM" xlink:type="simple">CNC</abbrev>); Olivier, 24-May-1958 (1 ex, <abbrev xmlns:xlink="http://www.w3.org/1999/xlink" content-type="institution" xlink:title="Canadian National Collection of Insects, Arachnids, and Nematodes" id="ABBRID0EB2AM" xlink:type="simple">CNC</abbrev>); Olivier, 12-Jun-1958 (10 exx, <abbrev xmlns:xlink="http://www.w3.org/1999/xlink" content-type="institution" xlink:title="Canadian National Collection of Insects, Arachnids, and Nematodes" id="ABBRID0EG2AM" xlink:type="simple">CNC</abbrev>); Olivier, 14-Jun-1958 (6 exx, <abbrev xmlns:xlink="http://www.w3.org/1999/xlink" content-type="institution" xlink:title="Canadian National Collection of Insects, Arachnids, and Nematodes" id="ABBRID0EL2AM" xlink:type="simple">CNC</abbrev>); Peachland, 19-Jul-1912 (1 ex, <abbrev xmlns:xlink="http://www.w3.org/1999/xlink" content-type="institution" xlink:title="Canadian National Collection of Insects, Arachnids, and Nematodes" id="ABBRID0EQ2AM" xlink:type="simple">CNC</abbrev>); Peachland, 13-Jul-1919 (1 ex, <abbrev xmlns:xlink="http://www.w3.org/1999/xlink" content-type="institution" xlink:title="Canadian National Collection of Insects, Arachnids, and Nematodes" id="ABBRID0EV2AM" xlink:type="simple">CNC</abbrev>); Summerland, 25-Mar-1932 (16 exx, <abbrev xmlns:xlink="http://www.w3.org/1999/xlink" content-type="institution" xlink:title="Canadian National Collection of Insects, Arachnids, and Nematodes" id="ABBRID0E12AM" xlink:type="simple">CNC</abbrev>); Summerland, 24-Sep-1932 (5 exx, <abbrev xmlns:xlink="http://www.w3.org/1999/xlink" content-type="institution" xlink:title="Canadian National Collection of Insects, Arachnids, and Nematodes" id="ABBRID0E62AM" xlink:type="simple">CNC</abbrev>); Summerland, 7-Oct-1932 (1 ex, <abbrev xmlns:xlink="http://www.w3.org/1999/xlink" content-type="institution" xlink:title="Canadian National Collection of Insects, Arachnids, and Nematodes" id="ABBRID0EE3AM" xlink:type="simple">CNC</abbrev>); Summerland, 10-Oct-1932 (116 exx, <abbrev xmlns:xlink="http://www.w3.org/1999/xlink" content-type="institution" xlink:title="Canadian National Collection of Insects, Arachnids, and Nematodes" id="ABBRID0EJ3AM" xlink:type="simple">CNC</abbrev>); Summerland, 11-Oct-1932 (5 exx, <abbrev xmlns:xlink="http://www.w3.org/1999/xlink" content-type="institution" xlink:title="Canadian National Collection of Insects, Arachnids, and Nematodes" id="ABBRID0EO3AM" xlink:type="simple">CNC</abbrev>); Summerland, 11-Nov-1932 (51 exx, <abbrev xmlns:xlink="http://www.w3.org/1999/xlink" content-type="institution" xlink:title="Canadian National Collection of Insects, Arachnids, and Nematodes" id="ABBRID0ET3AM" xlink:type="simple">CNC</abbrev>); Exact locality unknown, Sep-1923 (1 ex, <abbrev xmlns:xlink="http://www.w3.org/1999/xlink" content-type="institution" xlink:title="Canadian National Collection of Insects, Arachnids, and Nematodes" id="ABBRID0EY3AM" xlink:type="simple">CNC</abbrev>). Saskatchewan: Crane Valley, 06-Oct-1914 (1 ex, <abbrev xmlns:xlink="http://www.w3.org/1999/xlink" content-type="institution" xlink:title="Canadian National Collection of Insects, Arachnids, and Nematodes" id="ABBRID0E43AM" xlink:type="simple">CNC</abbrev>). Manitoba: Aweme, 25-Jul-1919 (5 exx, <abbrev xmlns:xlink="http://www.w3.org/1999/xlink" content-type="institution" xlink:title="Canadian National Collection of Insects, Arachnids, and Nematodes" id="ABBRID0EC4AM" xlink:type="simple">CNC</abbrev>); Aweme, 31-Oct-1921 (1 ex, <abbrev xmlns:xlink="http://www.w3.org/1999/xlink" content-type="institution" xlink:title="Canadian National Collection of Insects, Arachnids, and Nematodes" id="ABBRID0EH4AM" xlink:type="simple">CNC</abbrev>); Onah, 24-Jul-1919 (5 exx, <abbrev xmlns:xlink="http://www.w3.org/1999/xlink" content-type="institution" xlink:title="Canadian National Collection of Insects, Arachnids, and Nematodes" id="ABBRID0EM4AM" xlink:type="simple">CNC</abbrev>).</p></tp:treatment-sec><tp:treatment-sec sec-type="Diagnostic information" id="SECID0ER4AM"><title>Diagnostic information</title><p>(based on <xref ref-type="bibr" rid="B192">Stephan 1989</xref> and <xref ref-type="bibr" rid="B142">Lord et al. 2011–2013</xref>). Body length 2.5–2.8 mm. Pronotum with a central concave area covering 1/3 to 1/2 total width of pronotum, concave area bordered laterally by longitudinal raised ridges. Pronotum carinate anteriorly with double “U” shaped anterior margin. Elytral interstriae 5 more raised than other interstriae, forming a median concave area of the elytra typically on posterior half only. See <xref ref-type="bibr" rid="B142">Lord et al. (2011–2013)</xref> for a habitus photograph.</p></tp:treatment-sec><tp:treatment-sec sec-type="Bionomic notes" id="SECID0ED5AM"><title>Bionomic notes.</title><p><xref ref-type="bibr" rid="B79">Hackwell (1973)</xref> reported that this species is associated with galleries of several species of bark beetles where it feeds on both fungi and bark beetles during larval development. Many of the <abbrev xmlns:xlink="http://www.w3.org/1999/xlink" content-type="institution" xlink:title="Canadian National Collection of Insects, Arachnids, and Nematodes" id="ABBRID0EN5AM" xlink:type="simple">CNC</abbrev> specimens were collected from pine trees (<italic><tp:taxon-name><tp:taxon-name-part taxon-name-part-type="genus" reg="Pinus">Pinus</tp:taxon-name-part> <tp:taxon-name-part taxon-name-part-type="species" reg="contorta">contorta</tp:taxon-name-part></tp:taxon-name></italic> Douglas ex Loudon, <italic><tp:taxon-name><tp:taxon-name-part taxon-name-part-type="genus" reg="Pinus">P.</tp:taxon-name-part> <tp:taxon-name-part taxon-name-part-type="species" reg="monticola">monticola</tp:taxon-name-part></tp:taxon-name></italic> Douglas ex D.Don, <italic><tp:taxon-name><tp:taxon-name-part taxon-name-part-type="genus" reg="Pinus">P.</tp:taxon-name-part> <tp:taxon-name-part taxon-name-part-type="species" reg="ponderosa">ponderosa</tp:taxon-name-part></tp:taxon-name></italic> Douglas ex C.Lawson). The DNA barcoded Canadian specimen was collected with a Malaise trap in a grassland.</p></tp:treatment-sec><tp:treatment-sec sec-type="comments" id="SECID0ET6AM"><title>Comments.</title><p>The single DNA barcoded specimen from Saskatchewan (the only member of its BIN, with no closely clustered neighbors) was compared with specimens of this little-studied genus in the <abbrev xmlns:xlink="http://www.w3.org/1999/xlink" content-type="institution" xlink:title="Canadian National Collection of Insects, Arachnids, and Nematodes" id="ABBRID0EZ6AM" xlink:type="simple">CNC</abbrev>. The identification of this specimen using data in <xref ref-type="bibr" rid="B142">Lord et al. (2011–2013)</xref> led to the further identification of several other Canadian specimens from British Columbia, Saskatchewan, and Manitoba. Examination of specimens collected 100 years ago in three provinces suggests that this species has long been part of the Canadian fauna.</p></tp:treatment-sec><ref-list><ref id="B142"><mixed-citation xmlns:xlink="http://www.w3.org/1999/xlink" xlink:type="simple"><person-group><name name-style="western"><surname>Lord</surname><given-names>NP</given-names></name><name name-style="western"><surname>Nearns</surname><given-names>EH</given-names></name><name name-style="western"><surname>Miller</surname><given-names>KB</given-names></name></person-group> (<year>2011–2013</year>) Ironclad ID: Tool for Diagnosing Ironclad and Cylindrical Bark Beetles (<tp:taxon-name><tp:taxon-name-part taxon-name-part-type="order">Coleoptera</tp:taxon-name-part></tp:taxon-name>: <tp:taxon-name><tp:taxon-name-part taxon-name-part-type="family">Zopheridae</tp:taxon-name-part></tp:taxon-name>) of North America north of Mexico. The University of New Mexico and Center for Plant Health Science and Technology, USDA, APHIS, PPQ. <ext-link xlink:type="simple" ext-link-type="uri" xlink:href="http://cerambycids.com/ironcladid/index.html">http://cerambycids.com/ironcladid/index.html</ext-link></mixed-citation></ref><ref id="B192"><mixed-citation xmlns:xlink="http://www.w3.org/1999/xlink" xlink:type="simple"><person-group><name name-style="western"><surname>Stephan</surname><given-names>KH</given-names></name></person-group> (<year>1989</year>) <article-title>The <tp:taxon-name><tp:taxon-name-part taxon-name-part-type="family">Bothrideridae</tp:taxon-name-part></tp:taxon-name> and <tp:taxon-name><tp:taxon-name-part taxon-name-part-type="family">Colydiidae</tp:taxon-name-part></tp:taxon-name> of America North of Mexico (<tp:taxon-name><tp:taxon-name-part taxon-name-part-type="order">Coleoptera</tp:taxon-name-part></tp:taxon-name>: <tp:taxon-name><tp:taxon-name-part taxon-name-part-type="clade">Clavicornia</tp:taxon-name-part></tp:taxon-name> and <tp:taxon-name><tp:taxon-name-part taxon-name-part-type="clade">Heteromera</tp:taxon-name-part></tp:taxon-name>).</article-title><source>Occasional Papers of the Florida State Collection of Arthropods</source><volume>6</volume>: <fpage>1</fpage>–<lpage>65</lpage>.</mixed-citation></ref><ref id="B79"><mixed-citation xmlns:xlink="http://www.w3.org/1999/xlink" xlink:type="simple"><person-group><name name-style="western"><surname>Hackwell</surname><given-names>GA</given-names></name></person-group> (<year>1973</year>) <article-title>Biology of <italic><tp:taxon-name><tp:taxon-name-part taxon-name-part-type="genus">Lasconotus</tp:taxon-name-part> <tp:taxon-name-part taxon-name-part-type="species">subcostulatus</tp:taxon-name-part></tp:taxon-name></italic> (<tp:taxon-name><tp:taxon-name-part taxon-name-part-type="order">Coleoptera</tp:taxon-name-part></tp:taxon-name>: <tp:taxon-name><tp:taxon-name-part taxon-name-part-type="family">Colydiidae</tp:taxon-name-part></tp:taxon-name>) with special reference to feeding behavior.</article-title><source>Annals of the Entomological Society of America</source><volume>66</volume>: <fpage>62</fpage>–<lpage>65</lpage>. <ext-link xlink:type="simple" ext-link-type="doi" xlink:href="10.1093/aesa/66.1.62">https://doi.org/10.1093/aesa/66.1.62</ext-link></mixed-citation></ref></ref-list></tp:taxon-treatment>
