# Supplementary material for: DNA barcodes reveal 63 overlooked species of Canadian beetles (Insecta, Coleoptera)
Source: Zookeys. 2019 Dec 4;894:53–150. doi: 10.3897/zookeys.894.37862 (PMC6906170; doi:10.3897/zookeys.894.37862)
Supplement: XML Treatment for Isomira angusta [file zookeys.894.37862-treatment51.xml]

<!DOCTYPE tp:taxon-treatment
  PUBLIC "-//TaxonX//DTD Taxonomic Treatment Publishing DTD v0 20100105//EN" "tax-treatment-NSO.dtd">
<tp:taxon-treatment xmlns:tp="http://www.plazi.org/taxpub"><tp:treatment-meta><kwd-group><label>Taxon classification</label><kwd><named-content xmlns:xlink="http://www.w3.org/1999/xlink" content-type="kingdom">Animalia</named-content></kwd><kwd><named-content xmlns:xlink="http://www.w3.org/1999/xlink" content-type="order">Coleoptera</named-content></kwd><kwd><named-content xmlns:xlink="http://www.w3.org/1999/xlink" content-type="family">Tenebrionidae</named-content></kwd></kwd-group><mixed-citation publication-type="journal"><person-group><name><surname>Pentinsaari</surname><given-names>Mikko</given-names></name><name><surname>Anderson</surname><given-names>Robert</given-names></name><name><surname>Borowiec</surname><given-names>Lech</given-names></name><name><surname>Bouchard</surname><given-names>Patrice</given-names></name><name><surname>Brunke</surname><given-names>Adam</given-names></name><name><surname>Douglas</surname><given-names>Hume</given-names></name><name><surname>Smith</surname><given-names>Andrew B.T.</given-names></name><name><surname>Hebert</surname><given-names>Paul D. N.</given-names></name></person-group><article-title>DNA barcodes reveal 63 overlooked species of Canadian beetles (<tp:taxon-name><tp:taxon-name-part taxon-name-part-type="class">Insecta</tp:taxon-name-part></tp:taxon-name>, <tp:taxon-name><tp:taxon-name-part taxon-name-part-type="order">Coleoptera</tp:taxon-name-part></tp:taxon-name>)</article-title><source>Zookeys</source><day>04</day><month>12</month><year>2019</year><volume>894</volume><fpage>53</fpage><lpage>150</lpage><pub-id pub-id-type="doi">10.3897/zookeys.894.37862</pub-id></mixed-citation></tp:treatment-meta><tp:nomenclature><tp:taxon-name><object-id xmlns:xlink="http://www.w3.org/1999/xlink" content-type="arpha" xlink:type="simple">111EC2CC-C223-5A51-9B21-B85D023A01E9</object-id>
              <tp:taxon-name-part taxon-name-part-type="genus" reg="Isomira">Isomira</tp:taxon-name-part>
              <tp:taxon-name-part taxon-name-part-type="species" reg="angusta">angusta</tp:taxon-name-part>
                          </tp:taxon-name><tp:taxon-authority>(Casey, 1891)</tp:taxon-authority><xref ref-type="fig" rid="F22">Figure 40</xref></tp:nomenclature><tp:treatment-sec sec-type="distribution" id="SECID0EFCBM"><title>Distribution.</title><p>Native to the Nearctic region. Previously known from Georgia and South Carolina in the United States (<xref ref-type="bibr" rid="B28">Bousquet et al. 2018</xref>).</p></tp:treatment-sec><tp:treatment-sec sec-type="Canadian records" id="SECID0EPCBM"><title>Canadian records.</title><p>Ontario: Point Pelee National Park, 23-Jun-2010 (2 exx, <abbrev xmlns:xlink="http://www.w3.org/1999/xlink" content-type="institution" xlink:title="Centre for Biodiversity Genomics, University of Guelph" id="ABBRID0EVCBM" xlink:type="simple">CBG</abbrev>).</p></tp:treatment-sec><tp:treatment-sec sec-type="Diagnostic information" id="SECID0E1CBM"><title>Diagnostic information</title><p>(based on <xref ref-type="bibr" rid="B1">Aalbu et al. 2002</xref>). Body length 5.5–6.0 mm. Ventral surface of tarsi densely, finely pubescent (Fig. <xref ref-type="fig" rid="F22">40A</xref>). Male with sternite VIII deeply bilobed apically (Fig. <xref ref-type="fig" rid="F22">40B</xref>), extending beyond posterior edge of abdominal ventrite 5.</p></tp:treatment-sec><tp:treatment-sec sec-type="Bionomic notes" id="SECID0EMDBM"><title>Bionomic notes.</title><p>The Canadian specimens were collected with a UV light trap in a meadow patch in deciduous forest.</p></tp:treatment-sec><tp:treatment-sec sec-type="comments" id="SECID0ERDBM"><title>Comments.</title><p>This species was originally described as the only member of the new genus <italic><tp:taxon-name><tp:taxon-name-part taxon-name-part-type="genus" reg="Tedinus">Tedinus</tp:taxon-name-part></tp:taxon-name></italic> by <xref ref-type="bibr" rid="B36">Casey (1891)</xref>. <italic><tp:taxon-name><tp:taxon-name-part taxon-name-part-type="genus" reg="Tedinus">Tedinus</tp:taxon-name-part></tp:taxon-name></italic> was included as valid in the key to the genera of <tp:taxon-name><tp:taxon-name-part taxon-name-part-type="tribe">Alleculini</tp:taxon-name-part></tp:taxon-name> by <xref ref-type="bibr" rid="B1">Aalbu et al. (2002)</xref> where it was separated from species of <italic><tp:taxon-name><tp:taxon-name-part taxon-name-part-type="genus" reg="Isomira">Isomira</tp:taxon-name-part></tp:taxon-name></italic> Mulsant, 1856 based on the characters listed above. In addition to the new Canadian record, three new U.S. state records were found among the DNA barcoded specimens: Florida: Destin, 25-Mar-1980 (1 ex, <abbrev xmlns:xlink="http://www.w3.org/1999/xlink" content-type="institution" xlink:title="Canadian National Collection of Insects, Arachnids, and Nematodes" id="ABBRID0EZEBM" xlink:type="simple">CNC</abbrev>). Oklahoma: Willis, 15-Apr-2009 (6 exx, <abbrev xmlns:xlink="http://www.w3.org/1999/xlink" content-type="institution" xlink:title="Centre for Biodiversity Genomics, University of Guelph" id="ABBRID0E5EBM" xlink:type="simple">CBG</abbrev> &amp; <abbrev xmlns:xlink="http://www.w3.org/1999/xlink" content-type="institution" xlink:title="Canadian National Collection of Insects, Arachnids, and Nematodes" id="ABBRID0EDFBM" xlink:type="simple">CNC</abbrev>); Willis, 18-Apr-2009 (1 ex, <abbrev xmlns:xlink="http://www.w3.org/1999/xlink" content-type="institution" xlink:title="Canadian National Collection of Insects, Arachnids, and Nematodes" id="ABBRID0EIFBM" xlink:type="simple">CNC</abbrev>). Illinois: Pine Hills Field Station, 22-May-1967 (1 ex, <abbrev xmlns:xlink="http://www.w3.org/1999/xlink" content-type="institution" xlink:title="Canadian National Collection of Insects, Arachnids, and Nematodes" id="ABBRID0ENFBM" xlink:type="simple">CNC</abbrev>).</p><fig id="F22" position="float" orientation="portrait"><object-id xmlns:xlink="http://www.w3.org/1999/xlink" content-type="doi" xlink:type="simple">10.3897/zookeys.894.37862.figure40</object-id><object-id xmlns:xlink="http://www.w3.org/1999/xlink" content-type="arpha" xlink:type="simple">3609F86A-5D1F-5817-ADBE-0EC554006EE9</object-id><label>Figure 40.</label><caption><p><italic><tp:taxon-name><tp:taxon-name-part taxon-name-part-type="genus" reg="Isomira">Isomira</tp:taxon-name-part> <tp:taxon-name-part taxon-name-part-type="species" reg="angusta">angusta</tp:taxon-name-part></tp:taxon-name></italic> (Casey) <bold>A</bold> anterior tarsal pubescence <bold>B</bold> male sternite 8. Scale bars: 0.5 mm (<bold>A</bold>), 1.0 mm (<bold>B</bold>).</p></caption><graphic xmlns:xlink="http://www.w3.org/1999/xlink" xlink:href="zookeys-894-053-g022.jpg" position="float" orientation="portrait" xlink:type="simple" id="oo_362158.jpg"><uri content-type="original_file" xlink:type="simple">https://binary.pensoft.net/fig/362158</uri></graphic></fig></tp:treatment-sec><ref-list><ref id="B28"><mixed-citation xmlns:xlink="http://www.w3.org/1999/xlink" xlink:type="simple"><person-group><name name-style="western"><surname>Bousquet</surname><given-names>Y</given-names></name><name name-style="western"><surname>Thomas</surname><given-names>DB</given-names></name><name name-style="western"><surname>Bouchard</surname><given-names>P</given-names></name><name name-style="western"><surname>Smith</surname><given-names>AD</given-names></name><name name-style="western"><surname>Aalbu</surname><given-names>RL</given-names></name><name name-style="western"><surname>Johnston</surname><given-names>MA</given-names></name><name name-style="western"><surname>Steiner</surname><given-names>Jr. WE</given-names></name></person-group> (<year>2018</year>) <article-title>Catalogue of <tp:taxon-name><tp:taxon-name-part taxon-name-part-type="family">Tenebrionidae</tp:taxon-name-part></tp:taxon-name> (<tp:taxon-name><tp:taxon-name-part taxon-name-part-type="order">Coleoptera</tp:taxon-name-part></tp:taxon-name>) of North America.</article-title><source>ZooKeys</source><volume>728</volume>: <fpage>1</fpage>–<lpage>455</lpage>. <ext-link xlink:type="simple" ext-link-type="doi" xlink:href="10.3897/zookeys.728.20602">https://doi.org/10.3897/zookeys.728.20602</ext-link></mixed-citation></ref><ref id="B1"><mixed-citation xmlns:xlink="http://www.w3.org/1999/xlink" xlink:type="simple"><person-group><name name-style="western"><surname>Aalbu</surname><given-names>RL</given-names></name><name name-style="western"><surname>Triplehorn</surname><given-names>CA</given-names></name><name name-style="western"><surname>Campbell</surname><given-names>JM</given-names></name><name name-style="western"><surname>Brown</surname><given-names>KW</given-names></name><name name-style="western"><surname>Somerby</surname><given-names>RE</given-names></name><name name-style="western"><surname>Thomas</surname><given-names>DB</given-names></name></person-group> (<year>2002</year>) <article-title><tp:taxon-name><tp:taxon-name-part taxon-name-part-type="family">Tenebrionidae</tp:taxon-name-part></tp:taxon-name> Latreille, 1802.</article-title> In: <person-group><name name-style="western"><surname>Arnett</surname><given-names>RH</given-names></name><name name-style="western"><surname>Thomas</surname><given-names>MC</given-names></name><name name-style="western"><surname>Skelley</surname><given-names>PE</given-names></name><name name-style="western"><surname>Frank</surname><given-names>JH</given-names></name></person-group> (<role>Eds</role>) <issue-title>American Beetles (Vol.</issue-title><source>2). <tp:taxon-name><tp:taxon-name-part taxon-name-part-type="suborder">Polyphaga</tp:taxon-name-part></tp:taxon-name>: <tp:taxon-name><tp:taxon-name-part taxon-name-part-type="superfamily">Scarabaeoidea</tp:taxon-name-part></tp:taxon-name> through <tp:taxon-name><tp:taxon-name-part taxon-name-part-type="superfamily">Curculionoidea</tp:taxon-name-part></tp:taxon-name>. CRC Press, Boca Raton</source>, <fpage>463</fpage>–<lpage>509</lpage>. <ext-link xlink:type="simple" ext-link-type="doi" xlink:href="10.1201/9781420041231.ch7">https://doi.org/10.1201/9781420041231.ch7</ext-link></mixed-citation></ref><ref id="B36"><mixed-citation xmlns:xlink="http://www.w3.org/1999/xlink" xlink:type="simple"><person-group><name name-style="western"><surname>Casey</surname><given-names>TL</given-names></name></person-group> (<year>1891</year>) <article-title>Coleopterological notices, III.</article-title><source>Annals of the New York Academy of Sciences</source><volume>6</volume>: <fpage>9</fpage>–<lpage>214</lpage>. <ext-link xlink:type="simple" ext-link-type="doi" xlink:href="10.1111/j.1749-6632.1892.tb55403.x">https://doi.org/10.1111/j.1749-6632.1892.tb55403.x</ext-link></mixed-citation></ref></ref-list></tp:taxon-treatment>
