# Supplementary material for: DNA barcodes reveal 63 overlooked species of Canadian beetles (Insecta, Coleoptera)
Source: Zookeys. 2019 Dec 4;894:53–150. doi: 10.3897/zookeys.894.37862 (PMC6906170; doi:10.3897/zookeys.894.37862)
Supplement: XML Treatment for Chaetocnema hortensis [file zookeys.894.37862-treatment52.xml]

<!DOCTYPE tp:taxon-treatment
  PUBLIC "-//TaxonX//DTD Taxonomic Treatment Publishing DTD v0 20100105//EN" "tax-treatment-NSO.dtd">
<tp:taxon-treatment xmlns:tp="http://www.plazi.org/taxpub"><tp:treatment-meta><kwd-group><label>Taxon classification</label><kwd><named-content xmlns:xlink="http://www.w3.org/1999/xlink" content-type="kingdom">Animalia</named-content></kwd><kwd><named-content xmlns:xlink="http://www.w3.org/1999/xlink" content-type="order">Coleoptera</named-content></kwd><kwd><named-content xmlns:xlink="http://www.w3.org/1999/xlink" content-type="family">Chrysomelidae</named-content></kwd></kwd-group><mixed-citation publication-type="journal"><person-group><name><surname>Pentinsaari</surname><given-names>Mikko</given-names></name><name><surname>Anderson</surname><given-names>Robert</given-names></name><name><surname>Borowiec</surname><given-names>Lech</given-names></name><name><surname>Bouchard</surname><given-names>Patrice</given-names></name><name><surname>Brunke</surname><given-names>Adam</given-names></name><name><surname>Douglas</surname><given-names>Hume</given-names></name><name><surname>Smith</surname><given-names>Andrew B.T.</given-names></name><name><surname>Hebert</surname><given-names>Paul D. N.</given-names></name></person-group><article-title>DNA barcodes reveal 63 overlooked species of Canadian beetles (<tp:taxon-name><tp:taxon-name-part taxon-name-part-type="class">Insecta</tp:taxon-name-part></tp:taxon-name>, <tp:taxon-name><tp:taxon-name-part taxon-name-part-type="order">Coleoptera</tp:taxon-name-part></tp:taxon-name>)</article-title><source>Zookeys</source><day>04</day><month>12</month><year>2019</year><volume>894</volume><fpage>53</fpage><lpage>150</lpage><pub-id pub-id-type="doi">10.3897/zookeys.894.37862</pub-id></mixed-citation></tp:treatment-meta><tp:nomenclature><tp:taxon-name><object-id xmlns:xlink="http://www.w3.org/1999/xlink" content-type="arpha" xlink:type="simple">92C5A3EB-6A7D-5B9B-95D2-359095A879DA</object-id>
              <tp:taxon-name-part taxon-name-part-type="genus" reg="Chaetocnema">Chaetocnema</tp:taxon-name-part>
              <tp:taxon-name-part taxon-name-part-type="species" reg="hortensis">hortensis</tp:taxon-name-part>
                          </tp:taxon-name><tp:taxon-authority>(Geoffroy, 1785)</tp:taxon-authority><xref ref-type="fig" rid="F23">Figure 41</xref></tp:nomenclature><tp:treatment-sec sec-type="distribution" id="SECID0EVIBM"><title>Distribution.</title><p>Native to the Palaearctic region, widespread across the region and common in many parts (<xref ref-type="bibr" rid="B48">Döberl 2010</xref>; <xref ref-type="bibr" rid="B118">Konstantinov et al. 2011</xref>). Adventive in the Nearctic region (Ontario, Canada).</p></tp:treatment-sec><tp:treatment-sec sec-type="Canadian records" id="SECID0EDJBM"><title>Canadian records.</title><p>British Columbia: Kelowna, 22-Sep-2014 to 03-Oct-2014 (2 exx, <abbrev xmlns:xlink="http://www.w3.org/1999/xlink" content-type="institution" xlink:title="Centre for Biodiversity Genomics, University of Guelph" id="ABBRID0EJJBM" xlink:type="simple">CBG</abbrev>); Revelstoke, 21-Sep-2015 to 02-Oct-2015 (2 exx, <abbrev xmlns:xlink="http://www.w3.org/1999/xlink" content-type="institution" xlink:title="Centre for Biodiversity Genomics, University of Guelph" id="ABBRID0EOJBM" xlink:type="simple">CBG</abbrev>). Ontario: Brampton, 19-Sep-2016 to 30-Sep-2016 (2 exx, <abbrev xmlns:xlink="http://www.w3.org/1999/xlink" content-type="institution" xlink:title="Centre for Biodiversity Genomics, University of Guelph" id="ABBRID0ETJBM" xlink:type="simple">CBG</abbrev>); Mississauga, 24-May-2016 to 26-May-2016 (1 ex, <abbrev xmlns:xlink="http://www.w3.org/1999/xlink" content-type="institution" xlink:title="Centre for Biodiversity Genomics, University of Guelph" id="ABBRID0EYJBM" xlink:type="simple">CBG</abbrev>); Mississauga, 19-Sep-2016 to 30-Sep-2016 (1 ex, <abbrev xmlns:xlink="http://www.w3.org/1999/xlink" content-type="institution" xlink:title="Centre for Biodiversity Genomics, University of Guelph" id="ABBRID0E4JBM" xlink:type="simple">CBG</abbrev>). Nova Scotia: Cape Breton Highlands National Park, 23-Jun-2013 to 29-Jun-2013 (1 ex, <abbrev xmlns:xlink="http://www.w3.org/1999/xlink" content-type="institution" xlink:title="Centre for Biodiversity Genomics, University of Guelph" id="ABBRID0ECKBM" xlink:type="simple">CBG</abbrev>); Elmwood, 01-Nov-2005 (1 ex, <abbrev xmlns:xlink="http://www.w3.org/1999/xlink" content-type="institution" xlink:title="Centre for Biodiversity Genomics, University of Guelph" id="ABBRID0EHKBM" xlink:type="simple">CBG</abbrev>); Kejimkujik National Park, 31-Jul-2009 (1 ex, <abbrev xmlns:xlink="http://www.w3.org/1999/xlink" content-type="institution" xlink:title="Centre for Biodiversity Genomics, University of Guelph" id="ABBRID0EMKBM" xlink:type="simple">CBG</abbrev>); Truro, 21-Sep-2015 to 02-Oct-2015 (2 exx, <abbrev xmlns:xlink="http://www.w3.org/1999/xlink" content-type="institution" xlink:title="Centre for Biodiversity Genomics, University of Guelph" id="ABBRID0ERKBM" xlink:type="simple">CBG</abbrev>). Labrador: Happy Valley-Goose Bay, 19-Sep-2016 to 30-Sep-2016 (1 ex, <abbrev xmlns:xlink="http://www.w3.org/1999/xlink" content-type="institution" xlink:title="Centre for Biodiversity Genomics, University of Guelph" id="ABBRID0EWKBM" xlink:type="simple">CBG</abbrev>). Newfoundland: Terra Nova National Park, 04-Jul-2009 (1 ex, <abbrev xmlns:xlink="http://www.w3.org/1999/xlink" content-type="institution" xlink:title="Centre for Biodiversity Genomics, University of Guelph" id="ABBRID0E2KBM" xlink:type="simple">CBG</abbrev>).</p></tp:treatment-sec><tp:treatment-sec sec-type="Diagnostic information" id="SECID0EALBM"><title>Diagnostic information</title><p>(based on <xref ref-type="bibr" rid="B118">Konstantinov et al. 2011</xref>). Body length (excluding head) 1.8–2.1 mm. Habitus as in Fig. <xref ref-type="fig" rid="F23">41A, B</xref>. Pronotum and elytra with a bronze or green metallic lustre. Four basal antennomeres yellow, antennomere 2 sometimes partly brown, femora brown, tibiae yellow. Pronotal punctures separated by approximately their own diameter. The two innermost elytral rows of punctures on basal half confused, third through fifth rows confused or regular, sixth row confused. Elytral humeral callus well developed. Aedeagus as in Fig. <xref ref-type="fig" rid="F23">41C, D</xref>.</p></tp:treatment-sec><tp:treatment-sec sec-type="Bionomic notes" id="SECID0ESLBM"><title>Bionomic notes.</title><p><italic><tp:taxon-name><tp:taxon-name-part taxon-name-part-type="genus" reg="Chaetocnema">Chaetocnema</tp:taxon-name-part> <tp:taxon-name-part taxon-name-part-type="species" reg="hortensis">hortensis</tp:taxon-name-part></tp:taxon-name></italic> has a wide range of host plants. It mainly feeds on various grasses (<tp:taxon-name><tp:taxon-name-part taxon-name-part-type="family">Poaceae</tp:taxon-name-part></tp:taxon-name>), including cereal crop species (<xref ref-type="bibr" rid="B116">Koch 1992</xref>; <xref ref-type="bibr" rid="B118">Konstantinov et al. 2011</xref>). It has been recorded as a minor pest of wheat and barley in Europe (<xref ref-type="bibr" rid="B164">Pavlov 1960</xref>’ <xref ref-type="bibr" rid="B198">Vappula 1965</xref>). Most of the barcoded Canadian specimens were collected with Malaise traps in suburban environments. A few records are from grassland and forest habitats in Canadian national parks.</p></tp:treatment-sec><tp:treatment-sec sec-type="comments" id="SECID0EYMBM"><title>Comments.</title><p><italic><tp:taxon-name><tp:taxon-name-part taxon-name-part-type="genus" reg="Chaetocnema">Chaetocnema</tp:taxon-name-part> <tp:taxon-name-part taxon-name-part-type="species" reg="hortensis">hortensis</tp:taxon-name-part></tp:taxon-name></italic> has previously been confused with <italic><tp:taxon-name><tp:taxon-name-part taxon-name-part-type="genus" reg="Chaetocnema">C.</tp:taxon-name-part> <tp:taxon-name-part taxon-name-part-type="species" reg="borealis">borealis</tp:taxon-name-part></tp:taxon-name></italic> R. White, 1996 in Canada. We found that most Canadian specimens in <abbrev xmlns:xlink="http://www.w3.org/1999/xlink" content-type="institution" xlink:title="Canadian National Collection of Insects, Arachnids, and Nematodes" id="ABBRID0EUNBM" xlink:type="simple">CNC</abbrev> identified as <italic><tp:taxon-name><tp:taxon-name-part taxon-name-part-type="genus" reg="Chaetocnema">C.</tp:taxon-name-part> <tp:taxon-name-part taxon-name-part-type="species" reg="borealis">borealis</tp:taxon-name-part></tp:taxon-name></italic> actually represent <italic><tp:taxon-name><tp:taxon-name-part taxon-name-part-type="genus" reg="Chaetocnema">C.</tp:taxon-name-part> <tp:taxon-name-part taxon-name-part-type="species" reg="hortensis">hortensis</tp:taxon-name-part></tp:taxon-name></italic>. The elytral punctation of the two species is similarly irregular basally. In <italic><tp:taxon-name><tp:taxon-name-part taxon-name-part-type="genus" reg="Chaetocnema">C.</tp:taxon-name-part> <tp:taxon-name-part taxon-name-part-type="species" reg="borealis">borealis</tp:taxon-name-part></tp:taxon-name></italic>, the basal antennomeres are brown rather than pale yellow, and the dorsal surface has a blue rather than bronze or green lustre. The aedeagus is differently shaped in the two species (Fig. <xref ref-type="fig" rid="F23">41D, E</xref>). Based on comparison of the type specimens of <italic><tp:taxon-name><tp:taxon-name-part taxon-name-part-type="genus" reg="Chaetocnema">C.</tp:taxon-name-part> <tp:taxon-name-part taxon-name-part-type="species" reg="borealis">borealis</tp:taxon-name-part></tp:taxon-name></italic> (deposited in <abbrev xmlns:xlink="http://www.w3.org/1999/xlink" content-type="institution" xlink:title="Canadian National Collection of Insects, Arachnids, and Nematodes" id="ABBRID0EJPBM" xlink:type="simple">CNC</abbrev>) with the diagnoses and figures in the recent revision of Palaearctic <italic><tp:taxon-name><tp:taxon-name-part taxon-name-part-type="genus" reg="Chaetocnema">Chaetocnema</tp:taxon-name-part></tp:taxon-name></italic> species (<xref ref-type="bibr" rid="B118">Konstantinov et al. 2011</xref>), <italic><tp:taxon-name><tp:taxon-name-part taxon-name-part-type="genus" reg="Chaetocnema">C.</tp:taxon-name-part> <tp:taxon-name-part taxon-name-part-type="species" reg="borealis">borealis</tp:taxon-name-part></tp:taxon-name></italic> is very similar to (and possibly synonymous with) the Palaearctic <italic><tp:taxon-name><tp:taxon-name-part taxon-name-part-type="genus" reg="Chaetocnema">C.</tp:taxon-name-part> <tp:taxon-name-part taxon-name-part-type="species" reg="sahlbergii">sahlbergii</tp:taxon-name-part></tp:taxon-name></italic> (Gyllenhal, 1827). Both species inhabit bogs and other types of wetlands (<xref ref-type="bibr" rid="B116">Koch 1992</xref>; <xref ref-type="bibr" rid="B206">White 1996</xref>). Records of <italic><tp:taxon-name><tp:taxon-name-part taxon-name-part-type="genus" reg="Chaetocnema">C.</tp:taxon-name-part> <tp:taxon-name-part taxon-name-part-type="species" reg="borealis">borealis</tp:taxon-name-part></tp:taxon-name></italic> from agricultural fields and other drier habitats reported e.g., by <xref ref-type="bibr" rid="B145">Majka and LeSage (2010)</xref> probably represent <italic><tp:taxon-name><tp:taxon-name-part taxon-name-part-type="genus" reg="Chaetocnema">C.</tp:taxon-name-part> <tp:taxon-name-part taxon-name-part-type="species" reg="hortensis">hortensis</tp:taxon-name-part></tp:taxon-name></italic>.</p><fig id="F23" position="float" orientation="portrait"><object-id xmlns:xlink="http://www.w3.org/1999/xlink" content-type="doi" xlink:type="simple">10.3897/zookeys.894.37862.figure41</object-id><object-id xmlns:xlink="http://www.w3.org/1999/xlink" content-type="arpha" xlink:type="simple">91ED0543-9E70-570C-A6CB-3547B448640A</object-id><label>Figure 41.</label><caption><p><italic><tp:taxon-name><tp:taxon-name-part taxon-name-part-type="genus" reg="Chaetocnema">Chaetocnema</tp:taxon-name-part> <tp:taxon-name-part taxon-name-part-type="species" reg="hortensis">hortensis</tp:taxon-name-part></tp:taxon-name></italic> (Geoffroy) <bold>A</bold> male habitus, L. Borowiec <bold>B</bold> female habitus, L. Borowiec <bold>C</bold><italic><tp:taxon-name><tp:taxon-name-part taxon-name-part-type="genus" reg="Chaetocnema">C.</tp:taxon-name-part> <tp:taxon-name-part taxon-name-part-type="species" reg="hortensis">hortensis</tp:taxon-name-part></tp:taxon-name></italic>, aedeagus, ventral view <bold>D</bold><italic><tp:taxon-name><tp:taxon-name-part taxon-name-part-type="genus" reg="Chaetocnema">C.</tp:taxon-name-part> <tp:taxon-name-part taxon-name-part-type="species" reg="hortensis">hortensis</tp:taxon-name-part></tp:taxon-name></italic>, aedeagus, lateral view <bold>E</bold><italic><tp:taxon-name><tp:taxon-name-part taxon-name-part-type="genus" reg="Chaetocnema">C.</tp:taxon-name-part> <tp:taxon-name-part taxon-name-part-type="species" reg="borealis">borealis</tp:taxon-name-part></tp:taxon-name></italic> R. White, aedeagus, lateral view. Scale bars: 1.0 mm (<bold>A, B</bold>), 0.5 mm (<bold>C–E</bold>).</p></caption><graphic xmlns:xlink="http://www.w3.org/1999/xlink" xlink:href="zookeys-894-053-g023.jpg" position="float" orientation="portrait" xlink:type="simple" id="oo_362159.jpg"><uri content-type="original_file" xlink:type="simple">https://binary.pensoft.net/fig/362159</uri></graphic></fig></tp:treatment-sec><ref-list><ref id="B48"><mixed-citation xmlns:xlink="http://www.w3.org/1999/xlink" xlink:type="simple"><person-group><name name-style="western"><surname>Döberl</surname><given-names>M</given-names></name></person-group> (<year>2010</year>) <article-title><tp:taxon-name><tp:taxon-name-part taxon-name-part-type="subfamily">Alticinae</tp:taxon-name-part></tp:taxon-name>.</article-title> In: <person-group><name name-style="western"><surname>Löbl</surname><given-names>I</given-names></name><name name-style="western"><surname>Smetana</surname><given-names>A</given-names></name></person-group> (<role>Eds</role>) <issue-title>Catalogue of Palaearctic Coleoptera (Vol.</issue-title><source>6). Apollo Books, Stenstrup</source>, <fpage>491</fpage>–<lpage>563</lpage>.</mixed-citation></ref><ref id="B118"><mixed-citation xmlns:xlink="http://www.w3.org/1999/xlink" xlink:type="simple"><person-group><name name-style="western"><surname>Konstantinov</surname><given-names>AS</given-names></name><name name-style="western"><surname>Baselga</surname><given-names>A</given-names></name><name name-style="western"><surname>Grebennikov</surname><given-names>VV</given-names></name><name name-style="western"><surname>Prena</surname><given-names>J</given-names></name><name name-style="western"><surname>Lingafelter</surname><given-names>SW</given-names></name></person-group> (<year>2011</year>) <source>Revision of the Palearctic <italic><tp:taxon-name><tp:taxon-name-part taxon-name-part-type="genus">Chaetocnema</tp:taxon-name-part></tp:taxon-name></italic> Species (<tp:taxon-name><tp:taxon-name-part taxon-name-part-type="order">Coleoptera</tp:taxon-name-part></tp:taxon-name>: <tp:taxon-name><tp:taxon-name-part taxon-name-part-type="family">Chrysomelidae</tp:taxon-name-part></tp:taxon-name>: <tp:taxon-name><tp:taxon-name-part taxon-name-part-type="subfamily">Galerucinae</tp:taxon-name-part></tp:taxon-name>: <tp:taxon-name><tp:taxon-name-part taxon-name-part-type="tribe">Alticini</tp:taxon-name-part></tp:taxon-name>).</source><publisher-name>Pensoft Publishers</publisher-name>, <publisher-loc>Sofia</publisher-loc>, <size units="page">363 pp</size>.</mixed-citation></ref><ref id="B116"><mixed-citation xmlns:xlink="http://www.w3.org/1999/xlink" xlink:type="simple"><person-group><name name-style="western"><surname>Koch</surname><given-names>K</given-names></name></person-group> (<year>1992</year>) <source>Die Käfer Mitteleuropas, Ökologie (Vol. 3).</source><publisher-name>Goecke &amp; Evers Verlag</publisher-name>, <publisher-loc>Krefeld</publisher-loc>, <size units="page">389 pp</size>.</mixed-citation></ref><ref id="B164"><mixed-citation xmlns:xlink="http://www.w3.org/1999/xlink" xlink:type="simple"><person-group><name name-style="western"><surname>Pavlov</surname><given-names>IE</given-names></name></person-group> (<year>1960</year>) <article-title>Ecology of cereal-stem flea-beetles (<tp:taxon-name><tp:taxon-name-part taxon-name-part-type="order">Coleoptera</tp:taxon-name-part></tp:taxon-name>, <tp:taxon-name><tp:taxon-name-part taxon-name-part-type="family">Chrysomelidae</tp:taxon-name-part></tp:taxon-name>, <tp:taxon-name><tp:taxon-name-part taxon-name-part-type="subfamily">Halticinae</tp:taxon-name-part></tp:taxon-name>) and measures for their control [In Russian].</article-title><source>Entomologicheskoe Obozrenie</source><volume>39</volume>: <fpage>775</fpage>–<lpage>795</lpage>.</mixed-citation></ref><ref id="B198"><mixed-citation xmlns:xlink="http://www.w3.org/1999/xlink" xlink:type="simple"><person-group><name name-style="western"><surname>Vappula</surname><given-names>NA</given-names></name></person-group> (<year>1965</year>) <article-title>Pests of cultivated plants in Finland.</article-title><source>Acta Entomologica Fennica</source><volume>19</volume>: <fpage>1</fpage>–<lpage>239</lpage>.</mixed-citation></ref><ref id="B206"><mixed-citation xmlns:xlink="http://www.w3.org/1999/xlink" xlink:type="simple"><person-group><name name-style="western"><surname>White</surname><given-names>RE</given-names></name></person-group> (<year>1996</year>) <article-title>A revision of the genus <italic><tp:taxon-name><tp:taxon-name-part taxon-name-part-type="genus">Chaetocnema</tp:taxon-name-part></tp:taxon-name></italic> of America north of Mexico (<tp:taxon-name><tp:taxon-name-part taxon-name-part-type="order">Coleoptera</tp:taxon-name-part></tp:taxon-name>: <tp:taxon-name><tp:taxon-name-part taxon-name-part-type="family">Chrysomelidae</tp:taxon-name-part></tp:taxon-name>).</article-title><source>Contributions of the American Entomological Institute</source><volume>29</volume>: <fpage>1</fpage>–<lpage>158</lpage>.</mixed-citation></ref><ref id="B145"><mixed-citation xmlns:xlink="http://www.w3.org/1999/xlink" xlink:type="simple"><person-group><name name-style="western"><surname>Majka</surname><given-names>CG</given-names></name><name name-style="western"><surname>LeSage</surname><given-names>L</given-names></name></person-group> (<year>2010</year>) <article-title><italic><tp:taxon-name><tp:taxon-name-part taxon-name-part-type="genus">Chaetocnema</tp:taxon-name-part></tp:taxon-name></italic> flea beetles (<tp:taxon-name><tp:taxon-name-part taxon-name-part-type="order">Coleoptera</tp:taxon-name-part></tp:taxon-name>: <tp:taxon-name><tp:taxon-name-part taxon-name-part-type="family">Chrysomelidae</tp:taxon-name-part></tp:taxon-name>, <tp:taxon-name><tp:taxon-name-part taxon-name-part-type="tribe">Alticini</tp:taxon-name-part></tp:taxon-name>) of the Maritime provinces of Canada.</article-title><source>Journal of the Acadian Entomological Society</source><volume>6</volume>: <fpage>34</fpage>–<lpage>38</lpage>.</mixed-citation></ref></ref-list></tp:taxon-treatment>
