# Supplementary material for: DNA barcodes reveal 63 overlooked species of Canadian beetles (Insecta, Coleoptera)
Source: Zookeys. 2019 Dec 4;894:53–150. doi: 10.3897/zookeys.894.37862 (PMC6906170; doi:10.3897/zookeys.894.37862)
Supplement: XML Treatment for Lythraria salicariae [file zookeys.894.37862-treatment54.xml]

<!DOCTYPE tp:taxon-treatment
  PUBLIC "-//TaxonX//DTD Taxonomic Treatment Publishing DTD v0 20100105//EN" "tax-treatment-NSO.dtd">
<tp:taxon-treatment xmlns:tp="http://www.plazi.org/taxpub"><tp:treatment-meta><kwd-group><label>Taxon classification</label><kwd><named-content xmlns:xlink="http://www.w3.org/1999/xlink" content-type="kingdom">Animalia</named-content></kwd><kwd><named-content xmlns:xlink="http://www.w3.org/1999/xlink" content-type="order">Coleoptera</named-content></kwd><kwd><named-content xmlns:xlink="http://www.w3.org/1999/xlink" content-type="family">Chrysomelidae</named-content></kwd></kwd-group><mixed-citation publication-type="journal"><person-group><name><surname>Pentinsaari</surname><given-names>Mikko</given-names></name><name><surname>Anderson</surname><given-names>Robert</given-names></name><name><surname>Borowiec</surname><given-names>Lech</given-names></name><name><surname>Bouchard</surname><given-names>Patrice</given-names></name><name><surname>Brunke</surname><given-names>Adam</given-names></name><name><surname>Douglas</surname><given-names>Hume</given-names></name><name><surname>Smith</surname><given-names>Andrew B.T.</given-names></name><name><surname>Hebert</surname><given-names>Paul D. N.</given-names></name></person-group><article-title>DNA barcodes reveal 63 overlooked species of Canadian beetles (<tp:taxon-name><tp:taxon-name-part taxon-name-part-type="class">Insecta</tp:taxon-name-part></tp:taxon-name>, <tp:taxon-name><tp:taxon-name-part taxon-name-part-type="order">Coleoptera</tp:taxon-name-part></tp:taxon-name>)</article-title><source>Zookeys</source><day>04</day><month>12</month><year>2019</year><volume>894</volume><fpage>53</fpage><lpage>150</lpage><pub-id pub-id-type="doi">10.3897/zookeys.894.37862</pub-id></mixed-citation></tp:treatment-meta><tp:nomenclature><tp:taxon-name><object-id xmlns:xlink="http://www.w3.org/1999/xlink" content-type="arpha" xlink:type="simple">465B67EB-F7E3-5873-A359-1A369023124B</object-id>
              <tp:taxon-name-part taxon-name-part-type="genus" reg="Lythraria">Lythraria</tp:taxon-name-part>
              <tp:taxon-name-part taxon-name-part-type="species" reg="salicariae">salicariae</tp:taxon-name-part>
                          </tp:taxon-name><tp:taxon-authority>(Paykull, 1800)</tp:taxon-authority><xref ref-type="fig" rid="F25">Figure 43</xref></tp:nomenclature><tp:treatment-sec sec-type="distribution" id="SECID0EK6BM"><title>Distribution.</title><p>Native to the Palaearctic region. Widespread in Europe, scattered records in Asia to East Siberia and Japan (<xref ref-type="bibr" rid="B48">Döberl 2010</xref>). Adventive in the Nearctic region (Ontario, Canada).</p></tp:treatment-sec><tp:treatment-sec sec-type="Canadian records" id="SECID0EU6BM"><title>Canadian records.</title><p>Ontario: Cambridge, 25-May-2015 to 31-May-2015 (1 ex, <abbrev xmlns:xlink="http://www.w3.org/1999/xlink" content-type="institution" xlink:title="Centre for Biodiversity Genomics, University of Guelph" id="ABBRID0E16BM" xlink:type="simple">CBG</abbrev>); Pickering, 24-Jun-2017 to 25-Jun-2017 (1 ex, <abbrev xmlns:xlink="http://www.w3.org/1999/xlink" content-type="institution" xlink:title="Centre for Biodiversity Genomics, University of Guelph" id="ABBRID0E66BM" xlink:type="simple">CBG</abbrev>).</p></tp:treatment-sec><tp:treatment-sec sec-type="Diagnostic information" id="SECID0EEACM"><title>Diagnostic information</title><p>(based on <xref ref-type="bibr" rid="B149">Mohr 1966</xref>). Body length 1.8–2.3 mm. Habitus elongate-oval (Fig. <xref ref-type="fig" rid="F25">43A, B</xref>). Yellow-brown or red-brown, apical antennomeres and ventral side darkened, sometimes also head, pronotum, and elytral suture darker brown. Base of pronotum without lateral furrows or a transverse impression. Procoxal cavities closed behind. Elytral punctures arranged in regular striae. Metatibia without a subapical dilation or tooth on the outer margin.</p></tp:treatment-sec><tp:treatment-sec sec-type="Bionomic notes" id="SECID0ESACM"><title>Bionomic notes.</title><p><italic><tp:taxon-name><tp:taxon-name-part taxon-name-part-type="genus" reg="Lythraria">Lythraria</tp:taxon-name-part> <tp:taxon-name-part taxon-name-part-type="species" reg="salicariae">salicariae</tp:taxon-name-part></tp:taxon-name></italic> is found in various wetland and marshy shoreline habitats as well as in forest depressions (<xref ref-type="bibr" rid="B116">Koch 1992</xref>). The larvae develop on <italic><tp:taxon-name><tp:taxon-name-part taxon-name-part-type="genus" reg="Lysimachia">Lysimachia</tp:taxon-name-part></tp:taxon-name></italic> species, and the adults occasionally feed also on <italic><tp:taxon-name><tp:taxon-name-part taxon-name-part-type="genus" reg="Lythrum">Lythrum</tp:taxon-name-part> <tp:taxon-name-part taxon-name-part-type="species" reg="salicaria">salicaria</tp:taxon-name-part></tp:taxon-name></italic> L. (<xref ref-type="bibr" rid="B116">Koch 1992</xref>, <xref ref-type="bibr" rid="B49">Dolgovskaya et al. 2004</xref>). The Canadian specimens were collected with pan traps in a grassy wetland and a mixed habitat of agricultural fields and forest.</p></tp:treatment-sec><tp:treatment-sec sec-type="comments" id="SECID0EBCCM"><title>Comments.</title><p><italic><tp:taxon-name><tp:taxon-name-part taxon-name-part-type="genus" reg="Lythraria">Lythraria</tp:taxon-name-part></tp:taxon-name></italic> Bedel, 1897 is a monotypic genus reported here for the first time from North America. <italic><tp:taxon-name><tp:taxon-name-part taxon-name-part-type="genus" reg="Lythraria">Lythraria</tp:taxon-name-part> <tp:taxon-name-part taxon-name-part-type="species" reg="salicariae">salicariae</tp:taxon-name-part></tp:taxon-name></italic> would be identified as <italic><tp:taxon-name><tp:taxon-name-part taxon-name-part-type="genus" reg="Pseudorthygia">Pseudorthygia</tp:taxon-name-part></tp:taxon-name></italic> Csiki, 1940 (couplet 75) using the key to genera of <tp:taxon-name><tp:taxon-name-part taxon-name-part-type="subfamily">Galerucinae</tp:taxon-name-part></tp:taxon-name> in <xref ref-type="bibr" rid="B178">Riley et al. (2002)</xref> based on its closed procoxal cavities, but <italic><tp:taxon-name><tp:taxon-name-part taxon-name-part-type="genus" reg="Lythraria">L.</tp:taxon-name-part> <tp:taxon-name-part taxon-name-part-type="species" reg="salicariae">salicariae</tp:taxon-name-part></tp:taxon-name></italic> is not as convex in lateral profile and has a more elongate body outline. Among previously recorded Canadian leaf beetles, the habitus of <italic><tp:taxon-name><tp:taxon-name-part taxon-name-part-type="genus" reg="Lythraria">L.</tp:taxon-name-part> <tp:taxon-name-part taxon-name-part-type="species" reg="salicariae">salicariae</tp:taxon-name-part></tp:taxon-name></italic> is somewhat similar to <italic><tp:taxon-name><tp:taxon-name-part taxon-name-part-type="genus" reg="Glyptina">Glyptina</tp:taxon-name-part> <tp:taxon-name-part taxon-name-part-type="species" reg="brunnea">brunnea</tp:taxon-name-part></tp:taxon-name></italic> Horn, 1889, but the procoxal cavities are open behind in <italic><tp:taxon-name><tp:taxon-name-part taxon-name-part-type="genus" reg="Glyptina">Glyptina</tp:taxon-name-part></tp:taxon-name></italic>.</p><fig id="F25" position="float" orientation="portrait"><object-id xmlns:xlink="http://www.w3.org/1999/xlink" content-type="doi" xlink:type="simple">10.3897/zookeys.894.37862.figure43</object-id><object-id xmlns:xlink="http://www.w3.org/1999/xlink" content-type="arpha" xlink:type="simple">F0A2CADA-A581-5758-BA44-11C49E1DC100</object-id><label>Figure 43.</label><caption><p><italic><tp:taxon-name><tp:taxon-name-part taxon-name-part-type="genus" reg="Lythraria">Lythraria</tp:taxon-name-part> <tp:taxon-name-part taxon-name-part-type="species" reg="salicariae">salicariae</tp:taxon-name-part></tp:taxon-name></italic> (Paykull), habitus, L. Borowiec <bold>A</bold> male <bold>B</bold> female. Scale bar: 1.0 mm.</p></caption><graphic xmlns:xlink="http://www.w3.org/1999/xlink" xlink:href="zookeys-894-053-g025.jpg" position="float" orientation="portrait" xlink:type="simple" id="oo_362161.jpg"><uri content-type="original_file" xlink:type="simple">https://binary.pensoft.net/fig/362161</uri></graphic></fig></tp:treatment-sec><ref-list><ref id="B48"><mixed-citation xmlns:xlink="http://www.w3.org/1999/xlink" xlink:type="simple"><person-group><name name-style="western"><surname>Döberl</surname><given-names>M</given-names></name></person-group> (<year>2010</year>) <article-title><tp:taxon-name><tp:taxon-name-part taxon-name-part-type="subfamily">Alticinae</tp:taxon-name-part></tp:taxon-name>.</article-title> In: <person-group><name name-style="western"><surname>Löbl</surname><given-names>I</given-names></name><name name-style="western"><surname>Smetana</surname><given-names>A</given-names></name></person-group> (<role>Eds</role>) <issue-title>Catalogue of Palaearctic Coleoptera (Vol.</issue-title><source>6). Apollo Books, Stenstrup</source>, <fpage>491</fpage>–<lpage>563</lpage>.</mixed-citation></ref><ref id="B149"><mixed-citation xmlns:xlink="http://www.w3.org/1999/xlink" xlink:type="simple"><person-group><name name-style="western"><surname>Mohr</surname><given-names>K-H</given-names></name></person-group> (<year>1966</year>) <article-title><tp:taxon-name><tp:taxon-name-part taxon-name-part-type="family">Chrysomelidae</tp:taxon-name-part></tp:taxon-name>.</article-title> In: <person-group><name name-style="western"><surname>Freude</surname><given-names>H</given-names></name><name name-style="western"><surname>Harde</surname><given-names>KW</given-names></name><name name-style="western"><surname>Lohse</surname><given-names>GA</given-names></name></person-group> (<role>Eds</role>) <issue-title>Die Käfer Mitteleuropas, Band 9.</issue-title><source>Goecke &amp; Evers, Krefeld</source>, <fpage>95</fpage>–<lpage>280</lpage>.</mixed-citation></ref><ref id="B116"><mixed-citation xmlns:xlink="http://www.w3.org/1999/xlink" xlink:type="simple"><person-group><name name-style="western"><surname>Koch</surname><given-names>K</given-names></name></person-group> (<year>1992</year>) <source>Die Käfer Mitteleuropas, Ökologie (Vol. 3).</source><publisher-name>Goecke &amp; Evers Verlag</publisher-name>, <publisher-loc>Krefeld</publisher-loc>, <size units="page">389 pp</size>.</mixed-citation></ref><ref id="B49"><mixed-citation xmlns:xlink="http://www.w3.org/1999/xlink" xlink:type="simple"><person-group><name name-style="western"><surname>Dolgovskaya</surname><given-names>MY</given-names></name><name name-style="western"><surname>Konstantinov</surname><given-names>AS</given-names></name><name name-style="western"><surname>Reznik</surname><given-names>SY</given-names></name><name name-style="western"><surname>Spencer</surname><given-names>NR</given-names></name><name name-style="western"><surname>Volkovitsh</surname><given-names>MG</given-names></name></person-group> (<year>2004</year>) <article-title>Flea beetles (<tp:taxon-name><tp:taxon-name-part taxon-name-part-type="order">Coleoptera</tp:taxon-name-part></tp:taxon-name>: <tp:taxon-name><tp:taxon-name-part taxon-name-part-type="family">Chrysomelidae</tp:taxon-name-part></tp:taxon-name>) associated with purple loosestrife, <italic><tp:taxon-name><tp:taxon-name-part taxon-name-part-type="genus">Lythrum</tp:taxon-name-part> <tp:taxon-name-part taxon-name-part-type="species">salicaria</tp:taxon-name-part></tp:taxon-name></italic>, in Russia.</article-title> In: <person-group><name name-style="western"><surname>Cullen</surname><given-names>JM</given-names></name><name name-style="western"><surname>Briese</surname><given-names>DT</given-names></name><name name-style="western"><surname>Kriticos</surname><given-names>DJ</given-names></name><name name-style="western"><surname>Lonsdale</surname><given-names>WM</given-names></name><name name-style="western"><surname>Morin</surname><given-names>L</given-names></name><name name-style="western"><surname>Scott</surname><given-names>JK</given-names></name></person-group> (<role>Eds</role>) <issue-title>Proceedings of the XI International Symposium on Biological Control of Weeds.</issue-title><source>CSIRO Entomology, Canberra</source>, <fpage>96</fpage>–<lpage>101</lpage>.</mixed-citation></ref><ref id="B178"><mixed-citation xmlns:xlink="http://www.w3.org/1999/xlink" xlink:type="simple"><person-group><name name-style="western"><surname>Riley</surname><given-names>EG</given-names></name><name name-style="western"><surname>Clark</surname><given-names>SM</given-names></name><name name-style="western"><surname>Flowers</surname><given-names>RW</given-names></name><name name-style="western"><surname>Gilbert</surname><given-names>AJ</given-names></name></person-group> (<year>2002</year>) <article-title><tp:taxon-name><tp:taxon-name-part taxon-name-part-type="family">Chrysomelidae</tp:taxon-name-part></tp:taxon-name> Latreille, 1802.</article-title> In: <person-group><name name-style="western"><surname>Arnett</surname><given-names>RH</given-names></name><name name-style="western"><surname>Thomas</surname><given-names>MC</given-names></name><name name-style="western"><surname>Skelley</surname><given-names>PE</given-names></name><name name-style="western"><surname>Frank</surname><given-names>JH</given-names></name></person-group> (<role>Eds</role>) <issue-title>American Beetles (Vol.</issue-title><source>2). <tp:taxon-name><tp:taxon-name-part taxon-name-part-type="suborder">Polyphaga</tp:taxon-name-part></tp:taxon-name>: <tp:taxon-name><tp:taxon-name-part taxon-name-part-type="superfamily">Scarabaeoidea</tp:taxon-name-part></tp:taxon-name> through <tp:taxon-name><tp:taxon-name-part taxon-name-part-type="superfamily">Curculionoidea</tp:taxon-name-part></tp:taxon-name>. CRC Press, Boca Raton</source>, <fpage>617</fpage>–<lpage>691</lpage>.</mixed-citation></ref></ref-list></tp:taxon-treatment>
