# Supplementary material for: DNA barcodes reveal 63 overlooked species of Canadian beetles (Insecta, Coleoptera)
Source: Zookeys. 2019 Dec 4;894:53–150. doi: 10.3897/zookeys.894.37862 (PMC6906170; doi:10.3897/zookeys.894.37862)
Supplement: XML Treatment for Notaris scirpi [file zookeys.894.37862-treatment56.xml]

<!DOCTYPE tp:taxon-treatment
  PUBLIC "-//TaxonX//DTD Taxonomic Treatment Publishing DTD v0 20100105//EN" "tax-treatment-NSO.dtd">
<tp:taxon-treatment xmlns:tp="http://www.plazi.org/taxpub"><tp:treatment-meta><kwd-group><label>Taxon classification</label><kwd><named-content xmlns:xlink="http://www.w3.org/1999/xlink" content-type="kingdom">Animalia</named-content></kwd><kwd><named-content xmlns:xlink="http://www.w3.org/1999/xlink" content-type="order">Coleoptera</named-content></kwd><kwd><named-content xmlns:xlink="http://www.w3.org/1999/xlink" content-type="family">Brachyceridae</named-content></kwd></kwd-group><mixed-citation publication-type="journal"><person-group><name><surname>Pentinsaari</surname><given-names>Mikko</given-names></name><name><surname>Anderson</surname><given-names>Robert</given-names></name><name><surname>Borowiec</surname><given-names>Lech</given-names></name><name><surname>Bouchard</surname><given-names>Patrice</given-names></name><name><surname>Brunke</surname><given-names>Adam</given-names></name><name><surname>Douglas</surname><given-names>Hume</given-names></name><name><surname>Smith</surname><given-names>Andrew B.T.</given-names></name><name><surname>Hebert</surname><given-names>Paul D. N.</given-names></name></person-group><article-title>DNA barcodes reveal 63 overlooked species of Canadian beetles (<tp:taxon-name><tp:taxon-name-part taxon-name-part-type="class">Insecta</tp:taxon-name-part></tp:taxon-name>, <tp:taxon-name><tp:taxon-name-part taxon-name-part-type="order">Coleoptera</tp:taxon-name-part></tp:taxon-name>)</article-title><source>Zookeys</source><day>04</day><month>12</month><year>2019</year><volume>894</volume><fpage>53</fpage><lpage>150</lpage><pub-id pub-id-type="doi">10.3897/zookeys.894.37862</pub-id></mixed-citation></tp:treatment-meta><tp:nomenclature><tp:taxon-name><object-id xmlns:xlink="http://www.w3.org/1999/xlink" content-type="arpha" xlink:type="simple">08EAD071-E9FD-5BF3-92A7-C89A7585D8E5</object-id>
              <tp:taxon-name-part taxon-name-part-type="genus" reg="Notaris">Notaris</tp:taxon-name-part>
              <tp:taxon-name-part taxon-name-part-type="species" reg="scirpi">scirpi</tp:taxon-name-part>
                          </tp:taxon-name><tp:taxon-authority>(Fabricius, 1793)</tp:taxon-authority><xref ref-type="fig" rid="F26">Figure 44</xref></tp:nomenclature><tp:treatment-sec sec-type="distribution" id="SECID0EQKCM"><title>Distribution.</title><p>Native to the Palaearctic region. Widespread in Europe, with scattered records in Asia to the Russian Far East and Japan (<xref ref-type="bibr" rid="B2">Alonso-Zarazaga et al. 2017</xref>). Adventive in the Nearctic region (Quebec, Canada).</p></tp:treatment-sec><tp:treatment-sec sec-type="Canadian records" id="SECID0E1KCM"><title>Canadian records</title><p>(DNA barcoded specimen). Quebec: Laval, 11-Jun-1997 (1 ex, <abbrev xmlns:xlink="http://www.w3.org/1999/xlink" content-type="institution" xlink:title="Canadian National Collection of Insects, Arachnids, and Nematodes" id="ABBRID0EALCM" xlink:type="simple">CNC</abbrev>).</p></tp:treatment-sec><tp:treatment-sec sec-type="Additional Canadian records" id="SECID0EFLCM"><title>Additional Canadian records.</title><p>Quebec: Gatineau, 25-May-2012 (1 ex, <abbrev xmlns:xlink="http://www.w3.org/1999/xlink" xlink:title="collection of Pierre de Tonnancour" id="ABBRID0ELLCM" xlink:type="simple">CPTO</abbrev>); Henryville, 14-Jun-2015 (1 ex, <abbrev xmlns:xlink="http://www.w3.org/1999/xlink" content-type="institution" xlink:title="Canadian National Collection of Insects, Arachnids, and Nematodes" id="ABBRID0EPLCM" xlink:type="simple">CNC</abbrev>); Henryville, 07-Jun-2017 (1 ex, <abbrev xmlns:xlink="http://www.w3.org/1999/xlink" xlink:title="Canadian Museum of Nature" id="ABBRID0EULCM" xlink:type="simple">CMNC</abbrev>); Henryville, 07-Jun-2017 (9 exx, <abbrev xmlns:xlink="http://www.w3.org/1999/xlink" xlink:title="collection of Claude Chantal" id="ABBRID0EYLCM" xlink:type="simple">CCCH</abbrev>); Henryville, 14-Jun-2017 (1 ex, <abbrev xmlns:xlink="http://www.w3.org/1999/xlink" xlink:title="Canadian Museum of Nature" id="ABBRID0E3LCM" xlink:type="simple">CMNC</abbrev>); Laval, 5-Jun-2004 (2 exx, <abbrev xmlns:xlink="http://www.w3.org/1999/xlink" xlink:title="collection of Stéphane Dumont" id="ABBRID0EAMCM" xlink:type="simple">CSDU</abbrev>); Laval, 19-Apr-2013 (1 ex, <abbrev xmlns:xlink="http://www.w3.org/1999/xlink" xlink:title="collection of Stéphane Dumont" id="ABBRID0EEMCM" xlink:type="simple">CSDU</abbrev>); Laval, 22-Jun-2013 (1 ex, <abbrev xmlns:xlink="http://www.w3.org/1999/xlink" xlink:title="collection of Stéphane Dumont" id="ABBRID0EIMCM" xlink:type="simple">CSDU</abbrev>); Longueuil, 21-May-2016 (1 ex, <abbrev xmlns:xlink="http://www.w3.org/1999/xlink" xlink:title="collection of Pierre de Tonnancour" id="ABBRID0EMMCM" xlink:type="simple">CPTO</abbrev>); Oka, 01-Jul-2004 (1 ex, <abbrev xmlns:xlink="http://www.w3.org/1999/xlink" xlink:title="collection of Robert Vigneault" id="ABBRID0EQMCM" xlink:type="simple">CRVI</abbrev>); Oka, 06-Jun-2011 (1 ex, <abbrev xmlns:xlink="http://www.w3.org/1999/xlink" xlink:title="collection of Robert Vigneault" id="ABBRID0EUMCM" xlink:type="simple">CRVI</abbrev>); Oka, 19-Aug-2012 (1 ex, <abbrev xmlns:xlink="http://www.w3.org/1999/xlink" xlink:title="Canadian Museum of Nature" id="ABBRID0EYMCM" xlink:type="simple">CMNC</abbrev>); Oka, 26-Aug-2012 (1 ex, <abbrev xmlns:xlink="http://www.w3.org/1999/xlink" xlink:title="collection of Pierre de Tonnancour" id="ABBRID0E3MCM" xlink:type="simple">CPTO</abbrev>); Oka, 01-Jun-2014 (1 ex, <abbrev xmlns:xlink="http://www.w3.org/1999/xlink" xlink:title="collection of Robert Vigneault" id="ABBRID0EANCM" xlink:type="simple">CRVI</abbrev>); Oka, 21-Jun-2016 (1 ex, <abbrev xmlns:xlink="http://www.w3.org/1999/xlink" xlink:title="collection of Robert Vigneault" id="ABBRID0EENCM" xlink:type="simple">CRVI</abbrev>); Oka, 13-Jul-2016 to 20-Jul-2016 (2 exx, <abbrev xmlns:xlink="http://www.w3.org/1999/xlink" xlink:title="collection of Robert Vigneault" id="ABBRID0EINCM" xlink:type="simple">CRVI</abbrev>); Oka, 22-Jul-2016 (1 ex, <abbrev xmlns:xlink="http://www.w3.org/1999/xlink" xlink:title="collection of Robert Vigneault" id="ABBRID0EMNCM" xlink:type="simple">CRVI</abbrev>); Oka, 15-May-2018 to 31-May-2018 (1 ex, <abbrev xmlns:xlink="http://www.w3.org/1999/xlink" xlink:title="collection of Robert Vigneault" id="ABBRID0EQNCM" xlink:type="simple">CRVI</abbrev>); Saint-Côme, 13-Jul-2013 (1 ex, <abbrev xmlns:xlink="http://www.w3.org/1999/xlink" xlink:title="collection of Stéphane Dumont" id="ABBRID0EUNCM" xlink:type="simple">CSDU</abbrev>); Saint-Lazare, 20-Jun-2012 (1 ex, <abbrev xmlns:xlink="http://www.w3.org/1999/xlink" xlink:title="collection of Pierre de Tonnancour" id="ABBRID0EYNCM" xlink:type="simple">CPTO</abbrev>); Saint-Lazare, 17-Sep-2012 (1 ex, <abbrev xmlns:xlink="http://www.w3.org/1999/xlink" xlink:title="collection of Pierre de Tonnancour" id="ABBRID0E3NCM" xlink:type="simple">CPTO</abbrev>); Saint-Lazare, 14-Jun-2013 (1 ex, <abbrev xmlns:xlink="http://www.w3.org/1999/xlink" xlink:title="collection of Pierre de Tonnancour" id="ABBRID0EAOCM" xlink:type="simple">CPTO</abbrev>); Saint-Lazare, 18-Jul-2017 (1 ex, <abbrev xmlns:xlink="http://www.w3.org/1999/xlink" xlink:title="collection of Stéphane Dumont" id="ABBRID0EEOCM" xlink:type="simple">CSDU</abbrev>); Terrasse-Vaudreuil, 01-Jun-2013 (1 ex, <abbrev xmlns:xlink="http://www.w3.org/1999/xlink" content-type="institution" xlink:title="Canadian National Collection of Insects, Arachnids, and Nematodes" id="ABBRID0EIOCM" xlink:type="simple">CNC</abbrev>); Terrasse-Vaudreuil, 11-Jun-2007 (1 ex, <abbrev xmlns:xlink="http://www.w3.org/1999/xlink" xlink:title="collection of Pierre de Tonnancour" id="ABBRID0ENOCM" xlink:type="simple">CPTO</abbrev>); Terrasse-Vaudreuil, 30-Jun-2014 (1 ex, <abbrev xmlns:xlink="http://www.w3.org/1999/xlink" xlink:title="collection of Pierre de Tonnancour" id="ABBRID0EROCM" xlink:type="simple">CPTO</abbrev>); Varennes, 07-Jun-2011 (1 ex, <abbrev xmlns:xlink="http://www.w3.org/1999/xlink" xlink:title="collection of Claude Chantal" id="ABBRID0EVOCM" xlink:type="simple">CCCH</abbrev>).</p></tp:treatment-sec><tp:treatment-sec sec-type="Diagnostic information" id="SECID0EZOCM"><title>Diagnostic information</title><p>(based on <xref ref-type="bibr" rid="B92">Hoffmann 1958</xref>). Body length: 4.7–7.0 mm. Habitus as in Fig. <xref ref-type="fig" rid="F26">44</xref>. Oblong-oval, black or brown, dorsal pubescence of small piliform scales more or less regularly distributed, with a speckled color pattern formed by patches of paler scales. Rostrum elongate, narrow, curved, punctate-striate and carinate. Prothorax approximately as long as wide, sides rounded, punctation dense and deep, with median line slightly elevated anteriorly. Elytra rounded at humeri in dorsal view, sides subparallel until slightly beyond middle. Ventrally with lateral portions of abdomen, metanepisternum, metanepimeron, and lateral portion of metaventrite with dense cream-colored scales.</p></tp:treatment-sec><tp:treatment-sec sec-type="Bionomic notes" id="SECID0EHPCM"><title>Bionomic notes.</title><p><italic><tp:taxon-name><tp:taxon-name-part taxon-name-part-type="genus" reg="Notaris">Notaris</tp:taxon-name-part> <tp:taxon-name-part taxon-name-part-type="species" reg="scirpi">scirpi</tp:taxon-name-part></tp:taxon-name></italic> is oligophagous on <italic><tp:taxon-name><tp:taxon-name-part taxon-name-part-type="genus" reg="Scirpus">Scirpus</tp:taxon-name-part></tp:taxon-name></italic> and <italic><tp:taxon-name><tp:taxon-name-part taxon-name-part-type="genus" reg="Carex">Carex</tp:taxon-name-part></tp:taxon-name></italic> species in wet habitats (<xref ref-type="bibr" rid="B116">Koch 1992</xref>). <xref ref-type="bibr" rid="B92">Hoffmann (1958)</xref> notes that in France the species develops in the collar of <italic><tp:taxon-name><tp:taxon-name-part taxon-name-part-type="genus" reg="Carex">Carex</tp:taxon-name-part> <tp:taxon-name-part taxon-name-part-type="species" reg="acutiformis">acutiformis</tp:taxon-name-part></tp:taxon-name></italic> Ehrh. and that adults can be collected in litter around wet areas.</p></tp:treatment-sec><tp:treatment-sec sec-type="comments" id="SECID0EZQCM"><title>Comments.</title><p>These are the first records of <italic><tp:taxon-name><tp:taxon-name-part taxon-name-part-type="genus" reg="Notaris">Notaris</tp:taxon-name-part> <tp:taxon-name-part taxon-name-part-type="species" reg="scirpi">scirpi</tp:taxon-name-part></tp:taxon-name></italic> from the Nearctic region. After the identification of the DNA barcoded specimen deposited in <abbrev xmlns:xlink="http://www.w3.org/1999/xlink" content-type="institution" xlink:title="Canadian National Collection of Insects, Arachnids, and Nematodes" id="ABBRID0EKRCM" xlink:type="simple">CNC</abbrev>, 37 additional specimens from various localities in Quebec were found in other collections. The earliest record is from 1997, and the species seems to be firmly established in Quebec. <italic><tp:taxon-name><tp:taxon-name-part taxon-name-part-type="genus" reg="Notaris">Notaris</tp:taxon-name-part> <tp:taxon-name-part taxon-name-part-type="species" reg="scirpi">scirpi</tp:taxon-name-part></tp:taxon-name></italic> is easily distinguished from <italic><tp:taxon-name><tp:taxon-name-part taxon-name-part-type="genus" reg="Tournotaris">Tournotaris</tp:taxon-name-part> <tp:taxon-name-part taxon-name-part-type="species" reg="bimaculatus">bimaculatus</tp:taxon-name-part></tp:taxon-name></italic> (Fabricius, 1787) and <italic><tp:taxon-name><tp:taxon-name-part taxon-name-part-type="genus" reg="Notaris">Notaris</tp:taxon-name-part> <tp:taxon-name-part taxon-name-part-type="species" reg="puncticollis">puncticollis</tp:taxon-name-part></tp:taxon-name></italic> (LeConte, 1876), the two most similar species already known from North America, by the dense cream-colored scales on the lateral portions of the abdomen, metanepisternum, metanepimeron, and lateral portion of the metaventrite.</p><fig id="F26" position="float" orientation="portrait"><object-id xmlns:xlink="http://www.w3.org/1999/xlink" content-type="doi" xlink:type="simple">10.3897/zookeys.894.37862.figures44-45</object-id><object-id xmlns:xlink="http://www.w3.org/1999/xlink" content-type="arpha" xlink:type="simple">55D8F60D-E6FC-5C16-BA1A-75448173C9D6</object-id><label>Figures 44, 45.</label><caption><p><bold>44</bold><italic><tp:taxon-name><tp:taxon-name-part taxon-name-part-type="genus" reg="Notaris">Notaris</tp:taxon-name-part> <tp:taxon-name-part taxon-name-part-type="species" reg="scirpi">scirpi</tp:taxon-name-part></tp:taxon-name></italic> (Fabricius), habitus, L. Borowiec <bold>45</bold><italic><tp:taxon-name><tp:taxon-name-part taxon-name-part-type="genus" reg="Centrinopus">Centrinopus</tp:taxon-name-part> <tp:taxon-name-part taxon-name-part-type="species" reg="helvinus">helvinus</tp:taxon-name-part></tp:taxon-name></italic> Casey, habitus. Scale bar: 2.0 mm (<bold>44</bold>), 1.0 mm (<bold>45</bold>).</p></caption><graphic xmlns:xlink="http://www.w3.org/1999/xlink" xlink:href="zookeys-894-053-g026.jpg" position="float" orientation="portrait" xlink:type="simple" id="oo_362162.jpg"><uri content-type="original_file" xlink:type="simple">https://binary.pensoft.net/fig/362162</uri></graphic></fig></tp:treatment-sec><ref-list><ref id="B2"><mixed-citation xmlns:xlink="http://www.w3.org/1999/xlink" xlink:type="simple"><person-group><name name-style="western"><surname>Alonso-Zarazaga</surname><given-names>MA</given-names></name><name name-style="western"><surname>Barrios</surname><given-names>H</given-names></name><name name-style="western"><surname>Borovec</surname><given-names>R</given-names></name><name name-style="western"><surname>Bouchard</surname><given-names>P</given-names></name><name name-style="western"><surname>Caldara</surname><given-names>R</given-names></name><name name-style="western"><surname>Colonnelli</surname><given-names>E</given-names></name><name name-style="western"><surname>Gültekin</surname><given-names>L</given-names></name><name name-style="western"><surname>Hlaváč</surname><given-names>P</given-names></name><name name-style="western"><surname>Korotyaev</surname><given-names>B</given-names></name><name name-style="western"><surname>Lyal</surname><given-names>CHC</given-names></name><name name-style="western"><surname>Machado</surname><given-names>A</given-names></name><name name-style="western"><surname>Meregalli</surname><given-names>M</given-names></name><name name-style="western"><surname>Pierotti</surname><given-names>H</given-names></name><name name-style="western"><surname>Ren</surname><given-names>L</given-names></name><name name-style="western"><surname>Sánchez-Ruiz</surname><given-names>M</given-names></name><name name-style="western"><surname>Sforzi</surname><given-names>A</given-names></name><name name-style="western"><surname>Silfverberg</surname><given-names>H</given-names></name><name name-style="western"><surname>Skuhrovec</surname><given-names>J</given-names></name><name name-style="western"><surname>Trýzna</surname><given-names>M</given-names></name><name name-style="western"><surname>Velázquez</surname><given-names>de Castro AJ</given-names></name><name name-style="western"><surname>Yunakov</surname><given-names>NN</given-names></name></person-group> (<year>2017</year>) <source>Cooperative Catalogue of Palaearctic <tp:taxon-name><tp:taxon-name-part taxon-name-part-type="order">Coleoptera</tp:taxon-name-part></tp:taxon-name><tp:taxon-name><tp:taxon-name-part taxon-name-part-type="superfamily">Curculionoidea</tp:taxon-name-part></tp:taxon-name>. Monografías electrónicas SEA 8. Sociedad Entomológica Aragonesa S.E.</source><publisher-name>A.</publisher-name>, <publisher-loc>Zaragoza</publisher-loc>, <size units="page">729 pp</size>. <ext-link xlink:type="simple" ext-link-type="uri" xlink:href="http://graellsia.revistas.csic.es/index.php/graellsia/article/view/537/636">http://graellsia.revistas.csic.es/index.php/graellsia/article/view/537/636</ext-link></mixed-citation></ref><ref id="B92"><mixed-citation xmlns:xlink="http://www.w3.org/1999/xlink" xlink:type="simple"><person-group><name name-style="western"><surname>Hoffmann</surname><given-names>A</given-names></name></person-group> (<year>1958</year>) <source>Faune de France 62. Coléoptères Curculionides. 3<sup>ème</sup> partie.</source><publisher-name>Fédération Française des Sociétés de Sciences Naturelles</publisher-name>, <publisher-loc>Paris</publisher-loc>, <size units="page">632 pp</size>.</mixed-citation></ref><ref id="B116"><mixed-citation xmlns:xlink="http://www.w3.org/1999/xlink" xlink:type="simple"><person-group><name name-style="western"><surname>Koch</surname><given-names>K</given-names></name></person-group> (<year>1992</year>) <source>Die Käfer Mitteleuropas, Ökologie (Vol. 3).</source><publisher-name>Goecke &amp; Evers Verlag</publisher-name>, <publisher-loc>Krefeld</publisher-loc>, <size units="page">389 pp</size>.</mixed-citation></ref></ref-list></tp:taxon-treatment>
