# Supplementary material for: DNA barcodes reveal 63 overlooked species of Canadian beetles (Insecta, Coleoptera)
Source: Zookeys. 2019 Dec 4;894:53–150. doi: 10.3897/zookeys.894.37862 (PMC6906170; doi:10.3897/zookeys.894.37862)
Supplement: XML Treatment for Ampeloglypter sesostris [file zookeys.894.37862-treatment57.xml]

<!DOCTYPE tp:taxon-treatment
  PUBLIC "-//TaxonX//DTD Taxonomic Treatment Publishing DTD v0 20100105//EN" "tax-treatment-NSO.dtd">
<tp:taxon-treatment xmlns:tp="http://www.plazi.org/taxpub"><tp:treatment-meta><kwd-group><label>Taxon classification</label><kwd><named-content xmlns:xlink="http://www.w3.org/1999/xlink" content-type="kingdom">Animalia</named-content></kwd><kwd><named-content xmlns:xlink="http://www.w3.org/1999/xlink" content-type="order">Coleoptera</named-content></kwd><kwd><named-content xmlns:xlink="http://www.w3.org/1999/xlink" content-type="family">Curculionidae</named-content></kwd></kwd-group><mixed-citation publication-type="journal"><person-group><name><surname>Pentinsaari</surname><given-names>Mikko</given-names></name><name><surname>Anderson</surname><given-names>Robert</given-names></name><name><surname>Borowiec</surname><given-names>Lech</given-names></name><name><surname>Bouchard</surname><given-names>Patrice</given-names></name><name><surname>Brunke</surname><given-names>Adam</given-names></name><name><surname>Douglas</surname><given-names>Hume</given-names></name><name><surname>Smith</surname><given-names>Andrew B.T.</given-names></name><name><surname>Hebert</surname><given-names>Paul D. N.</given-names></name></person-group><article-title>DNA barcodes reveal 63 overlooked species of Canadian beetles (<tp:taxon-name><tp:taxon-name-part taxon-name-part-type="class">Insecta</tp:taxon-name-part></tp:taxon-name>, <tp:taxon-name><tp:taxon-name-part taxon-name-part-type="order">Coleoptera</tp:taxon-name-part></tp:taxon-name>)</article-title><source>Zookeys</source><day>04</day><month>12</month><year>2019</year><volume>894</volume><fpage>53</fpage><lpage>150</lpage><pub-id pub-id-type="doi">10.3897/zookeys.894.37862</pub-id></mixed-citation></tp:treatment-meta><tp:nomenclature><tp:taxon-name><object-id xmlns:xlink="http://www.w3.org/1999/xlink" content-type="arpha" xlink:type="simple">792A7643-B894-55CC-901F-97D6E6134EF2</object-id>
              <tp:taxon-name-part taxon-name-part-type="genus" reg="Ampeloglypter">Ampeloglypter</tp:taxon-name-part>
              <tp:taxon-name-part taxon-name-part-type="species" reg="sesostris">sesostris</tp:taxon-name-part>
                          </tp:taxon-name><tp:taxon-authority>(LeConte, 1876) </tp:taxon-authority></tp:nomenclature><tp:treatment-sec sec-type="distribution" id="SECID0ESVCM"><title>Distribution.</title><p>Native to the Nearctic region. Previously recorded from Indiana, Michigan, Ohio, Pennsylvania, Illinois, Florida, and Missouri (<xref ref-type="bibr" rid="B155">O’Brien and Wibmer 1982</xref>; <xref ref-type="bibr" rid="B183">Saunders and Tobin 2000</xref>) but likely more widespread in eastern and midwestern United States (<xref ref-type="bibr" rid="B177">Riedl and Taschenberg 1984</xref>).</p></tp:treatment-sec><tp:treatment-sec sec-type="Canadian records" id="SECID0EEWCM"><title>Canadian records</title><p>(DNA barcoded specimens). Ontario: Pelee Island, 06-Jun-1982 (1 ex, <abbrev xmlns:xlink="http://www.w3.org/1999/xlink" content-type="institution" xlink:title="Canadian National Collection of Insects, Arachnids, and Nematodes" id="ABBRID0EKWCM" xlink:type="simple">CNC</abbrev>); Rouge National Urban Park, 25-Jun-2017 (1 ex, <abbrev xmlns:xlink="http://www.w3.org/1999/xlink" content-type="institution" xlink:title="Centre for Biodiversity Genomics, University of Guelph" id="ABBRID0EPWCM" xlink:type="simple">CBG</abbrev>).</p></tp:treatment-sec><tp:treatment-sec sec-type="Additional Canadian records" id="SECID0EUWCM"><title>Additional Canadian records.</title><p>Ontario: Pelee Island, 26-Jun-1940 (1 ex, <abbrev xmlns:xlink="http://www.w3.org/1999/xlink" content-type="institution" xlink:title="Canadian National Collection of Insects, Arachnids, and Nematodes" id="ABBRID0E1WCM" xlink:type="simple">CNC</abbrev>); Pelee Island, 27-Jun-1940 (1 ex, <abbrev xmlns:xlink="http://www.w3.org/1999/xlink" content-type="institution" xlink:title="Canadian National Collection of Insects, Arachnids, and Nematodes" id="ABBRID0E6WCM" xlink:type="simple">CNC</abbrev>); Windsor, 30-May-2002 (1 ex, <abbrev xmlns:xlink="http://www.w3.org/1999/xlink" xlink:title="Canadian Museum of Nature" id="ABBRID0EEXCM" xlink:type="simple">CMNC</abbrev>).</p></tp:treatment-sec><tp:treatment-sec sec-type="Diagnostic information" id="SECID0EIXCM"><title>Diagnostic information</title><p>(based on <xref ref-type="bibr" rid="B20">Blatchley and Leng 1916</xref> and <xref ref-type="bibr" rid="B3">Anderson 2002</xref>). Body length: 2.7–3.0 mm. Body glabrous, shiny, elongate-oval, pale reddish brown throughout. Elytral interstriae flat. Femora not toothed. Tarsus with two claws connate at base.</p></tp:treatment-sec><tp:treatment-sec sec-type="Bionomic notes" id="SECID0EWXCM"><title>Bionomic notes.</title><p>This species feeds on <italic><tp:taxon-name><tp:taxon-name-part taxon-name-part-type="genus" reg="Vitis">Vitis</tp:taxon-name-part></tp:taxon-name></italic> L. species, and it is considered a minor pest in vineyards (<xref ref-type="bibr" rid="B22">Bouchard et al. 2005</xref>). The female oviposits above a stem node and hollows out additional cavities along the longitudinal axis of shoots of the host plants. The larva develops and feeds on tissues inside the shoot, causing it to swell and thereby inducing gall formation (<xref ref-type="bibr" rid="B124">Lasnier et al. 2019</xref>).</p></tp:treatment-sec><tp:treatment-sec sec-type="comments" id="SECID0ELYCM"><title>Comments.</title><p>The red-brown <italic><tp:taxon-name><tp:taxon-name-part taxon-name-part-type="genus" reg="Ampeloglypter">Ampeloglypter</tp:taxon-name-part> <tp:taxon-name-part taxon-name-part-type="species" reg="sesostris">sesostris</tp:taxon-name-part></tp:taxon-name></italic>, known commonly as the grape cane gallmaker, can be separated from the other two species in this genus in the United States and Canada by color: <italic><tp:taxon-name><tp:taxon-name-part taxon-name-part-type="genus" reg="Ampeloglypter">A.</tp:taxon-name-part> <tp:taxon-name-part taxon-name-part-type="species" reg="ampelopsis">ampelopsis</tp:taxon-name-part></tp:taxon-name></italic> (Riley, 1869) and <italic><tp:taxon-name><tp:taxon-name-part taxon-name-part-type="genus" reg="Ampeloglypter">A.</tp:taxon-name-part> <tp:taxon-name-part taxon-name-part-type="species" reg="longipennis">longipennis</tp:taxon-name-part></tp:taxon-name></italic> Casey, 1892 have a black integument.</p></tp:treatment-sec><ref-list><ref id="B155"><mixed-citation xmlns:xlink="http://www.w3.org/1999/xlink" xlink:type="simple"><person-group><name name-style="western"><surname>O’Brien</surname><given-names>CW</given-names></name><name name-style="western"><surname>Wibmer</surname><given-names>GJ</given-names></name></person-group> (<year>1982</year>) <article-title>Annotated checklist of the weevils (<tp:taxon-name><tp:taxon-name-part taxon-name-part-type="family">Curculionidae</tp:taxon-name-part></tp:taxon-name> sensu lato) of North America, Central America, and the West Indies (<tp:taxon-name><tp:taxon-name-part taxon-name-part-type="order">Coleoptera</tp:taxon-name-part></tp:taxon-name>: <tp:taxon-name><tp:taxon-name-part taxon-name-part-type="superfamily">Curculionoidea</tp:taxon-name-part></tp:taxon-name>).</article-title><source>Memoirs of the American Entomological Institute</source><volume>34</volume>: <fpage>1</fpage>–<lpage>382</lpage>.</mixed-citation></ref><ref id="B183"><mixed-citation xmlns:xlink="http://www.w3.org/1999/xlink" xlink:type="simple"><person-group><name name-style="western"><surname>Saunders</surname><given-names>MC</given-names></name><name name-style="western"><surname>Tobin</surname><given-names>PC</given-names></name></person-group> (<year>2000</year>) <article-title>Grape Cane Gallmaker (<tp:taxon-name><tp:taxon-name-part taxon-name-part-type="order">Coleoptera</tp:taxon-name-part></tp:taxon-name>: <tp:taxon-name><tp:taxon-name-part taxon-name-part-type="family">Curculionidae</tp:taxon-name-part></tp:taxon-name>) and its impact on cultivated grapes.</article-title><source>Journal of Economic Entomology</source><volume>93</volume>: <fpage>795</fpage>–<lpage>799</lpage>. <ext-link xlink:type="simple" ext-link-type="doi" xlink:href="10.1603/0022-0493-93.3.795">https://doi.org/10.1603/0022-0493-93.3.795</ext-link></mixed-citation></ref><ref id="B177"><mixed-citation xmlns:xlink="http://www.w3.org/1999/xlink" xlink:type="simple"><person-group><name name-style="western"><surname>Riedl</surname><given-names>H</given-names></name><name name-style="western"><surname>Taschenberg</surname><given-names>EF</given-names></name></person-group> (<year>1984</year>) Grape cane gallmaker <italic><tp:taxon-name><tp:taxon-name-part taxon-name-part-type="genus">Ampeloglypter</tp:taxon-name-part> <tp:taxon-name-part taxon-name-part-type="species">sesostris</tp:taxon-name-part></tp:taxon-name></italic> (LeConte). Grape IPM. Insect Identification Sheet No. 2. New York State IPM Program. Cornell University fact sheet. <ext-link xlink:type="simple" ext-link-type="uri" xlink:href="https://ecommons.cornell.edu/bitstream/handle/1813/43098/grape-cane-gallmaker-FS-NYSIPM.pdf">https://ecommons.cornell.edu/bitstream/handle/1813/43098/grape-cane-gallmaker-FS-NYSIPM.pdf</ext-link></mixed-citation></ref><ref id="B20"><mixed-citation xmlns:xlink="http://www.w3.org/1999/xlink" xlink:type="simple"><person-group><name name-style="western"><surname>Blatchley</surname><given-names>WS</given-names></name><name name-style="western"><surname>Leng</surname><given-names>CW</given-names></name></person-group> (<year>1916</year>) <source><tp:taxon-name><tp:taxon-name-part taxon-name-part-type="genus">Rhynchophora</tp:taxon-name-part></tp:taxon-name> or Weevils of North Eastern America.</source><publisher-name>The Nature Publishing Company</publisher-name>, <publisher-loc>Indianapolis</publisher-loc>, <size units="page">682 pp</size>. <ext-link xlink:type="simple" ext-link-type="doi" xlink:href="10.5962/bhl.title.1557">https://doi.org/10.5962/bhl.title.1557</ext-link></mixed-citation></ref><ref id="B3"><mixed-citation xmlns:xlink="http://www.w3.org/1999/xlink" xlink:type="simple"><person-group><name name-style="western"><surname>Anderson</surname><given-names>RS</given-names></name></person-group> (<year>2002</year>) <article-title><tp:taxon-name><tp:taxon-name-part taxon-name-part-type="family">Curculionidae</tp:taxon-name-part></tp:taxon-name> Latreille, 1802.</article-title> In: <person-group><name name-style="western"><surname>Arnett</surname><given-names>RH</given-names></name><name name-style="western"><surname>Thomas</surname><given-names>MC</given-names></name><name name-style="western"><surname>Skelley</surname><given-names>PE</given-names></name><name name-style="western"><surname>Frank</surname><given-names>JH</given-names></name></person-group> (<role>Eds</role>) <issue-title>American Beetles (Vol.</issue-title><source>2). <tp:taxon-name><tp:taxon-name-part taxon-name-part-type="suborder">Polyphaga</tp:taxon-name-part></tp:taxon-name>: <tp:taxon-name><tp:taxon-name-part taxon-name-part-type="superfamily">Scarabaeoidea</tp:taxon-name-part></tp:taxon-name> through <tp:taxon-name><tp:taxon-name-part taxon-name-part-type="superfamily">Curculionoidea</tp:taxon-name-part></tp:taxon-name>. CRC Press, Boca Raton</source>, <fpage>722</fpage>–<lpage>815</lpage>.</mixed-citation></ref><ref id="B22"><mixed-citation xmlns:xlink="http://www.w3.org/1999/xlink" xlink:type="simple"><person-group><name name-style="western"><surname>Bouchard</surname><given-names>P</given-names></name><name name-style="western"><surname>Lesage</surname><given-names>L</given-names></name><name name-style="western"><surname>Goulet</surname><given-names>H</given-names></name><name name-style="western"><surname>Bostanian</surname><given-names>NJ</given-names></name><name name-style="western"><surname>Vincent</surname><given-names>C</given-names></name><name name-style="western"><surname>Zmudzinska</surname><given-names>A</given-names></name><name name-style="western"><surname>Lasnier</surname><given-names>J</given-names></name></person-group> (<year>2005</year>) Weevil (<tp:taxon-name><tp:taxon-name-part taxon-name-part-type="order">Coleoptera</tp:taxon-name-part></tp:taxon-name>: <tp:taxon-name><tp:taxon-name-part taxon-name-part-type="superfamily">Curculionoidea</tp:taxon-name-part></tp:taxon-name>) diversity and abundance in two Quebec vineyards. Annals of the Entomological Society of America 98: 565–574. <ext-link xlink:type="simple" ext-link-type="doi" xlink:href="10.1603/0013-8746(2005)098[0565:WCCDAA]2.0.CO;2">https://doi.org/10.1603/0013-8746(2005)098[0565:WCCDAA]2.0.CO;2</ext-link></mixed-citation></ref><ref id="B124"><mixed-citation xmlns:xlink="http://www.w3.org/1999/xlink" xlink:type="simple"><person-group><name name-style="western"><surname>Lasnier</surname><given-names>C</given-names></name><name name-style="western"><surname>McFadden-Smith</surname><given-names>W</given-names></name><name name-style="western"><surname>Moreau</surname><given-names>D</given-names></name><name name-style="western"><surname>Bouchard</surname><given-names>P</given-names></name><name name-style="western"><surname>Vincent</surname><given-names>C</given-names></name></person-group> (<year>2019</year>) Guide to the key arthropods of vineyards of Eastern Canada. Ottawa.</mixed-citation></ref></ref-list></tp:taxon-treatment>
