# Supplementary material for: DNA barcodes reveal 63 overlooked species of Canadian beetles (Insecta, Coleoptera)
Source: Zookeys. 2019 Dec 4;894:53–150. doi: 10.3897/zookeys.894.37862 (PMC6906170; doi:10.3897/zookeys.894.37862)
Supplement: XML Treatment for Centrinopus helvinus [file zookeys.894.37862-treatment58.xml]

<!DOCTYPE tp:taxon-treatment
  PUBLIC "-//TaxonX//DTD Taxonomic Treatment Publishing DTD v0 20100105//EN" "tax-treatment-NSO.dtd">
<tp:taxon-treatment xmlns:tp="http://www.plazi.org/taxpub"><tp:treatment-meta><kwd-group><label>Taxon classification</label><kwd><named-content xmlns:xlink="http://www.w3.org/1999/xlink" content-type="kingdom">Animalia</named-content></kwd><kwd><named-content xmlns:xlink="http://www.w3.org/1999/xlink" content-type="order">Coleoptera</named-content></kwd><kwd><named-content xmlns:xlink="http://www.w3.org/1999/xlink" content-type="family">Curculionidae</named-content></kwd></kwd-group><mixed-citation publication-type="journal"><person-group><name><surname>Pentinsaari</surname><given-names>Mikko</given-names></name><name><surname>Anderson</surname><given-names>Robert</given-names></name><name><surname>Borowiec</surname><given-names>Lech</given-names></name><name><surname>Bouchard</surname><given-names>Patrice</given-names></name><name><surname>Brunke</surname><given-names>Adam</given-names></name><name><surname>Douglas</surname><given-names>Hume</given-names></name><name><surname>Smith</surname><given-names>Andrew B.T.</given-names></name><name><surname>Hebert</surname><given-names>Paul D. N.</given-names></name></person-group><article-title>DNA barcodes reveal 63 overlooked species of Canadian beetles (<tp:taxon-name><tp:taxon-name-part taxon-name-part-type="class">Insecta</tp:taxon-name-part></tp:taxon-name>, <tp:taxon-name><tp:taxon-name-part taxon-name-part-type="order">Coleoptera</tp:taxon-name-part></tp:taxon-name>)</article-title><source>Zookeys</source><day>04</day><month>12</month><year>2019</year><volume>894</volume><fpage>53</fpage><lpage>150</lpage><pub-id pub-id-type="doi">10.3897/zookeys.894.37862</pub-id></mixed-citation></tp:treatment-meta><tp:nomenclature><tp:taxon-name><object-id xmlns:xlink="http://www.w3.org/1999/xlink" content-type="arpha" xlink:type="simple">F478DE75-633F-58D5-BE49-B672215BB975</object-id>
              <tp:taxon-name-part taxon-name-part-type="genus" reg="Centrinopus">Centrinopus</tp:taxon-name-part>
              <tp:taxon-name-part taxon-name-part-type="species" reg="helvinus">helvinus</tp:taxon-name-part>
                          </tp:taxon-name><tp:taxon-authority>Casey, 1892</tp:taxon-authority><xref ref-type="fig" rid="F26">Figure 45</xref></tp:nomenclature><tp:treatment-sec sec-type="distribution" id="SECID0EO2CM"><title>Distribution.</title><p>Native to the Nearctic and Neotropical regions. Recorded from eastern and north central United States, and southward to Nicaragua (<xref ref-type="bibr" rid="B155">O’Brien and Wibmer 1982</xref>).</p></tp:treatment-sec><tp:treatment-sec sec-type="Canadian records" id="SECID0EY2CM"><title>Canadian records.</title><p>Ontario: Waterloo, 21-Sep-2015 to 02-Oct-2015 (1 ex, <abbrev xmlns:xlink="http://www.w3.org/1999/xlink" content-type="institution" xlink:title="Centre for Biodiversity Genomics, University of Guelph" id="ABBRID0E52CM" xlink:type="simple">CBG</abbrev>); Waterloo, 19-Sep-2016 to 30-Sep-2016 (1 ex, <abbrev xmlns:xlink="http://www.w3.org/1999/xlink" content-type="institution" xlink:title="Centre for Biodiversity Genomics, University of Guelph" id="ABBRID0ED3CM" xlink:type="simple">CBG</abbrev>).</p></tp:treatment-sec><tp:treatment-sec sec-type="Diagnostic information" id="SECID0EI3CM"><title>Diagnostic information</title><p>(based on <xref ref-type="bibr" rid="B37">Casey 1920</xref> and <xref ref-type="bibr" rid="B3">Anderson 2002</xref>). Body length: 2.0–2.7 mm. Body dark red-brown to black, oval, covered dorsally with pale scales, oriented perpendicularly to body axis on pronotum, oriented longitudinally on elytra (Fig. <xref ref-type="fig" rid="F26">45</xref>). Scales somewhat denser on elytral interstriae 3, 5, 7. Prothorax only slightly narrower than elytra in dorsal view. Scutellum densely covered with scales. Female with sharply defined longitudinal sulcus anterior to procoxae. Each procoxa in male with one anteriorly projecting spine-like process in front.</p></tp:treatment-sec><tp:treatment-sec sec-type="Bionomic notes" id="SECID0E13CM"><title>Bionomic notes.</title><p><xref ref-type="bibr" rid="B103">Kissinger (1964)</xref> mentioned that adults in this genus are found on flowers of <tp:taxon-name><tp:taxon-name-part taxon-name-part-type="family">Asteraceae</tp:taxon-name-part></tp:taxon-name>. According to <xref ref-type="bibr" rid="B20">Blatchley and Leng (1916)</xref><italic><tp:taxon-name><tp:taxon-name-part taxon-name-part-type="genus" reg="Centrinopus">Centrinopus</tp:taxon-name-part> <tp:taxon-name-part taxon-name-part-type="species" reg="helvinus">helvinus</tp:taxon-name-part></tp:taxon-name></italic> was taken on sweetscented joe pye weed, <italic><tp:taxon-name><tp:taxon-name-part taxon-name-part-type="genus" reg="Eutrochium">Eutrochium</tp:taxon-name-part> <tp:taxon-name-part taxon-name-part-type="species" reg="purpureum">purpureum</tp:taxon-name-part></tp:taxon-name></italic> (L.) E.E. Lamont. We are not aware of any additional biological information published on this species. The barcoded Canadian specimens were collected with a Malaise trap on farmland.</p></tp:treatment-sec><tp:treatment-sec sec-type="comments" id="SECID0ED5CM"><title>Comments.</title><p>The genus <italic><tp:taxon-name><tp:taxon-name-part taxon-name-part-type="genus" reg="Centrinopus">Centrinopus</tp:taxon-name-part></tp:taxon-name></italic> Casey, 1892, which is in need of a taxonomic revision (<xref ref-type="bibr" rid="B3">Anderson 2002</xref>), contains six species in the eastern United States and is recorded here from Canada for the first time.</p></tp:treatment-sec><tp:treatment-sec><!--Section generated to contain objects referenced in tp:taxon-treatment.--><fig id="F26" position="float" orientation="portrait"><object-id xmlns:xlink="http://www.w3.org/1999/xlink" content-type="doi" xlink:type="simple">10.3897/zookeys.894.37862.figures44-45</object-id><object-id xmlns:xlink="http://www.w3.org/1999/xlink" content-type="arpha" xlink:type="simple">55D8F60D-E6FC-5C16-BA1A-75448173C9D6</object-id><label>Figures 44, 45.</label><caption><p><bold>44</bold><italic><tp:taxon-name><tp:taxon-name-part taxon-name-part-type="genus" reg="Notaris">Notaris</tp:taxon-name-part> <tp:taxon-name-part taxon-name-part-type="species" reg="scirpi">scirpi</tp:taxon-name-part></tp:taxon-name></italic> (Fabricius), habitus, L. Borowiec <bold>45</bold><italic><tp:taxon-name><tp:taxon-name-part taxon-name-part-type="genus" reg="Centrinopus">Centrinopus</tp:taxon-name-part> <tp:taxon-name-part taxon-name-part-type="species" reg="helvinus">helvinus</tp:taxon-name-part></tp:taxon-name></italic> Casey, habitus. Scale bar: 2.0 mm (<bold>44</bold>), 1.0 mm (<bold>45</bold>).</p></caption><graphic xmlns:xlink="http://www.w3.org/1999/xlink" xlink:href="zookeys-894-053-g026.jpg" position="float" orientation="portrait" xlink:type="simple" id="oo_362162.jpg"><uri content-type="original_file" xlink:type="simple">https://binary.pensoft.net/fig/362162</uri></graphic></fig></tp:treatment-sec><ref-list><ref id="B155"><mixed-citation xmlns:xlink="http://www.w3.org/1999/xlink" xlink:type="simple"><person-group><name name-style="western"><surname>O’Brien</surname><given-names>CW</given-names></name><name name-style="western"><surname>Wibmer</surname><given-names>GJ</given-names></name></person-group> (<year>1982</year>) <article-title>Annotated checklist of the weevils (<tp:taxon-name><tp:taxon-name-part taxon-name-part-type="family">Curculionidae</tp:taxon-name-part></tp:taxon-name> sensu lato) of North America, Central America, and the West Indies (<tp:taxon-name><tp:taxon-name-part taxon-name-part-type="order">Coleoptera</tp:taxon-name-part></tp:taxon-name>: <tp:taxon-name><tp:taxon-name-part taxon-name-part-type="superfamily">Curculionoidea</tp:taxon-name-part></tp:taxon-name>).</article-title><source>Memoirs of the American Entomological Institute</source><volume>34</volume>: <fpage>1</fpage>–<lpage>382</lpage>.</mixed-citation></ref><ref id="B37"><mixed-citation xmlns:xlink="http://www.w3.org/1999/xlink" xlink:type="simple"><person-group><name name-style="western"><surname>Casey</surname><given-names>TL</given-names></name></person-group> (<year>1920</year>) <source>Memoirs on the <tp:taxon-name><tp:taxon-name-part taxon-name-part-type="order">Coleoptera</tp:taxon-name-part></tp:taxon-name>.</source><publisher-name>The New Era Printing Company</publisher-name>, <publisher-loc>Lancaster</publisher-loc>, <size units="page">529 pp</size>.</mixed-citation></ref><ref id="B3"><mixed-citation xmlns:xlink="http://www.w3.org/1999/xlink" xlink:type="simple"><person-group><name name-style="western"><surname>Anderson</surname><given-names>RS</given-names></name></person-group> (<year>2002</year>) <article-title><tp:taxon-name><tp:taxon-name-part taxon-name-part-type="family">Curculionidae</tp:taxon-name-part></tp:taxon-name> Latreille, 1802.</article-title> In: <person-group><name name-style="western"><surname>Arnett</surname><given-names>RH</given-names></name><name name-style="western"><surname>Thomas</surname><given-names>MC</given-names></name><name name-style="western"><surname>Skelley</surname><given-names>PE</given-names></name><name name-style="western"><surname>Frank</surname><given-names>JH</given-names></name></person-group> (<role>Eds</role>) <issue-title>American Beetles (Vol.</issue-title><source>2). <tp:taxon-name><tp:taxon-name-part taxon-name-part-type="suborder">Polyphaga</tp:taxon-name-part></tp:taxon-name>: <tp:taxon-name><tp:taxon-name-part taxon-name-part-type="superfamily">Scarabaeoidea</tp:taxon-name-part></tp:taxon-name> through <tp:taxon-name><tp:taxon-name-part taxon-name-part-type="superfamily">Curculionoidea</tp:taxon-name-part></tp:taxon-name>. CRC Press, Boca Raton</source>, <fpage>722</fpage>–<lpage>815</lpage>.</mixed-citation></ref><ref id="B103"><mixed-citation xmlns:xlink="http://www.w3.org/1999/xlink" xlink:type="simple"><person-group><name name-style="western"><surname>Kissinger</surname><given-names>DG</given-names></name></person-group> (<year>1964</year>) <source><tp:taxon-name><tp:taxon-name-part taxon-name-part-type="family">Curculionidae</tp:taxon-name-part></tp:taxon-name> of America north of Mexico. A key to genera.</source><publisher-name>Taxonomic Publications</publisher-name>, <publisher-loc>South Lancaster</publisher-loc>, <size units="page">143 pp</size>.</mixed-citation></ref><ref id="B20"><mixed-citation xmlns:xlink="http://www.w3.org/1999/xlink" xlink:type="simple"><person-group><name name-style="western"><surname>Blatchley</surname><given-names>WS</given-names></name><name name-style="western"><surname>Leng</surname><given-names>CW</given-names></name></person-group> (<year>1916</year>) <source><tp:taxon-name><tp:taxon-name-part taxon-name-part-type="genus">Rhynchophora</tp:taxon-name-part></tp:taxon-name> or Weevils of North Eastern America.</source><publisher-name>The Nature Publishing Company</publisher-name>, <publisher-loc>Indianapolis</publisher-loc>, <size units="page">682 pp</size>. <ext-link xlink:type="simple" ext-link-type="doi" xlink:href="10.5962/bhl.title.1557">https://doi.org/10.5962/bhl.title.1557</ext-link></mixed-citation></ref></ref-list></tp:taxon-treatment>
