# Supplementary material for: DNA barcodes reveal 63 overlooked species of Canadian beetles (Insecta, Coleoptera)
Source: Zookeys. 2019 Dec 4;894:53–150. doi: 10.3897/zookeys.894.37862 (PMC6906170; doi:10.3897/zookeys.894.37862)
Supplement: XML Treatment for Ceutorhynchus inaffectatus [file zookeys.894.37862-treatment59.xml]

<!DOCTYPE tp:taxon-treatment
  PUBLIC "-//TaxonX//DTD Taxonomic Treatment Publishing DTD v0 20100105//EN" "tax-treatment-NSO.dtd">
<tp:taxon-treatment xmlns:tp="http://www.plazi.org/taxpub"><tp:treatment-meta><kwd-group><label>Taxon classification</label><kwd><named-content xmlns:xlink="http://www.w3.org/1999/xlink" content-type="kingdom">Animalia</named-content></kwd><kwd><named-content xmlns:xlink="http://www.w3.org/1999/xlink" content-type="order">Coleoptera</named-content></kwd><kwd><named-content xmlns:xlink="http://www.w3.org/1999/xlink" content-type="family">Curculionidae</named-content></kwd></kwd-group><mixed-citation publication-type="journal"><person-group><name><surname>Pentinsaari</surname><given-names>Mikko</given-names></name><name><surname>Anderson</surname><given-names>Robert</given-names></name><name><surname>Borowiec</surname><given-names>Lech</given-names></name><name><surname>Bouchard</surname><given-names>Patrice</given-names></name><name><surname>Brunke</surname><given-names>Adam</given-names></name><name><surname>Douglas</surname><given-names>Hume</given-names></name><name><surname>Smith</surname><given-names>Andrew B.T.</given-names></name><name><surname>Hebert</surname><given-names>Paul D. N.</given-names></name></person-group><article-title>DNA barcodes reveal 63 overlooked species of Canadian beetles (<tp:taxon-name><tp:taxon-name-part taxon-name-part-type="class">Insecta</tp:taxon-name-part></tp:taxon-name>, <tp:taxon-name><tp:taxon-name-part taxon-name-part-type="order">Coleoptera</tp:taxon-name-part></tp:taxon-name>)</article-title><source>Zookeys</source><day>04</day><month>12</month><year>2019</year><volume>894</volume><fpage>53</fpage><lpage>150</lpage><pub-id pub-id-type="doi">10.3897/zookeys.894.37862</pub-id></mixed-citation></tp:treatment-meta><tp:nomenclature><tp:taxon-name><object-id xmlns:xlink="http://www.w3.org/1999/xlink" content-type="arpha" xlink:type="simple">884D147A-B5CC-51EF-A997-9C092135CD4D</object-id>
              <tp:taxon-name-part taxon-name-part-type="genus" reg="Ceutorhynchus">Ceutorhynchus</tp:taxon-name-part>
              <tp:taxon-name-part taxon-name-part-type="species" reg="inaffectatus">inaffectatus</tp:taxon-name-part>
                          </tp:taxon-name><tp:taxon-authority>Gyllenhal, 1837</tp:taxon-authority><xref ref-type="fig" rid="F27">Figure 46</xref></tp:nomenclature><tp:treatment-sec sec-type="distribution" id="SECID0EQADM"><title>Distribution.</title><p>Native to the Palaearctic region. Widespread in Europe, recorded east to Kazakhstan and West Siberia (<xref ref-type="bibr" rid="B2">Alonso-Zarazaga et al. 2017</xref>). Adventive in the Nearctic region (Ontario, Canada).</p></tp:treatment-sec><tp:treatment-sec sec-type="Canadian records" id="SECID0E1ADM"><title>Canadian records.</title><p>Ontario: Guelph, 02-Jun-2018 (1 ex, <abbrev xmlns:xlink="http://www.w3.org/1999/xlink" content-type="institution" xlink:title="Centre for Biodiversity Genomics, University of Guelph" id="ABBRID0EABDM" xlink:type="simple">CBG</abbrev>).</p></tp:treatment-sec><tp:treatment-sec sec-type="Diagnostic information" id="SECID0EFBDM"><title>Diagnostic information</title><p>(based on <xref ref-type="bibr" rid="B139">Lohse 1983</xref>). Body length 2.3–3.9 mm. Habitus as in Fig. <xref ref-type="fig" rid="F27">46A</xref>, appearing grey at low magnification due to the pale scales sparsely covering the black integument. Antennal funicle with seven antennomeres. Pronotum densely punctate, lateral tubercles absent. Elytra without apical calli, interstriae with narrow scales arranged in two or three longitudinal rows. Meso- and metafemora with small teeth. All tarsal claws with small basal tooth. Aedeagus as in Fig. <xref ref-type="fig" rid="F27">46B</xref>.</p></tp:treatment-sec><tp:treatment-sec sec-type="Bionomic notes" id="SECID0EXBDM"><title>Bionomic notes.</title><p>This species feeds on <italic><tp:taxon-name><tp:taxon-name-part taxon-name-part-type="genus" reg="Hesperis">Hesperis</tp:taxon-name-part> <tp:taxon-name-part taxon-name-part-type="species" reg="matronalis">matronalis</tp:taxon-name-part></tp:taxon-name></italic> L. and <italic><tp:taxon-name><tp:taxon-name-part taxon-name-part-type="genus" reg="Hesperis">H.</tp:taxon-name-part> <tp:taxon-name-part taxon-name-part-type="species" reg="tristis">tristis</tp:taxon-name-part></tp:taxon-name></italic> L. (<tp:taxon-name><tp:taxon-name-part taxon-name-part-type="family">Brassicaceae</tp:taxon-name-part></tp:taxon-name>) (<xref ref-type="bibr" rid="B116">Koch 1992</xref>). The larvae develop in the seed pods, the adults feed on leaves and other parts of the host plants (<xref ref-type="bibr" rid="B116">Koch 1992</xref>, <xref ref-type="bibr" rid="B123">Larsen et al. 1992</xref>). The Canadian specimen was collected by sweep netting vegetation along a recreational trail where <italic><tp:taxon-name><tp:taxon-name-part taxon-name-part-type="genus" reg="Hesperis">H.</tp:taxon-name-part> <tp:taxon-name-part taxon-name-part-type="species" reg="matronalis">matronalis</tp:taxon-name-part></tp:taxon-name></italic> is abundant.</p></tp:treatment-sec><tp:treatment-sec sec-type="comments" id="SECID0EPDDM"><title>Comments.</title><p><italic><tp:taxon-name><tp:taxon-name-part taxon-name-part-type="genus" reg="Ceutorhynchus">Ceutorhynchus</tp:taxon-name-part> <tp:taxon-name-part taxon-name-part-type="species" reg="inaffectatus">inaffectatus</tp:taxon-name-part></tp:taxon-name></italic> is similar in habitus to two other Palaearctic species adventive in North America: <italic><tp:taxon-name><tp:taxon-name-part taxon-name-part-type="genus" reg="Ceutorhynchus">C.</tp:taxon-name-part> <tp:taxon-name-part taxon-name-part-type="species" reg="obstrictus">obstrictus</tp:taxon-name-part></tp:taxon-name></italic> (Marsham, 1802) and <italic><tp:taxon-name><tp:taxon-name-part taxon-name-part-type="genus" reg="Ceutorhynchus">C.</tp:taxon-name-part> <tp:taxon-name-part taxon-name-part-type="species" reg="rapae">rapae</tp:taxon-name-part></tp:taxon-name></italic> Gyllenhal, 1837. These species have lateral pronotal tubercles, which are absent in <italic><tp:taxon-name><tp:taxon-name-part taxon-name-part-type="genus" reg="Ceutorhynchus">C.</tp:taxon-name-part> <tp:taxon-name-part taxon-name-part-type="species" reg="inaffectatus">inaffectatus</tp:taxon-name-part></tp:taxon-name></italic>. The combination of toothed femora, antennal funicle with seven antennomeres, pronotum lacking lateral tubercles and toothed tarsal claws will separate <italic><tp:taxon-name><tp:taxon-name-part taxon-name-part-type="genus" reg="Ceutorhynchus">C.</tp:taxon-name-part> <tp:taxon-name-part taxon-name-part-type="species" reg="inaffectatus">inaffectatus</tp:taxon-name-part></tp:taxon-name></italic> from native species of <italic><tp:taxon-name><tp:taxon-name-part taxon-name-part-type="genus" reg="Ceutorhynchus">Ceutorhynchus</tp:taxon-name-part></tp:taxon-name></italic>. <italic><tp:taxon-name><tp:taxon-name-part taxon-name-part-type="genus" reg="Hesperis">Hesperis</tp:taxon-name-part> <tp:taxon-name-part taxon-name-part-type="species" reg="matronalis">matronalis</tp:taxon-name-part></tp:taxon-name></italic> (dame’s rocket or purple rocket) is an invasive weed in North America (<xref ref-type="bibr" rid="B66">Francis et al. 2009</xref>), and the strictly specialized <italic><tp:taxon-name><tp:taxon-name-part taxon-name-part-type="genus" reg="Ceutorhynchus">C.</tp:taxon-name-part> <tp:taxon-name-part taxon-name-part-type="species" reg="inaffectatus">inaffectatus</tp:taxon-name-part></tp:taxon-name></italic> could potentially be useful in its biological control.</p><fig id="F27" position="float" orientation="portrait"><object-id xmlns:xlink="http://www.w3.org/1999/xlink" content-type="doi" xlink:type="simple">10.3897/zookeys.894.37862.figures46-48</object-id><object-id xmlns:xlink="http://www.w3.org/1999/xlink" content-type="arpha" xlink:type="simple">57D69424-731D-5B25-9EDC-556F52E93DD2</object-id><label>Figures 46–48.</label><caption><p><bold>46</bold><italic><tp:taxon-name><tp:taxon-name-part taxon-name-part-type="genus" reg="Ceutorhynchus">Ceutorhynchus</tp:taxon-name-part> <tp:taxon-name-part taxon-name-part-type="species" reg="inaffectatus">inaffectatus</tp:taxon-name-part></tp:taxon-name></italic> Gyllenhal <bold>46A</bold> habitus, L. Borowiec <bold>46B</bold> aedeagus <bold>47</bold><italic><tp:taxon-name><tp:taxon-name-part taxon-name-part-type="genus" reg="Ceutorhynchus">Ceutorhynchus</tp:taxon-name-part> <tp:taxon-name-part taxon-name-part-type="species" reg="mutabilis">mutabilis</tp:taxon-name-part></tp:taxon-name></italic> Dietz, habitus <bold>48</bold><italic><tp:taxon-name><tp:taxon-name-part taxon-name-part-type="genus" reg="Exomias">Exomias</tp:taxon-name-part> <tp:taxon-name-part taxon-name-part-type="species" reg="trichopterus">trichopterus</tp:taxon-name-part></tp:taxon-name></italic> (Gautier des Cottes) <bold>48A</bold> male habitus, L. Borowiec <bold>48B</bold> female habitus, L. Borowiec. Scale bars: 1.0 mm (<bold>46A; 47; 48</bold>), 0.5 mm (<bold>46B</bold>).</p></caption><graphic xmlns:xlink="http://www.w3.org/1999/xlink" xlink:href="zookeys-894-053-g027.jpg" position="float" orientation="portrait" xlink:type="simple" id="oo_362163.jpg"><uri content-type="original_file" xlink:type="simple">https://binary.pensoft.net/fig/362163</uri></graphic></fig></tp:treatment-sec><ref-list><ref id="B2"><mixed-citation xmlns:xlink="http://www.w3.org/1999/xlink" xlink:type="simple"><person-group><name name-style="western"><surname>Alonso-Zarazaga</surname><given-names>MA</given-names></name><name name-style="western"><surname>Barrios</surname><given-names>H</given-names></name><name name-style="western"><surname>Borovec</surname><given-names>R</given-names></name><name name-style="western"><surname>Bouchard</surname><given-names>P</given-names></name><name name-style="western"><surname>Caldara</surname><given-names>R</given-names></name><name name-style="western"><surname>Colonnelli</surname><given-names>E</given-names></name><name name-style="western"><surname>Gültekin</surname><given-names>L</given-names></name><name name-style="western"><surname>Hlaváč</surname><given-names>P</given-names></name><name name-style="western"><surname>Korotyaev</surname><given-names>B</given-names></name><name name-style="western"><surname>Lyal</surname><given-names>CHC</given-names></name><name name-style="western"><surname>Machado</surname><given-names>A</given-names></name><name name-style="western"><surname>Meregalli</surname><given-names>M</given-names></name><name name-style="western"><surname>Pierotti</surname><given-names>H</given-names></name><name name-style="western"><surname>Ren</surname><given-names>L</given-names></name><name name-style="western"><surname>Sánchez-Ruiz</surname><given-names>M</given-names></name><name name-style="western"><surname>Sforzi</surname><given-names>A</given-names></name><name name-style="western"><surname>Silfverberg</surname><given-names>H</given-names></name><name name-style="western"><surname>Skuhrovec</surname><given-names>J</given-names></name><name name-style="western"><surname>Trýzna</surname><given-names>M</given-names></name><name name-style="western"><surname>Velázquez</surname><given-names>de Castro AJ</given-names></name><name name-style="western"><surname>Yunakov</surname><given-names>NN</given-names></name></person-group> (<year>2017</year>) <source>Cooperative Catalogue of Palaearctic <tp:taxon-name><tp:taxon-name-part taxon-name-part-type="order">Coleoptera</tp:taxon-name-part></tp:taxon-name><tp:taxon-name><tp:taxon-name-part taxon-name-part-type="superfamily">Curculionoidea</tp:taxon-name-part></tp:taxon-name>. Monografías electrónicas SEA 8. Sociedad Entomológica Aragonesa S.E.</source><publisher-name>A.</publisher-name>, <publisher-loc>Zaragoza</publisher-loc>, <size units="page">729 pp</size>. <ext-link xlink:type="simple" ext-link-type="uri" xlink:href="http://graellsia.revistas.csic.es/index.php/graellsia/article/view/537/636">http://graellsia.revistas.csic.es/index.php/graellsia/article/view/537/636</ext-link></mixed-citation></ref><ref id="B139"><mixed-citation xmlns:xlink="http://www.w3.org/1999/xlink" xlink:type="simple"><person-group><name name-style="western"><surname>Lohse</surname><given-names>GA</given-names></name></person-group> (<year>1983</year>) <article-title><tp:taxon-name><tp:taxon-name-part taxon-name-part-type="subfamily">Ceutorhynchinae</tp:taxon-name-part></tp:taxon-name>.</article-title> In: <person-group><name name-style="western"><surname>Freude</surname><given-names>H</given-names></name><name name-style="western"><surname>Harde</surname><given-names>KW</given-names></name><name name-style="western"><surname>Lohse</surname><given-names>GA</given-names></name></person-group> (<role>Eds</role>) <issue-title>Die Käfer Mitteleuropas, Band 11.</issue-title><source>Goecke &amp; Evers, Krefeld</source>, <fpage>180</fpage>–<lpage>253</lpage>.</mixed-citation></ref><ref id="B116"><mixed-citation xmlns:xlink="http://www.w3.org/1999/xlink" xlink:type="simple"><person-group><name name-style="western"><surname>Koch</surname><given-names>K</given-names></name></person-group> (<year>1992</year>) <source>Die Käfer Mitteleuropas, Ökologie (Vol. 3).</source><publisher-name>Goecke &amp; Evers Verlag</publisher-name>, <publisher-loc>Krefeld</publisher-loc>, <size units="page">389 pp</size>.</mixed-citation></ref><ref id="B123"><mixed-citation xmlns:xlink="http://www.w3.org/1999/xlink" xlink:type="simple"><person-group><name name-style="western"><surname>Larsen</surname><given-names>LM</given-names></name><name name-style="western"><surname>Nielsen</surname><given-names>JK</given-names></name><name name-style="western"><surname>Sørensen</surname><given-names>H</given-names></name></person-group> (<year>1992</year>) <article-title>Host plant recognition in monophagous weevils: Specialization of <italic><tp:taxon-name><tp:taxon-name-part taxon-name-part-type="genus">Ceutorhynchus</tp:taxon-name-part> <tp:taxon-name-part taxon-name-part-type="species">inaffectatus</tp:taxon-name-part></tp:taxon-name></italic> to glucosinolates from its host plant <italic><tp:taxon-name><tp:taxon-name-part taxon-name-part-type="genus">Hesperis</tp:taxon-name-part> <tp:taxon-name-part taxon-name-part-type="species">matronalis</tp:taxon-name-part></tp:taxon-name></italic>.</article-title><source>Entomologia Experimentalis et Applicata</source><volume>64</volume>: <fpage>49</fpage>–<lpage>55</lpage>. <ext-link xlink:type="simple" ext-link-type="doi" xlink:href="10.1111/j.1570-7458.1992.tb01593.x">https://doi.org/10.1111/j.1570-7458.1992.tb01593.x</ext-link></mixed-citation></ref><ref id="B66"><mixed-citation xmlns:xlink="http://www.w3.org/1999/xlink" xlink:type="simple"><person-group><name name-style="western"><surname>Francis</surname><given-names>A</given-names></name><name name-style="western"><surname>Cavers</surname><given-names>PB</given-names></name><name name-style="western"><surname>Warwick</surname><given-names>SI</given-names></name></person-group> (<year>2009</year>) <article-title>The Biology of Canadian Weeds. 140. <italic><tp:taxon-name><tp:taxon-name-part taxon-name-part-type="genus">Hesperis</tp:taxon-name-part> <tp:taxon-name-part taxon-name-part-type="species">matronalis</tp:taxon-name-part></tp:taxon-name></italic> L.</article-title><source>Canadian Journal of Plant Science</source><volume>89</volume>: <fpage>191</fpage>–<lpage>206</lpage>. <ext-link xlink:type="simple" ext-link-type="doi" xlink:href="10.4141/CJPS08094">https://doi.org/10.4141/CJPS08094</ext-link></mixed-citation></ref></ref-list></tp:taxon-treatment>
