# Supplementary material for: DNA barcodes reveal 63 overlooked species of Canadian beetles (Insecta, Coleoptera)
Source: Zookeys. 2019 Dec 4;894:53–150. doi: 10.3897/zookeys.894.37862 (PMC6906170; doi:10.3897/zookeys.894.37862)
Supplement: XML Treatment for Ceutorhynchus mutabilis [file zookeys.894.37862-treatment60.xml]

<!DOCTYPE tp:taxon-treatment
  PUBLIC "-//TaxonX//DTD Taxonomic Treatment Publishing DTD v0 20100105//EN" "tax-treatment-NSO.dtd">
<tp:taxon-treatment xmlns:tp="http://www.plazi.org/taxpub"><tp:treatment-meta><kwd-group><label>Taxon classification</label><kwd><named-content xmlns:xlink="http://www.w3.org/1999/xlink" content-type="kingdom">Animalia</named-content></kwd><kwd><named-content xmlns:xlink="http://www.w3.org/1999/xlink" content-type="order">Coleoptera</named-content></kwd><kwd><named-content xmlns:xlink="http://www.w3.org/1999/xlink" content-type="family">Curculionidae</named-content></kwd></kwd-group><mixed-citation publication-type="journal"><person-group><name><surname>Pentinsaari</surname><given-names>Mikko</given-names></name><name><surname>Anderson</surname><given-names>Robert</given-names></name><name><surname>Borowiec</surname><given-names>Lech</given-names></name><name><surname>Bouchard</surname><given-names>Patrice</given-names></name><name><surname>Brunke</surname><given-names>Adam</given-names></name><name><surname>Douglas</surname><given-names>Hume</given-names></name><name><surname>Smith</surname><given-names>Andrew B.T.</given-names></name><name><surname>Hebert</surname><given-names>Paul D. N.</given-names></name></person-group><article-title>DNA barcodes reveal 63 overlooked species of Canadian beetles (<tp:taxon-name><tp:taxon-name-part taxon-name-part-type="class">Insecta</tp:taxon-name-part></tp:taxon-name>, <tp:taxon-name><tp:taxon-name-part taxon-name-part-type="order">Coleoptera</tp:taxon-name-part></tp:taxon-name>)</article-title><source>Zookeys</source><day>04</day><month>12</month><year>2019</year><volume>894</volume><fpage>53</fpage><lpage>150</lpage><pub-id pub-id-type="doi">10.3897/zookeys.894.37862</pub-id></mixed-citation></tp:treatment-meta><tp:nomenclature><tp:taxon-name><object-id xmlns:xlink="http://www.w3.org/1999/xlink" content-type="arpha" xlink:type="simple">D0EDBAE9-AA63-5DED-BFE3-C66818B7A6C0</object-id>
              <tp:taxon-name-part taxon-name-part-type="genus" reg="Ceutorhynchus">Ceutorhynchus</tp:taxon-name-part>
              <tp:taxon-name-part taxon-name-part-type="species" reg="mutabilis">mutabilis</tp:taxon-name-part>
                          </tp:taxon-name><tp:taxon-authority>Dietz, 1896</tp:taxon-authority><xref ref-type="fig" rid="F27">Figure 47</xref></tp:nomenclature><tp:treatment-sec sec-type="distribution" id="SECID0EYJDM"><title>Distribution.</title><p>Native to the Nearctic region. This species is reported from Baja California, California, Oregon, Washington, Colorado, Kansas, and North Dakota in the United States (<xref ref-type="bibr" rid="B155">O’Brien and Wibmer 1982</xref>; <xref ref-type="bibr" rid="B14">Balsbaugh and Aarhus 1990</xref>).</p></tp:treatment-sec><tp:treatment-sec sec-type="Canadian records" id="SECID0EGKDM"><title>Canadian records.</title><p>British Columbia: Radium, 24-Aug-1982 (2 exx, <abbrev xmlns:xlink="http://www.w3.org/1999/xlink" content-type="institution" xlink:title="Canadian National Collection of Insects, Arachnids, and Nematodes" id="ABBRID0EMKDM" xlink:type="simple">CNC</abbrev>); New Afton Mine, 20-Jun-2013 to 27-Jun-2013 (1 ex, <abbrev xmlns:xlink="http://www.w3.org/1999/xlink" content-type="institution" xlink:title="Centre for Biodiversity Genomics, University of Guelph" id="ABBRID0ERKDM" xlink:type="simple">CBG</abbrev>). Alberta: Calgary, 22-Jul-1976 (1 ex, <abbrev xmlns:xlink="http://www.w3.org/1999/xlink" content-type="institution" xlink:title="Canadian National Collection of Insects, Arachnids, and Nematodes" id="ABBRID0EWKDM" xlink:type="simple">CNC</abbrev>); Exact locality not specified, 20-Jun-1985 (1 ex, <abbrev xmlns:xlink="http://www.w3.org/1999/xlink" content-type="institution" xlink:title="Canadian National Collection of Insects, Arachnids, and Nematodes" id="ABBRID0E2KDM" xlink:type="simple">CNC</abbrev>); Exact locality not specified, 09-Jun-1990 (1 ex, <abbrev xmlns:xlink="http://www.w3.org/1999/xlink" content-type="institution" xlink:title="Canadian National Collection of Insects, Arachnids, and Nematodes" id="ABBRID0EALDM" xlink:type="simple">CNC</abbrev>). Saskatchewan: Grasslands National Park, 19-Jul-2012 to 26-Jul-2012 (1 ex, <abbrev xmlns:xlink="http://www.w3.org/1999/xlink" content-type="institution" xlink:title="Centre for Biodiversity Genomics, University of Guelph" id="ABBRID0EFLDM" xlink:type="simple">CBG</abbrev>). Manitoba: Exact locality not specified, 24-Jul-1995 (1 ex, <abbrev xmlns:xlink="http://www.w3.org/1999/xlink" content-type="institution" xlink:title="Canadian National Collection of Insects, Arachnids, and Nematodes" id="ABBRID0EKLDM" xlink:type="simple">CNC</abbrev>).</p></tp:treatment-sec><tp:treatment-sec sec-type="Diagnostic information" id="SECID0EPLDM"><title>Diagnostic information</title><p>(based on <xref ref-type="bibr" rid="B184">Scheibner 1963</xref>). Body length: 2.4 mm. Habitus as in Fig. <xref ref-type="fig" rid="F27">47</xref>, body with black integument covered with white to pale brown scales. Antennal funicle with seven antennomeres. Combination of two types of scales on pronotum and elytra, some broadly oval, others expanding from base with a truncate apex. Elytra with dense patch of appressed oval scales posterior to scutellum. Metafemora lacking tooth. Tarsal claws each with a small basal tooth.</p></tp:treatment-sec><tp:treatment-sec sec-type="Bionomic notes" id="SECID0E4LDM"><title>Bionomic notes.</title><p>The natural history and host preferences of this little-studied species are unknown (<xref ref-type="bibr" rid="B40">Colonnelli 2004</xref>).</p></tp:treatment-sec><tp:treatment-sec sec-type="comments" id="SECID0EHMDM"><title>Comments.</title><p>Although this genus is in need of a revision, the combination of character states listed above, in combination with the habitus photograph (Fig. <xref ref-type="fig" rid="F27">47</xref>), should lead to the correct identification. Studies describing the biology of this and other native species of <italic><tp:taxon-name><tp:taxon-name-part taxon-name-part-type="genus" reg="Ceutorhynchus">Ceutorhynchus</tp:taxon-name-part></tp:taxon-name></italic> Germar, 1824 are badly needed.</p></tp:treatment-sec><tp:treatment-sec><!--Section generated to contain objects referenced in tp:taxon-treatment.--><fig id="F27" position="float" orientation="portrait"><object-id xmlns:xlink="http://www.w3.org/1999/xlink" content-type="doi" xlink:type="simple">10.3897/zookeys.894.37862.figures46-48</object-id><object-id xmlns:xlink="http://www.w3.org/1999/xlink" content-type="arpha" xlink:type="simple">57D69424-731D-5B25-9EDC-556F52E93DD2</object-id><label>Figures 46–48.</label><caption><p><bold>46</bold><italic><tp:taxon-name><tp:taxon-name-part taxon-name-part-type="genus" reg="Ceutorhynchus">Ceutorhynchus</tp:taxon-name-part> <tp:taxon-name-part taxon-name-part-type="species" reg="inaffectatus">inaffectatus</tp:taxon-name-part></tp:taxon-name></italic> Gyllenhal <bold>46A</bold> habitus, L. Borowiec <bold>46B</bold> aedeagus <bold>47</bold><italic><tp:taxon-name><tp:taxon-name-part taxon-name-part-type="genus" reg="Ceutorhynchus">Ceutorhynchus</tp:taxon-name-part> <tp:taxon-name-part taxon-name-part-type="species" reg="mutabilis">mutabilis</tp:taxon-name-part></tp:taxon-name></italic> Dietz, habitus <bold>48</bold><italic><tp:taxon-name><tp:taxon-name-part taxon-name-part-type="genus" reg="Exomias">Exomias</tp:taxon-name-part> <tp:taxon-name-part taxon-name-part-type="species" reg="trichopterus">trichopterus</tp:taxon-name-part></tp:taxon-name></italic> (Gautier des Cottes) <bold>48A</bold> male habitus, L. Borowiec <bold>48B</bold> female habitus, L. Borowiec. Scale bars: 1.0 mm (<bold>46A; 47; 48</bold>), 0.5 mm (<bold>46B</bold>).</p></caption><graphic xmlns:xlink="http://www.w3.org/1999/xlink" xlink:href="zookeys-894-053-g027.jpg" position="float" orientation="portrait" xlink:type="simple" id="oo_362163.jpg"><uri content-type="original_file" xlink:type="simple">https://binary.pensoft.net/fig/362163</uri></graphic></fig></tp:treatment-sec><ref-list><ref id="B155"><mixed-citation xmlns:xlink="http://www.w3.org/1999/xlink" xlink:type="simple"><person-group><name name-style="western"><surname>O’Brien</surname><given-names>CW</given-names></name><name name-style="western"><surname>Wibmer</surname><given-names>GJ</given-names></name></person-group> (<year>1982</year>) <article-title>Annotated checklist of the weevils (<tp:taxon-name><tp:taxon-name-part taxon-name-part-type="family">Curculionidae</tp:taxon-name-part></tp:taxon-name> sensu lato) of North America, Central America, and the West Indies (<tp:taxon-name><tp:taxon-name-part taxon-name-part-type="order">Coleoptera</tp:taxon-name-part></tp:taxon-name>: <tp:taxon-name><tp:taxon-name-part taxon-name-part-type="superfamily">Curculionoidea</tp:taxon-name-part></tp:taxon-name>).</article-title><source>Memoirs of the American Entomological Institute</source><volume>34</volume>: <fpage>1</fpage>–<lpage>382</lpage>.</mixed-citation></ref><ref id="B14"><mixed-citation xmlns:xlink="http://www.w3.org/1999/xlink" xlink:type="simple"><person-group><name name-style="western"><surname>Balsbaugh</surname><given-names>EU</given-names></name><name name-style="western"><surname>Aarhus</surname><given-names>DG</given-names></name></person-group> (<year>1990</year>) <article-title>Checklist and new state records of <tp:taxon-name><tp:taxon-name-part taxon-name-part-type="family">Curculionidae</tp:taxon-name-part></tp:taxon-name> (broad sense) (<tp:taxon-name><tp:taxon-name-part taxon-name-part-type="order">Coleoptera</tp:taxon-name-part></tp:taxon-name>) for North Dakota.</article-title><source>Journal of the Kansas Entomological Society</source><volume>63</volume>: <fpage>227</fpage>–<lpage>236</lpage>. <ext-link xlink:type="simple" ext-link-type="uri" xlink:href="https://www.jstor.org/stable/25085171">https://www.jstor.org/stable/25085171</ext-link></mixed-citation></ref><ref id="B184"><mixed-citation xmlns:xlink="http://www.w3.org/1999/xlink" xlink:type="simple"><person-group><name name-style="western"><surname>Scheibner</surname><given-names>RA</given-names></name></person-group> (<year>1963</year>) <source>A taxonomic study of the genus <italic><tp:taxon-name><tp:taxon-name-part taxon-name-part-type="genus">Ceutorhynchus</tp:taxon-name-part></tp:taxon-name></italic> (<tp:taxon-name><tp:taxon-name-part taxon-name-part-type="order">Coleoptera</tp:taxon-name-part></tp:taxon-name>, <tp:taxon-name><tp:taxon-name-part taxon-name-part-type="family">Curculionidae</tp:taxon-name-part></tp:taxon-name>).</source><publisher-name>PhD Thesis</publisher-name>, <publisher-loc>Michigan State University, Department of Entomology</publisher-loc>, <size units="page">156 pp</size>.</mixed-citation></ref><ref id="B40"><mixed-citation xmlns:xlink="http://www.w3.org/1999/xlink" xlink:type="simple"><person-group><name name-style="western"><surname>Colonnelli</surname><given-names>E</given-names></name></person-group> (<year>2004</year>) <source>Catalogue of <tp:taxon-name><tp:taxon-name-part taxon-name-part-type="subfamily">Ceutorhynchinae</tp:taxon-name-part></tp:taxon-name> of the world, with a key to genera (<tp:taxon-name><tp:taxon-name-part taxon-name-part-type="class">Insecta</tp:taxon-name-part></tp:taxon-name>: <tp:taxon-name><tp:taxon-name-part taxon-name-part-type="order">Coleoptera</tp:taxon-name-part></tp:taxon-name>: <tp:taxon-name><tp:taxon-name-part taxon-name-part-type="family">Curculionidae</tp:taxon-name-part></tp:taxon-name>).</source><publisher-name>Argania Editio</publisher-name>, <publisher-loc>Barcelona</publisher-loc>, <size units="page">124 pp</size>.</mixed-citation></ref></ref-list></tp:taxon-treatment>
