# Supplementary material for: DNA barcodes reveal 63 overlooked species of Canadian beetles (Insecta, Coleoptera)
Source: Zookeys. 2019 Dec 4;894:53–150. doi: 10.3897/zookeys.894.37862 (PMC6906170; doi:10.3897/zookeys.894.37862)
Supplement: XML Treatment for Peracalles pectoralis [file zookeys.894.37862-treatment61.xml]

<!DOCTYPE tp:taxon-treatment
  PUBLIC "-//TaxonX//DTD Taxonomic Treatment Publishing DTD v0 20100105//EN" "tax-treatment-NSO.dtd">
<tp:taxon-treatment xmlns:tp="http://www.plazi.org/taxpub"><tp:treatment-meta><kwd-group><label>Taxon classification</label><kwd><named-content xmlns:xlink="http://www.w3.org/1999/xlink" content-type="kingdom">Animalia</named-content></kwd><kwd><named-content xmlns:xlink="http://www.w3.org/1999/xlink" content-type="order">Coleoptera</named-content></kwd><kwd><named-content xmlns:xlink="http://www.w3.org/1999/xlink" content-type="family">Curculionidae</named-content></kwd></kwd-group><mixed-citation publication-type="journal"><person-group><name><surname>Pentinsaari</surname><given-names>Mikko</given-names></name><name><surname>Anderson</surname><given-names>Robert</given-names></name><name><surname>Borowiec</surname><given-names>Lech</given-names></name><name><surname>Bouchard</surname><given-names>Patrice</given-names></name><name><surname>Brunke</surname><given-names>Adam</given-names></name><name><surname>Douglas</surname><given-names>Hume</given-names></name><name><surname>Smith</surname><given-names>Andrew B.T.</given-names></name><name><surname>Hebert</surname><given-names>Paul D. N.</given-names></name></person-group><article-title>DNA barcodes reveal 63 overlooked species of Canadian beetles (<tp:taxon-name><tp:taxon-name-part taxon-name-part-type="class">Insecta</tp:taxon-name-part></tp:taxon-name>, <tp:taxon-name><tp:taxon-name-part taxon-name-part-type="order">Coleoptera</tp:taxon-name-part></tp:taxon-name>)</article-title><source>Zookeys</source><day>04</day><month>12</month><year>2019</year><volume>894</volume><fpage>53</fpage><lpage>150</lpage><pub-id pub-id-type="doi">10.3897/zookeys.894.37862</pub-id></mixed-citation></tp:treatment-meta><tp:nomenclature><tp:taxon-name><object-id xmlns:xlink="http://www.w3.org/1999/xlink" content-type="arpha" xlink:type="simple">AA1410D2-2A8A-51B7-9FFA-25426D0083E1</object-id>
              <tp:taxon-name-part taxon-name-part-type="genus" reg="Peracalles">Peracalles</tp:taxon-name-part>
              <tp:taxon-name-part taxon-name-part-type="species" reg="pectoralis">pectoralis</tp:taxon-name-part>
                          </tp:taxon-name><tp:taxon-authority>(LeConte, 1876)</tp:taxon-authority></tp:nomenclature><tp:treatment-sec sec-type="distribution" id="SECID0E5NDM"><title>Distribution.</title><p>Native to the Nearctic region. <xref ref-type="bibr" rid="B3">Anderson (2002)</xref> reports this species from Illinois, Indiana, Ohio, Kentucky, and Missouri in the United States.</p></tp:treatment-sec><tp:treatment-sec sec-type="Canadian records" id="SECID0EIODM"><title>Canadian records.</title><p>Ontario: Point Pelee National Park, 06-Jul-2015 (1 ex, <abbrev xmlns:xlink="http://www.w3.org/1999/xlink" content-type="institution" xlink:title="Centre for Biodiversity Genomics, University of Guelph" id="ABBRID0EOODM" xlink:type="simple">CBG</abbrev>); Point Pelee National Park, 16-Jun-2014 to 22-Jun-2014 (3 exx, <abbrev xmlns:xlink="http://www.w3.org/1999/xlink" content-type="institution" xlink:title="Centre for Biodiversity Genomics, University of Guelph" id="ABBRID0ETODM" xlink:type="simple">CBG</abbrev>).</p></tp:treatment-sec><tp:treatment-sec sec-type="Diagnostic information" id="SECID0EYODM"><title>Diagnostic information</title><p>(based on <xref ref-type="bibr" rid="B3">Anderson 2002</xref>). Body length: 3.0–3.3 mm. Body black, covered with broad, flat, appressed dark brown to pale scales, broadly oval in dorsal view. Antennal funicle with seven articles. Prosternum with deep longitudinal sulcus for reception of rostrum, sulcus extending posteriorly to anterior edge of mesoventrite. Elytra strongly convex in lateral view, with a single row of flat, apically truncate, erect scales on each interstria.</p></tp:treatment-sec><tp:treatment-sec sec-type="Bionomic notes" id="SECID0ECPDM"><title>Bionomic notes.</title><p>Adults in this genus occur in leaf litter (<xref ref-type="bibr" rid="B3">Anderson 2002</xref>). The Canadian specimens were collected from a marsh and a swampy forest using pan traps, pitfall traps and Berlese funnel extraction.</p></tp:treatment-sec><tp:treatment-sec sec-type="comments" id="SECID0EMPDM"><title>Comments.</title><p>The genus <italic><tp:taxon-name><tp:taxon-name-part taxon-name-part-type="genus" reg="Peracalles">Peracalles</tp:taxon-name-part></tp:taxon-name></italic> Kissinger, 1964 contains two species in the United States (<xref ref-type="bibr" rid="B3">Anderson 2002</xref>) and is recorded here in Canada for the first time.</p></tp:treatment-sec><ref-list><ref id="B3"><mixed-citation xmlns:xlink="http://www.w3.org/1999/xlink" xlink:type="simple"><person-group><name name-style="western"><surname>Anderson</surname><given-names>RS</given-names></name></person-group> (<year>2002</year>) <article-title><tp:taxon-name><tp:taxon-name-part taxon-name-part-type="family">Curculionidae</tp:taxon-name-part></tp:taxon-name> Latreille, 1802.</article-title> In: <person-group><name name-style="western"><surname>Arnett</surname><given-names>RH</given-names></name><name name-style="western"><surname>Thomas</surname><given-names>MC</given-names></name><name name-style="western"><surname>Skelley</surname><given-names>PE</given-names></name><name name-style="western"><surname>Frank</surname><given-names>JH</given-names></name></person-group> (<role>Eds</role>) <issue-title>American Beetles (Vol.</issue-title><source>2). <tp:taxon-name><tp:taxon-name-part taxon-name-part-type="suborder">Polyphaga</tp:taxon-name-part></tp:taxon-name>: <tp:taxon-name><tp:taxon-name-part taxon-name-part-type="superfamily">Scarabaeoidea</tp:taxon-name-part></tp:taxon-name> through <tp:taxon-name><tp:taxon-name-part taxon-name-part-type="superfamily">Curculionoidea</tp:taxon-name-part></tp:taxon-name>. CRC Press, Boca Raton</source>, <fpage>722</fpage>–<lpage>815</lpage>.</mixed-citation></ref></ref-list></tp:taxon-treatment>
