# Supplementary material for: DNA barcodes reveal 63 overlooked species of Canadian beetles (Insecta, Coleoptera)
Source: Zookeys. 2019 Dec 4;894:53–150. doi: 10.3897/zookeys.894.37862 (PMC6906170; doi:10.3897/zookeys.894.37862)
Supplement: XML Treatment for Exomias trichopterus [file zookeys.894.37862-treatment62.xml]

<!DOCTYPE tp:taxon-treatment
  PUBLIC "-//TaxonX//DTD Taxonomic Treatment Publishing DTD v0 20100105//EN" "tax-treatment-NSO.dtd">
<tp:taxon-treatment xmlns:tp="http://www.plazi.org/taxpub"><tp:treatment-meta><kwd-group><label>Taxon classification</label><kwd><named-content xmlns:xlink="http://www.w3.org/1999/xlink" content-type="kingdom">Animalia</named-content></kwd><kwd><named-content xmlns:xlink="http://www.w3.org/1999/xlink" content-type="order">Coleoptera</named-content></kwd><kwd><named-content xmlns:xlink="http://www.w3.org/1999/xlink" content-type="family">Curculionidae</named-content></kwd></kwd-group><mixed-citation publication-type="journal"><person-group><name><surname>Pentinsaari</surname><given-names>Mikko</given-names></name><name><surname>Anderson</surname><given-names>Robert</given-names></name><name><surname>Borowiec</surname><given-names>Lech</given-names></name><name><surname>Bouchard</surname><given-names>Patrice</given-names></name><name><surname>Brunke</surname><given-names>Adam</given-names></name><name><surname>Douglas</surname><given-names>Hume</given-names></name><name><surname>Smith</surname><given-names>Andrew B.T.</given-names></name><name><surname>Hebert</surname><given-names>Paul D. N.</given-names></name></person-group><article-title>DNA barcodes reveal 63 overlooked species of Canadian beetles (<tp:taxon-name><tp:taxon-name-part taxon-name-part-type="class">Insecta</tp:taxon-name-part></tp:taxon-name>, <tp:taxon-name><tp:taxon-name-part taxon-name-part-type="order">Coleoptera</tp:taxon-name-part></tp:taxon-name>)</article-title><source>Zookeys</source><day>04</day><month>12</month><year>2019</year><volume>894</volume><fpage>53</fpage><lpage>150</lpage><pub-id pub-id-type="doi">10.3897/zookeys.894.37862</pub-id></mixed-citation></tp:treatment-meta><tp:nomenclature><tp:taxon-name><object-id xmlns:xlink="http://www.w3.org/1999/xlink" content-type="arpha" xlink:type="simple">F5180719-78EE-5A3E-8A14-E250180FC289</object-id>
              <tp:taxon-name-part taxon-name-part-type="genus" reg="Exomias">Exomias</tp:taxon-name-part>
              <tp:taxon-name-part taxon-name-part-type="species" reg="trichopterus">trichopterus</tp:taxon-name-part>
                          </tp:taxon-name><tp:taxon-authority>(Gautier des Cottes, 1863)</tp:taxon-authority><xref ref-type="fig" rid="F27">Figure 48</xref></tp:nomenclature><tp:treatment-sec sec-type="distribution" id="SECID0EZRDM"><title>Distribution.</title><p>Native to the Palaearctic region. Widespread in Central Europe (<xref ref-type="bibr" rid="B2">Alonso-Zarazaga et al. 2017</xref>). Adventive in the Nearctic region (Ontario, Canada).</p></tp:treatment-sec><tp:treatment-sec sec-type="Canadian records" id="SECID0EDSDM"><title>Canadian records.</title><p>Ontario: Rouge National Urban Park, 24-Jun-2017 to 25-Jun-2017 (1 ex, <abbrev xmlns:xlink="http://www.w3.org/1999/xlink" content-type="institution" xlink:title="Centre for Biodiversity Genomics, University of Guelph" id="ABBRID0EJSDM" xlink:type="simple">CBG</abbrev>).</p></tp:treatment-sec><tp:treatment-sec sec-type="Diagnostic information" id="SECID0EOSDM"><title>Diagnostic information</title><p>(based on <xref ref-type="bibr" rid="B176">Rheinheimer and Hassler 2013</xref>). Body length: 2.7–3.4 mm. Habitus as in Fig. <xref ref-type="fig" rid="F27">48A, B</xref>. Body brown to black, covered with fine semi-erect to erect setae, legs pale yellow to red-brown. Rostrum with shallow longitudinal depression dorsally. Globose elytra with humeral angles obsolete. Elytra lacking row of long setae near suture on posterior half.</p></tp:treatment-sec><tp:treatment-sec sec-type="Bionomic notes" id="SECID0E3SDM"><title>Bionomic notes.</title><p>This common European species is polyphagous on herbaceous plants (<xref ref-type="bibr" rid="B13">Balalaikins 2011</xref>) and could become a new pest of berry crops in Canada (see <xref ref-type="bibr" rid="B117">Kolov and Korotyaev 2017</xref>).</p></tp:treatment-sec><tp:treatment-sec sec-type="comments" id="SECID0EKTDM"><title>Comments.</title><p><italic><tp:taxon-name><tp:taxon-name-part taxon-name-part-type="genus" reg="Exomias">Exomias</tp:taxon-name-part> <tp:taxon-name-part taxon-name-part-type="species" reg="trichopterus">trichopterus</tp:taxon-name-part></tp:taxon-name></italic> is very similar in appearance to <italic><tp:taxon-name><tp:taxon-name-part taxon-name-part-type="genus" reg="Exomias">E.</tp:taxon-name-part> <tp:taxon-name-part taxon-name-part-type="species" reg="pellucidus">pellucidus</tp:taxon-name-part> <tp:taxon-name-part taxon-name-part-type="subspecies" reg="pellucidus">pellucidus</tp:taxon-name-part></tp:taxon-name></italic> (Boheman, 1834), another adventive Palaearctic species which is common and widespread in North America. Both species were previously placed in the genus <tp:taxon-name><tp:taxon-name-part taxon-name-part-type="genus" reg="Barypeithes">Barypeithes</tp:taxon-name-part> <tp:taxon-name-part taxon-name-part-type="authority">Jacquelin du Val, 1854. The former</tp:taxon-name-part> <tp:taxon-name-part taxon-name-part-type="infraspecific-rank">subgenus</tp:taxon-name-part> <tp:taxon-name-part taxon-name-part-type="subgenus" reg="Exomias">Exomias</tp:taxon-name-part></tp:taxon-name> was elevated to the generic level by <xref ref-type="bibr" rid="B21">Borovec (2013)</xref>. <italic><tp:taxon-name><tp:taxon-name-part taxon-name-part-type="genus" reg="Exomias">Exomias</tp:taxon-name-part> <tp:taxon-name-part taxon-name-part-type="species" reg="pellucidus">pellucidus</tp:taxon-name-part> <tp:taxon-name-part taxon-name-part-type="subspecies" reg="pellucidus">pellucidus</tp:taxon-name-part></tp:taxon-name></italic> can be diagnosed primarily by the noticeably denser setae on their elytra, especially near the apex where an additional row of long setae is present along the elytral suture.</p></tp:treatment-sec><tp:treatment-sec><!--Section generated to contain objects referenced in tp:taxon-treatment.--><fig id="F27" position="float" orientation="portrait"><object-id xmlns:xlink="http://www.w3.org/1999/xlink" content-type="doi" xlink:type="simple">10.3897/zookeys.894.37862.figures46-48</object-id><object-id xmlns:xlink="http://www.w3.org/1999/xlink" content-type="arpha" xlink:type="simple">57D69424-731D-5B25-9EDC-556F52E93DD2</object-id><label>Figures 46–48.</label><caption><p><bold>46</bold><italic><tp:taxon-name><tp:taxon-name-part taxon-name-part-type="genus" reg="Ceutorhynchus">Ceutorhynchus</tp:taxon-name-part> <tp:taxon-name-part taxon-name-part-type="species" reg="inaffectatus">inaffectatus</tp:taxon-name-part></tp:taxon-name></italic> Gyllenhal <bold>46A</bold> habitus, L. Borowiec <bold>46B</bold> aedeagus <bold>47</bold><italic><tp:taxon-name><tp:taxon-name-part taxon-name-part-type="genus" reg="Ceutorhynchus">Ceutorhynchus</tp:taxon-name-part> <tp:taxon-name-part taxon-name-part-type="species" reg="mutabilis">mutabilis</tp:taxon-name-part></tp:taxon-name></italic> Dietz, habitus <bold>48</bold><italic><tp:taxon-name><tp:taxon-name-part taxon-name-part-type="genus" reg="Exomias">Exomias</tp:taxon-name-part> <tp:taxon-name-part taxon-name-part-type="species" reg="trichopterus">trichopterus</tp:taxon-name-part></tp:taxon-name></italic> (Gautier des Cottes) <bold>48A</bold> male habitus, L. Borowiec <bold>48B</bold> female habitus, L. Borowiec. Scale bars: 1.0 mm (<bold>46A; 47; 48</bold>), 0.5 mm (<bold>46B</bold>).</p></caption><graphic xmlns:xlink="http://www.w3.org/1999/xlink" xlink:href="zookeys-894-053-g027.jpg" position="float" orientation="portrait" xlink:type="simple" id="oo_362163.jpg"><uri content-type="original_file" xlink:type="simple">https://binary.pensoft.net/fig/362163</uri></graphic></fig></tp:treatment-sec><ref-list><ref id="B2"><mixed-citation xmlns:xlink="http://www.w3.org/1999/xlink" xlink:type="simple"><person-group><name name-style="western"><surname>Alonso-Zarazaga</surname><given-names>MA</given-names></name><name name-style="western"><surname>Barrios</surname><given-names>H</given-names></name><name name-style="western"><surname>Borovec</surname><given-names>R</given-names></name><name name-style="western"><surname>Bouchard</surname><given-names>P</given-names></name><name name-style="western"><surname>Caldara</surname><given-names>R</given-names></name><name name-style="western"><surname>Colonnelli</surname><given-names>E</given-names></name><name name-style="western"><surname>Gültekin</surname><given-names>L</given-names></name><name name-style="western"><surname>Hlaváč</surname><given-names>P</given-names></name><name name-style="western"><surname>Korotyaev</surname><given-names>B</given-names></name><name name-style="western"><surname>Lyal</surname><given-names>CHC</given-names></name><name name-style="western"><surname>Machado</surname><given-names>A</given-names></name><name name-style="western"><surname>Meregalli</surname><given-names>M</given-names></name><name name-style="western"><surname>Pierotti</surname><given-names>H</given-names></name><name name-style="western"><surname>Ren</surname><given-names>L</given-names></name><name name-style="western"><surname>Sánchez-Ruiz</surname><given-names>M</given-names></name><name name-style="western"><surname>Sforzi</surname><given-names>A</given-names></name><name name-style="western"><surname>Silfverberg</surname><given-names>H</given-names></name><name name-style="western"><surname>Skuhrovec</surname><given-names>J</given-names></name><name name-style="western"><surname>Trýzna</surname><given-names>M</given-names></name><name name-style="western"><surname>Velázquez</surname><given-names>de Castro AJ</given-names></name><name name-style="western"><surname>Yunakov</surname><given-names>NN</given-names></name></person-group> (<year>2017</year>) <source>Cooperative Catalogue of Palaearctic <tp:taxon-name><tp:taxon-name-part taxon-name-part-type="order">Coleoptera</tp:taxon-name-part></tp:taxon-name><tp:taxon-name><tp:taxon-name-part taxon-name-part-type="superfamily">Curculionoidea</tp:taxon-name-part></tp:taxon-name>. Monografías electrónicas SEA 8. Sociedad Entomológica Aragonesa S.E.</source><publisher-name>A.</publisher-name>, <publisher-loc>Zaragoza</publisher-loc>, <size units="page">729 pp</size>. <ext-link xlink:type="simple" ext-link-type="uri" xlink:href="http://graellsia.revistas.csic.es/index.php/graellsia/article/view/537/636">http://graellsia.revistas.csic.es/index.php/graellsia/article/view/537/636</ext-link></mixed-citation></ref><ref id="B176"><mixed-citation xmlns:xlink="http://www.w3.org/1999/xlink" xlink:type="simple"><person-group><name name-style="western"><surname>Rheinheimer</surname><given-names>J</given-names></name><name name-style="western"><surname>Hassler</surname><given-names>M</given-names></name></person-group> (<year>2013</year>) <source>Die Rüsselkäfer Baden-Württembergs (2<sup>nd</sup> ed.).</source><publisher-name>Landesanstalt für Umwelt</publisher-name>, <publisher-loc>Messungen und Naturschutz Baden-Württemberg (LUBW), Ubstatdt-Weiher</publisher-loc>, <size units="page">944 pp</size>.</mixed-citation></ref><ref id="B13"><mixed-citation xmlns:xlink="http://www.w3.org/1999/xlink" xlink:type="simple"><person-group><name name-style="western"><surname>Balalaikins</surname><given-names>M</given-names></name></person-group> (<year>2011</year>) <article-title>On Latvian <tp:taxon-name><tp:taxon-name-part taxon-name-part-type="subfamily">Entiminae</tp:taxon-name-part></tp:taxon-name> (<tp:taxon-name><tp:taxon-name-part taxon-name-part-type="order">Coleoptera</tp:taxon-name-part></tp:taxon-name>: <tp:taxon-name><tp:taxon-name-part taxon-name-part-type="family">Curculionidae</tp:taxon-name-part></tp:taxon-name>): 2. Tribes <tp:taxon-name><tp:taxon-name-part taxon-name-part-type="tribe">Trachyphloeini</tp:taxon-name-part></tp:taxon-name> Lacordaire, 1863 and <tp:taxon-name><tp:taxon-name-part taxon-name-part-type="tribe">Sciaphilini</tp:taxon-name-part></tp:taxon-name> Sharp, 1891.</article-title><source>Acta Zoologica Lithuanica</source><volume>21</volume>: <fpage>253</fpage>–<lpage>262</lpage>. <ext-link xlink:type="simple" ext-link-type="doi" xlink:href="10.2478/v10043-011-0031-1">https://doi.org/10.2478/v10043-011-0031-1</ext-link></mixed-citation></ref><ref id="B117"><mixed-citation xmlns:xlink="http://www.w3.org/1999/xlink" xlink:type="simple"><person-group><name name-style="western"><surname>Kolov</surname><given-names>SV</given-names></name><name name-style="western"><surname>Korotyaev</surname><given-names>BA</given-names></name></person-group> (<year>2017</year>) <article-title>On establishing of two weevils (<tp:taxon-name><tp:taxon-name-part taxon-name-part-type="order">Coleoptera</tp:taxon-name-part></tp:taxon-name>, <tp:taxon-name><tp:taxon-name-part taxon-name-part-type="family">Curculionidae</tp:taxon-name-part></tp:taxon-name>: <tp:taxon-name><tp:taxon-name-part taxon-name-part-type="subfamily">Entiminae</tp:taxon-name-part></tp:taxon-name>) damaging fruit and berry crops in Southeastern Kazakhstan.</article-title><source>Entomological Review</source><volume>97</volume>: <fpage>404</fpage>–<lpage>405</lpage>. <ext-link xlink:type="simple" ext-link-type="doi" xlink:href="10.1134/S0013873817030149">https://doi.org/10.1134/S0013873817030149</ext-link></mixed-citation></ref><ref id="B21"><mixed-citation xmlns:xlink="http://www.w3.org/1999/xlink" xlink:type="simple"><person-group><name name-style="western"><surname>Borovec</surname><given-names>R</given-names></name></person-group> (<year>2013</year>) <article-title><tp:taxon-name><tp:taxon-name-part taxon-name-part-type="tribe">Sciaphilini</tp:taxon-name-part></tp:taxon-name>.</article-title> In: <person-group><name name-style="western"><surname>Löbl</surname><given-names>I</given-names></name><name name-style="western"><surname>Smetana</surname><given-names>A</given-names></name></person-group> (<role>Eds</role>) <issue-title>Catalogue of Palaearctic Coleoptera (Vol.</issue-title><source>8). Brill, Leiden, 83</source>, <fpage>377</fpage>–<lpage>386</lpage>.</mixed-citation></ref></ref-list></tp:taxon-treatment>
