# Supplementary material for: DNA barcodes reveal 63 overlooked species of Canadian beetles (Insecta, Coleoptera)
Source: Zookeys. 2019 Dec 4;894:53–150. doi: 10.3897/zookeys.894.37862 (PMC6906170; doi:10.3897/zookeys.894.37862)
Supplement: Supplementary material 1 [file zookeys-894-053-s001.xlsx]

## Sheet: Table S1
BOLD Sample ID	Family	Subfamily	Species	BIN	COI-5P Seq. Length	COI-5P Accession	Institution Storing	Museum ID	Life Stage	Country	Province	Region	Sector	Exact Site	Latitude	Longitude	Elevation (m)	Collection Date	Collection Date Accuracy	Collectors	Habitat	Sampling Protocol	Collection Notes	Extra Info	Notes
BIOUG16941-D10	Cantharidae	Cantharinae	Dichelotarsus lapponicus	BOLD:ACD1483	588[0n]	KR487385	Centre for Biodiversity Genomics	BIOUG16941-D10	A	Canada	Yukon Territory	Ivvavik National Park			69.162	-140.155	365	23-Jun-2014	-6	Pinette,Pete,Sejal	Tundra	Malaise Trap		Ivvavik NP	Trap 2
BIOUG16941-D11	Cantharidae	Cantharinae	Dichelotarsus lapponicus	BOLD:ACD1483	588[0n]	KR482070	Centre for Biodiversity Genomics	BIOUG16941-D11	A	Canada	Yukon Territory	Ivvavik National Park			69.162	-140.155	365	23-Jun-2014	-6	Pinette,Pete,Sejal	Tundra	Malaise Trap		Ivvavik NP	Trap 2
BIOUG16941-D12	Cantharidae	Cantharinae	Dichelotarsus lapponicus	BOLD:ACD1483	591[0n]	KR489812	Centre for Biodiversity Genomics	BIOUG16941-D12	A	Canada	Yukon Territory	Ivvavik National Park			69.162	-140.155	365	23-Jun-2014	-6	Pinette,Pete,Sejal	Tundra	Malaise Trap		Ivvavik NP	Trap 2
BIOUG16993-B10	Cantharidae	Cantharinae	Dichelotarsus lapponicus	BOLD:ACD1483	588[0n]	KR486855	Centre for Biodiversity Genomics	BIOUG16993-B10	A	Canada	Yukon Territory	Ivvavik National Park			69.162	-140.155	365	29-Jun-2014	-6	N.Perry	Tundra	Malaise Trap		Ivvavik NP	Trap 2
BIOUG16993-B11	Cantharidae	Cantharinae	Dichelotarsus lapponicus	BOLD:ACD1483	579[0n]	KR488768	Centre for Biodiversity Genomics	BIOUG16993-B11	A	Canada	Yukon Territory	Ivvavik National Park			69.162	-140.155	365	29-Jun-2014	-6	N.Perry	Tundra	Malaise Trap		Ivvavik NP	Trap 2
BIOUG16993-B12	Cantharidae	Cantharinae	Dichelotarsus lapponicus	BOLD:ACD1483	570[0n]	KR488920	Centre for Biodiversity Genomics	BIOUG16993-B12	A	Canada	Yukon Territory	Ivvavik National Park			69.162	-140.155	365	29-Jun-2014	-6	N.Perry	Tundra	Malaise Trap		Ivvavik NP	Trap 2
BIOUG16993-C01	Cantharidae	Cantharinae	Dichelotarsus lapponicus	BOLD:ACD1483	579[1n]	KR483417	Centre for Biodiversity Genomics	BIOUG16993-C01	A	Canada	Yukon Territory	Ivvavik National Park			69.162	-140.155	365	29-Jun-2014	-6	N.Perry	Tundra	Malaise Trap		Ivvavik NP	Trap 2
BIOUG16993-C02	Cantharidae	Cantharinae	Dichelotarsus lapponicus	BOLD:ACD1483	576[0n]	KR487362	Centre for Biodiversity Genomics	BIOUG16993-C02	A	Canada	Yukon Territory	Ivvavik National Park			69.162	-140.155	365	29-Jun-2014	-6	N.Perry	Tundra	Malaise Trap		Ivvavik NP	Trap 2
BIOUG16993-C03	Cantharidae	Cantharinae	Dichelotarsus lapponicus	BOLD:ACD1483	582[0n]	KR489622	Centre for Biodiversity Genomics	BIOUG16993-C03	A	Canada	Yukon Territory	Ivvavik National Park			69.162	-140.155	365	29-Jun-2014	-6	N.Perry	Tundra	Malaise Trap		Ivvavik NP	Trap 2
BIOUG16993-C04	Cantharidae	Cantharinae	Dichelotarsus lapponicus	BOLD:ACD1483	588[0n]	KR489999	Centre for Biodiversity Genomics	BIOUG16993-C04	A	Canada	Yukon Territory	Ivvavik National Park			69.162	-140.155	365	29-Jun-2014	-6	N.Perry	Tundra	Malaise Trap		Ivvavik NP	Trap 2
BIOUG16993-C05	Cantharidae	Cantharinae	Dichelotarsus lapponicus	BOLD:ACD1483	591[0n]	KR484230	Centre for Biodiversity Genomics	BIOUG16993-C05	A	Canada	Yukon Territory	Ivvavik National Park			69.162	-140.155	365	29-Jun-2014	-6	N.Perry	Tundra	Malaise Trap		Ivvavik NP	Trap 2
BIOUG16993-C06	Cantharidae	Cantharinae	Dichelotarsus lapponicus	BOLD:ACD1483	582[0n]	KR490534	Centre for Biodiversity Genomics	BIOUG16993-C06	A	Canada	Yukon Territory	Ivvavik National Park			69.162	-140.155	365	29-Jun-2014	-6	N.Perry	Tundra	Malaise Trap		Ivvavik NP	Trap 2
BIOUG16993-C07	Cantharidae	Cantharinae	Dichelotarsus lapponicus	BOLD:ACD1483	591[0n]	KR486981	Centre for Biodiversity Genomics	BIOUG16993-C07	A	Canada	Yukon Territory	Ivvavik National Park			69.162	-140.155	365	29-Jun-2014	-6	N.Perry	Tundra	Malaise Trap		Ivvavik NP	Trap 2
BIOUG16993-C08	Cantharidae	Cantharinae	Dichelotarsus lapponicus	BOLD:ACD1483	573[0n]	KR484009	Centre for Biodiversity Genomics	BIOUG16993-C08	A	Canada	Yukon Territory	Ivvavik National Park			69.162	-140.155	365	29-Jun-2014	-6	N.Perry	Tundra	Malaise Trap		Ivvavik NP	Trap 2
BIOUG16993-C09	Cantharidae	Cantharinae	Dichelotarsus lapponicus	BOLD:ACD1483	582[0n]	KR487139	Centre for Biodiversity Genomics	BIOUG16993-C09	A	Canada	Yukon Territory	Ivvavik National Park			69.162	-140.155	365	29-Jun-2014	-6	N.Perry	Tundra	Malaise Trap		Ivvavik NP	Trap 2
BIOUG16993-C10	Cantharidae	Cantharinae	Dichelotarsus lapponicus	BOLD:ACD1483	579[0n]	KR483044	Centre for Biodiversity Genomics	BIOUG16993-C10	A	Canada	Yukon Territory	Ivvavik National Park			69.162	-140.155	365	29-Jun-2014	-6	N.Perry	Tundra	Malaise Trap		Ivvavik NP	Trap 2
BIOUG16993-C11	Cantharidae	Cantharinae	Dichelotarsus lapponicus	BOLD:ACD1483	582[0n]	KR485789	Centre for Biodiversity Genomics	BIOUG16993-C11	A	Canada	Yukon Territory	Ivvavik National Park			69.162	-140.155	365	29-Jun-2014	-6	N.Perry	Tundra	Malaise Trap		Ivvavik NP	Trap 2
BIOUG16993-C12	Cantharidae	Cantharinae	Dichelotarsus lapponicus	BOLD:ACD1483	582[0n]	KR487923	Centre for Biodiversity Genomics	BIOUG16993-C12	A	Canada	Yukon Territory	Ivvavik National Park			69.162	-140.155	365	29-Jun-2014	-6	N.Perry	Tundra	Malaise Trap		Ivvavik NP	Trap 2
BIOUG16993-D01	Cantharidae	Cantharinae	Dichelotarsus lapponicus	BOLD:ACD1483	555[1n]	KR491318	Centre for Biodiversity Genomics	BIOUG16993-D01	A	Canada	Yukon Territory	Ivvavik National Park			69.162	-140.155	365	29-Jun-2014	-6	N.Perry	Tundra	Malaise Trap		Ivvavik NP	Trap 2
10PCCOL-0432	Cantharidae	Malthininae	Malthodes pumilus	BOLD:AAP7843	658[0n]	JF888155	Centre for Biodiversity Genomics	10PCCOL-0432	A	Canada	Ontario	Sudbury	Laurentian University Hiking Trl.	Birch forest	46.4613	-80.9685	280	08-Jun-2010		BIObus 2010		Hand Collection			Cool: sunny Freehand Sampling
BARS_2015_26_633	Cantharidae	Malthininae	Malthodes pumilus	BOLD:AAP7843	567[0n]	MG057780	Centre for Biodiversity Genomics		A	Canada	Ontario	Peterborough			44.318	-78.372	267	13-Jun-2015	-6	B. McClenaghan	farm	Malaise Trap	traps open from dawn until dusk
BARS_2015_34_305	Cantharidae	Malthininae	Malthodes pumilus	BOLD:AAP7843	588[0n]	MG060470	Centre for Biodiversity Genomics		A	Canada	Ontario	Peterborough			44.253	-78.415	262	30-May-2015	-6	B. McClenaghan	farm	Malaise Trap	traps open from dawn until dusk
BIOUG00971-G04	Cantharidae	Malthininae	Malthodes pumilus	BOLD:AAP7843	658[0n]	KR486845	Centre for Biodiversity Genomics	BIOUG00971-G04	A	Canada	Ontario	Leeds and Grenville	Elizabethtown-Kitley	4452 Rowsome Rd., Elizabethtown	44.621	-75.773	112	04-Jun-2010	-2	James Sones	Temperate mixed forest	Malaise Trap			June 2-4, 2010
BIOUG00971-G06	Cantharidae	Malthininae	Malthodes pumilus	BOLD:AAP7843	658[0n]	KR484425	Centre for Biodiversity Genomics	BIOUG00971-G06	A	Canada	Ontario	Leeds and Grenville	Elizabethtown-Kitley	4452 Rowsome Rd., Elizabethtown	44.621	-75.773	112	06-Jun-2010	-2	James Sones	Temperate mixed forest	Malaise Trap			June 4-6, 2010
BIOUG00971-G09	Cantharidae	Malthininae	Malthodes pumilus	BOLD:AAP7843	658[0n]	KR490463	Centre for Biodiversity Genomics	BIOUG00971-G09	A	Canada	Ontario	Leeds and Grenville	Elizabethtown-Kitley	4452 Rowsome Rd., Elizabethtown	44.621	-75.773	112	08-Jun-2010	-2	James Sones	Temperate mixed forest	Malaise Trap			June 6-8, 2010
BIOUG00971-G12	Cantharidae	Malthininae	Malthodes pumilus	BOLD:AAP7843	658[0n]	KR488527	Centre for Biodiversity Genomics	BIOUG00971-G12	A	Canada	Ontario	Leeds and Grenville	Elizabethtown-Kitley	4452 Rowsome Rd., Elizabethtown	44.621	-75.773	112	14-Jun-2010	-2	James Sones	Temperate mixed forest	Malaise Trap			June 12-14, 2010
BIOUG01649-B12	Cantharidae	Malthininae	Malthodes pumilus	BOLD:AAP7843	658[0n]	KR487478	Centre for Biodiversity Genomics			Canada	Ontario	Leeds and Grenville	Elizabethtown-Kitley	4452 Rowsome Rd., Elizabethtown	44.618	-75.775	111	20-Jun-2011	-5	James Sones	Temperate mixed forest	Malaise Trap			June 15-20, 2011
BIOUG01649-G02	Cantharidae	Malthininae	Malthodes pumilus	BOLD:AAP7843	658[0n]	KR482110	Centre for Biodiversity Genomics			Canada	Ontario	Leeds and Grenville	Elizabethtown-Kitley	4452 Rowsome Rd., Elizabethtown	44.618	-75.775	111	20-Jun-2011	-5	James Sones	Temperate mixed forest	Malaise Trap			June 15-20, 2011
BIOUG02747-C07	Cantharidae	Malthininae	Malthodes pumilus	BOLD:AAP7843	641[0n]	KM846239	Centre for Biodiversity Genomics	BIOUG02747-C07		Canada	Ontario	Thousand Islands National Park	Jones Creek by Mallorytown	County Road 5	44.475	-75.865	117	15-Jun-2012	-7	Parks Canada Staff	Forest	Malaise Trap	Sugar maple and white birch|heavy rain early in week, mild and sunny for rest of week	Thousand Islands NP
BIOUG02747-C12	Cantharidae	Malthininae	Malthodes pumilus	BOLD:AAP7843	638[0n]	KM842496	Centre for Biodiversity Genomics	BIOUG02747-C12		Canada	Ontario	Thousand Islands National Park	Jones Creek by Mallorytown	County Road 5	44.475	-75.865	117	15-Jun-2012	-7	Parks Canada Staff	Forest	Malaise Trap	Sugar maple and white birch|heavy rain early in week, mild and sunny for rest of week	Thousand Islands NP
BIOUG02747-D08	Cantharidae	Malthininae	Malthodes pumilus	BOLD:AAP7843	641[0n]	KM842290	Centre for Biodiversity Genomics	BIOUG02747-D08		Canada	Ontario	Thousand Islands National Park	Jones Creek by Mallorytown	County Road 5	44.475	-75.865	117	15-Jun-2012	-7	Parks Canada Staff	Forest	Malaise Trap	Sugar maple and white birch|heavy rain early in week, mild and sunny for rest of week	Thousand Islands NP
BIOUG02747-E03	Cantharidae	Malthininae	Malthodes pumilus	BOLD:AAP7843	642[0n]	KM844278	Centre for Biodiversity Genomics	BIOUG02747-E03		Canada	Ontario	Thousand Islands National Park	Jones Creek by Mallorytown	County Road 5	44.475	-75.865	117	15-Jun-2012	-7	Parks Canada Staff	Forest	Malaise Trap	Sugar maple and white birch|heavy rain early in week, mild and sunny for rest of week	Thousand Islands NP
BIOUG02747-F04	Cantharidae	Malthininae	Malthodes pumilus	BOLD:AAP7843	639[0n]	KM841503	Centre for Biodiversity Genomics	BIOUG02747-F04		Canada	Ontario	Thousand Islands National Park	Jones Creek by Mallorytown	County Road 5	44.475	-75.865	117	15-Jun-2012	-7	Parks Canada Staff	Forest	Malaise Trap	Sugar maple and white birch|heavy rain early in week, mild and sunny for rest of week	Thousand Islands NP
BIOUG02856-D07	Cantharidae	Malthininae	Malthodes pumilus	BOLD:AAP7843	658[0n]	KR488663	Centre for Biodiversity Genomics	BIOUG02856-D07		Canada	Ontario	Wellington County	Puslinch Township	Concession 11/Hume Rd	43.537	-80.134	320	12-Jun-2010	-7	Paul Hebert	Temperate mixed forest	Malaise Trap			June 5-12
BIOUG03059-E12	Cantharidae	Malthininae	Malthodes pumilus	BOLD:AAP7843	599[0n]	KM847103	Centre for Biodiversity Genomics	BIOUG03059-E12		Canada	Alberta	Elk Island National Park	Astotin Lake	The Point, near administration/warden office	53.685	-112.86	719	29-Jun-2012	-7	Stephanie Church	Forest	Malaise Trap	peninsula, emergent white birch/willow/trembling aspen	Elk Island NP
BIOUG03059-G10	Cantharidae	Malthininae	Malthodes pumilus	BOLD:AAP7843	601[0n]	KM848657	Centre for Biodiversity Genomics	BIOUG03059-G10		Canada	Alberta	Elk Island National Park	Astotin Lake	The Point, near administration/warden office	53.685	-112.86	719	13-Jul-2012	-7	Stephanie Church	Forest	Malaise Trap	peninsula, emergent white birch/willow/trembling aspen	Elk Island NP
BIOUG03059-G11	Cantharidae	Malthininae	Malthodes pumilus	BOLD:AAP7843	631[0n]	KM841738	Centre for Biodiversity Genomics	BIOUG03059-G11		Canada	Alberta	Elk Island National Park	Astotin Lake	The Point, near administration/warden office	53.685	-112.86	719	13-Jul-2012	-7	Stephanie Church	Forest	Malaise Trap	peninsula, emergent white birch/willow/trembling aspen	Elk Island NP
BIOUG03059-G12	Cantharidae	Malthininae	Malthodes pumilus	BOLD:AAP7843	627[0n]	KM848097	Centre for Biodiversity Genomics	BIOUG03059-G12		Canada	Alberta	Elk Island National Park	Astotin Lake	The Point, near administration/warden office	53.685	-112.86	719	13-Jul-2012	-7	Stephanie Church	Forest	Malaise Trap	peninsula, emergent white birch/willow/trembling aspen	Elk Island NP
BIOUG03059-H01	Cantharidae	Malthininae	Malthodes pumilus	BOLD:AAP7843	628[0n]	KM844735	Centre for Biodiversity Genomics	BIOUG03059-H01		Canada	Alberta	Elk Island National Park	Astotin Lake	The Point, near administration/warden office	53.685	-112.86	719	13-Jul-2012	-7	Stephanie Church	Forest	Malaise Trap	peninsula, emergent white birch/willow/trembling aspen	Elk Island NP
BIOUG03059-H05	Cantharidae	Malthininae	Malthodes pumilus	BOLD:AAP7843	614[0n]	KM850902	Centre for Biodiversity Genomics	BIOUG03059-H05		Canada	Alberta	Elk Island National Park	Astotin Lake	The Point, near administration/warden office	53.685	-112.86	719	13-Jul-2012	-7	Stephanie Church	Forest	Malaise Trap	peninsula, emergent white birch/willow/trembling aspen	Elk Island NP
BIOUG03059-H06	Cantharidae	Malthininae	Malthodes pumilus	BOLD:AAP7843	632[0n]	KM845228	Centre for Biodiversity Genomics	BIOUG03059-H06		Canada	Alberta	Elk Island National Park	Astotin Lake	The Point, near administration/warden office	53.685	-112.86	719	13-Jul-2012	-7	Stephanie Church	Forest	Malaise Trap	peninsula, emergent white birch/willow/trembling aspen	Elk Island NP
BIOUG03059-H09	Cantharidae	Malthininae	Malthodes pumilus	BOLD:AAP7843	599[0n]	KM847464	Centre for Biodiversity Genomics	BIOUG03059-H09		Canada	Alberta	Elk Island National Park	Astotin Lake	The Point, near administration/warden office	53.685	-112.86	719	13-Jul-2012	-7	Stephanie Church	Forest	Malaise Trap	peninsula, emergent white birch/willow/trembling aspen	Elk Island NP
BIOUG03377-A11	Cantharidae	Malthininae	Malthodes pumilus	BOLD:AAP7843	632[0n]	KM849789	Centre for Biodiversity Genomics	BIOUG03377-A11		Canada	Alberta	Waterton Lakes National Park	Hwy 6, just east of Hwy 5	Foothills Parkland Region	49.106	-113.819	1303	04-Jul-2012	-7	Emma Sylvester	Forest	Malaise Trap	Aspen forest	Waterton Lakes NP
BIOUG03377-B01	Cantharidae	Malthininae	Malthodes pumilus	BOLD:AAP7843	632[0n]	KM845568	Centre for Biodiversity Genomics	BIOUG03377-B01		Canada	Alberta	Waterton Lakes National Park	Hwy 6, just east of Hwy 5	Foothills Parkland Region	49.106	-113.819	1303	04-Jul-2012	-7	Emma Sylvester	Forest	Malaise Trap	Aspen forest	Waterton Lakes NP
BIOUG03377-B02	Cantharidae	Malthininae	Malthodes pumilus	BOLD:AAP7843	639[2n]	KM848991	Centre for Biodiversity Genomics	BIOUG03377-B02		Canada	Alberta	Waterton Lakes National Park	Hwy 6, just east of Hwy 5	Foothills Parkland Region	49.106	-113.819	1303	04-Jul-2012	-7	Emma Sylvester	Forest	Malaise Trap	Aspen forest	Waterton Lakes NP
BIOUG03377-B06	Cantharidae	Malthininae	Malthodes pumilus	BOLD:AAP7843	632[0n]	KM842593	Centre for Biodiversity Genomics	BIOUG03377-B06		Canada	Alberta	Waterton Lakes National Park	Hwy 6, just east of Hwy 5	Foothills Parkland Region	49.083	-113.876	1338	17-Jul-2012	-7	Emma Sylvester	Forest	Malaise Trap	Aspen forest	Waterton Lakes NP	Gap in dates due to bear issues: trap moved to new location
BIOUG03377-B07	Cantharidae	Malthininae	Malthodes pumilus	BOLD:AAP7843	632[0n]	KM844031	Centre for Biodiversity Genomics	BIOUG03377-B07		Canada	Alberta	Waterton Lakes National Park	Hwy 6, just east of Hwy 5	Foothills Parkland Region	49.083	-113.876	1338	17-Jul-2012	-7	Emma Sylvester	Forest	Malaise Trap	Aspen forest	Waterton Lakes NP	Gap in dates due to bear issues: trap moved to new location
BIOUG03377-C02	Cantharidae	Malthininae	Malthodes pumilus	BOLD:AAP7843	629[0n]	KM845903	Centre for Biodiversity Genomics	BIOUG03377-C02		Canada	Alberta	Waterton Lakes National Park	Hwy 6, just east of Hwy 5	Foothills Parkland Region	49.083	-113.876	1338	17-Jul-2012	-7	Emma Sylvester	Forest	Malaise Trap	Aspen forest	Waterton Lakes NP	Gap in dates due to bear issues: trap moved to new location
BIOUG03377-D07	Cantharidae	Malthininae	Malthodes pumilus	BOLD:AAP7843	632[0n]	KM849955	Centre for Biodiversity Genomics	BIOUG03377-D07		Canada	Alberta	Waterton Lakes National Park	Hwy 6, just east of Hwy 5	Foothills Parkland Region	49.083	-113.876	1338	17-Jul-2012	-7	Emma Sylvester	Forest	Malaise Trap	Aspen forest	Waterton Lakes NP	Gap in dates due to bear issues: trap moved to new location
BIOUG03394-F09	Cantharidae	Malthininae	Malthodes pumilus	BOLD:AAP7843	635[1n]	KM848875	Centre for Biodiversity Genomics	BIOUG03394-F09	A	Canada	Manitoba	Riding Mountain National Park	Arrowhead Trail		50.676	-99.898	663	09-Jul-2012	-7	Melanie, Roberta Tesar	Forest	Malaise Trap	Mixed wood, medium stage aspen stand	Riding Mountain NP
BIOUG03394-F12	Cantharidae	Malthininae	Malthodes pumilus	BOLD:AAP7843	636[0n]	KM844793	Centre for Biodiversity Genomics	BIOUG03394-F12	A	Canada	Manitoba	Riding Mountain National Park	Arrowhead Trail		50.676	-99.898	663	09-Jul-2012	-7	Melanie, Roberta Tesar	Forest	Malaise Trap	Mixed wood, medium stage aspen stand	Riding Mountain NP
BIOUG03394-G01	Cantharidae	Malthininae	Malthodes pumilus	BOLD:AAP7843	642[0n]	KM845685	Centre for Biodiversity Genomics	BIOUG03394-G01	A	Canada	Manitoba	Riding Mountain National Park	Arrowhead Trail		50.676	-99.898	663	09-Jul-2012	-7	Melanie, Roberta Tesar	Forest	Malaise Trap	Mixed wood, medium stage aspen stand	Riding Mountain NP
BIOUG03417-H01	Cantharidae	Malthininae	Malthodes pumilus	BOLD:AAP7843	632[0n]	KM843689	Centre for Biodiversity Genomics	BIOUG03417-H01	A	Canada	Ontario	Bruce Peninsula National Park	Off trail near Visitors Centre		45.258	-81.655	188.944	18-Jul-2012	-6	Jenna McQuire	Forest	Malaise Trap	Cedar stand - boreal forest	Bruce Peninsula NP
BIOUG03417-H06	Cantharidae	Malthininae	Malthodes pumilus	BOLD:AAP7843	599[0n]	KM846945	Centre for Biodiversity Genomics	BIOUG03417-H06	A	Canada	Ontario	Bruce Peninsula National Park	Off trail near Visitors Centre		45.258	-81.655	188.944	18-Jul-2012	-6	Jenna McQuire	Forest	Malaise Trap	Cedar stand - boreal forest	Bruce Peninsula NP
BIOUG03521-B03	Cantharidae	Malthininae	Malthodes pumilus	BOLD:AAP7843	638[0n]	KM848908	Centre for Biodiversity Genomics	BIOUG03521-B03	A	Canada	Alberta	Banff National Park	Storm Mountain	Adjacent to train track and Bow River	51.282	-115.944	1462	20-Jun-2012	-5	BIOBus 2012	Forest	Pan Trap	10 Pan Traps|mostly cloudy and 16C when site was dismantled|low alpine dry slope, temperate forest	Banff NP
BIOUG03582-A03	Cantharidae	Malthininae	Malthodes pumilus	BOLD:AAP7843	631[0n]	KM849975	Centre for Biodiversity Genomics	BIOUG03582-A03	A	Canada	Alberta	Jasper National Park	Highway 16 / 93A Junction		52.867	-118.077	1060	11-Jul-2012	-7	B. Sharp	Forest	Malaise Trap	thinned out lodgepole pine stand, valley basin	Jasper NP
BIOUG03648-A01	Cantharidae	Malthininae	Malthodes pumilus	BOLD:AAP7843	631[0n]	KM847798	Centre for Biodiversity Genomics	BIOUG03648-A01		Canada	Alberta	Elk Island National Park	Astotin Lake	The Point, near administration/warden office	53.685	-112.86	719	13-Jul-2012	-7	Stephanie Church	Forest	Malaise Trap	peninsula, emergent white birch/willow/trembling aspen	Elk Island NP
BIOUG03751-A03	Cantharidae	Malthininae	Malthodes pumilus	BOLD:AAP7843	630[0n]	KM850462	Centre for Biodiversity Genomics	BIOUG03751-A03	A	Canada	Manitoba	Riding Mountain National Park	Arrowhead Trail		50.676	-99.898	663	09-Jul-2012	-7	Melanie, Roberta Tesar	Forest	Malaise Trap	Mixed wood, medium stage aspen stand	Riding Mountain NP
BIOUG03751-A06	Cantharidae	Malthininae	Malthodes pumilus	BOLD:AAP7843	638[0n]	KM843563	Centre for Biodiversity Genomics	BIOUG03751-A06	A	Canada	Manitoba	Riding Mountain National Park	Arrowhead Trail		50.676	-99.898	663	09-Jul-2012	-7	Melanie, Roberta Tesar	Forest	Malaise Trap	Mixed wood, medium stage aspen stand	Riding Mountain NP
BIOUG03751-B04	Cantharidae	Malthininae	Malthodes pumilus	BOLD:AAP7843	633[0n]	KM844692	Centre for Biodiversity Genomics	BIOUG03751-B04	A	Canada	Manitoba	Riding Mountain National Park	Arrowhead Trail		50.676	-99.898	663	09-Jul-2012	-7	Melanie, Roberta Tesar	Forest	Malaise Trap	Mixed wood, medium stage aspen stand	Riding Mountain NP
BIOUG03751-B05	Cantharidae	Malthininae	Malthodes pumilus	BOLD:AAP7843	613[0n]	KM842586	Centre for Biodiversity Genomics	BIOUG03751-B05	A	Canada	Manitoba	Riding Mountain National Park	Arrowhead Trail		50.676	-99.898	663	09-Jul-2012	-7	Melanie, Roberta Tesar	Forest	Malaise Trap	Mixed wood, medium stage aspen stand	Riding Mountain NP
BIOUG03751-C02	Cantharidae	Malthininae	Malthodes pumilus	BOLD:AAP7843	628[0n]	KM845932	Centre for Biodiversity Genomics	BIOUG03751-C02	A	Canada	Manitoba	Riding Mountain National Park	Arrowhead Trail		50.676	-99.898	663	09-Jul-2012	-7	Melanie, Roberta Tesar	Forest	Malaise Trap	Mixed wood, medium stage aspen stand	Riding Mountain NP
BIOUG03751-E09	Cantharidae	Malthininae	Malthodes pumilus	BOLD:AAP7843	614[0n]	KM849393	Centre for Biodiversity Genomics	BIOUG03751-E09	A	Canada	Manitoba	Riding Mountain National Park	Arrowhead Trail		50.676	-99.898	663	09-Jul-2012	-7	Melanie, Roberta Tesar	Forest	Malaise Trap	Mixed wood, medium stage aspen stand	Riding Mountain NP
BIOUG03751-E11	Cantharidae	Malthininae	Malthodes pumilus	BOLD:AAP7843	636[0n]	KM849487	Centre for Biodiversity Genomics	BIOUG03751-E11	A	Canada	Manitoba	Riding Mountain National Park	Arrowhead Trail		50.676	-99.898	663	09-Jul-2012	-7	Melanie, Roberta Tesar	Forest	Malaise Trap	Mixed wood, medium stage aspen stand	Riding Mountain NP
BIOUG03942-C10	Cantharidae	Malthininae	Malthodes pumilus	BOLD:AAP7843	614[0n]	KM847732	Centre for Biodiversity Genomics	BIOUG03942-C10	A	Canada	Alberta	Banff National Park	Corral Creek old road		51.407	-116.154	1539	17-Jun-2012		BIOBus 2012	Wetland	Sweep Net	standard 5 min sweeping (2), 4 sweepers|sunny period between rain, 15C	Banff NP
BIOUG03942-D02	Cantharidae	Malthininae	Malthodes pumilus	BOLD:AAP7843	614[0n]	KM850983	Centre for Biodiversity Genomics	BIOUG03942-D02	A	Canada	Alberta	Banff National Park	Corral Creek old road		51.407	-116.154	1539	19-Jun-2012		BIOBus 2012	Wetland	Sweep Net	standard 5 min sweeping (3), 4 sweepers|sunny with some clouds, overcast in the distance, 27C	Banff NP
BIOUG04352-A08	Cantharidae	Malthininae	Malthodes pumilus	BOLD:AAP7843	613[0n]	KM843262	Centre for Biodiversity Genomics	BIOUG04352-A08	A	Canada	Ontario	Bruce Peninsula National Park	Off trail near Visitors Centre		45.258	-81.655	188.944	07-Jul-2012	-9	Jenna McQuire	Forest	Malaise Trap	Cedar stand - boreal forest	Bruce Peninsula NP
BIOUG04352-B01	Cantharidae	Malthininae	Malthodes pumilus	BOLD:AAP7843	639[0n]	KM845846	Centre for Biodiversity Genomics	BIOUG04352-B01	A	Canada	Ontario	Bruce Peninsula National Park	Off trail near Visitors Centre		45.258	-81.655	188.944	07-Jul-2012	-9	Jenna McQuire	Forest	Malaise Trap	Cedar stand - boreal forest	Bruce Peninsula NP
BIOUG04352-B04	Cantharidae	Malthininae	Malthodes pumilus	BOLD:AAP7843	640[0n]	KM849417	Centre for Biodiversity Genomics	BIOUG04352-B04	A	Canada	Ontario	Bruce Peninsula National Park	Off trail near Visitors Centre		45.258	-81.655	188.944	07-Jul-2012	-9	Jenna McQuire	Forest	Malaise Trap	Cedar stand - boreal forest	Bruce Peninsula NP
BIOUG04451-B08	Cantharidae	Malthininae	Malthodes pumilus	BOLD:AAP7843	637[0n]	KM844484	Centre for Biodiversity Genomics	BIOUG04451-B08		Canada	Alberta	Elk Island National Park	Wood Bison Trail		53.567	-112.841	722	03-Jul-2012	-4	BIOBus 2012	Forest	Malaise Trap	2 malaise traps|overcast with drizzle|14C on end date|aspen forest, rose bushes in understory	Elk Island NP
BIOUG04451-B09	Cantharidae	Malthininae	Malthodes pumilus	BOLD:AAP7843	637[0n]	KM845829	Centre for Biodiversity Genomics	BIOUG04451-B09		Canada	Alberta	Elk Island National Park	Wood Bison Trail		53.567	-112.841	722	03-Jul-2012	-4	BIOBus 2012	Forest	Malaise Trap	2 malaise traps|overcast with drizzle|14C on end date|aspen forest, rose bushes in understory	Elk Island NP
BIOUG04451-E04	Cantharidae	Malthininae	Malthodes pumilus	BOLD:AAP7843	630[0n]	KM843397	Centre for Biodiversity Genomics	BIOUG04451-E04		Canada	Alberta	Elk Island National Park	Wood Bison Trail		53.567	-112.841	722	03-Jul-2012	-4	BIOBus 2012	Forest	Malaise Trap	2 malaise traps|overcast with drizzle|14C on end date|aspen forest, rose bushes in understory	Elk Island NP
BIOUG04451-E05	Cantharidae	Malthininae	Malthodes pumilus	BOLD:AAP7843	637[0n]	KM841502	Centre for Biodiversity Genomics	BIOUG04451-E05		Canada	Alberta	Elk Island National Park	Wood Bison Trail		53.567	-112.841	722	03-Jul-2012	-4	BIOBus 2012	Forest	Malaise Trap	2 malaise traps|overcast with drizzle|14C on end date|aspen forest, rose bushes in understory	Elk Island NP
BIOUG04451-E11	Cantharidae	Malthininae	Malthodes pumilus	BOLD:AAP7843	639[0n]	KM850955	Centre for Biodiversity Genomics	BIOUG04451-E11		Canada	Alberta	Elk Island National Park	Wood Bison Trail		53.567	-112.841	722	03-Jul-2012	-4	BIOBus 2012	Forest	Malaise Trap	2 malaise traps|overcast with drizzle|14C on end date|aspen forest, rose bushes in understory	Elk Island NP
BIOUG04451-F07	Cantharidae	Malthininae	Malthodes pumilus	BOLD:AAP7843	629[0n]	KM846215	Centre for Biodiversity Genomics	BIOUG04451-F07		Canada	Alberta	Elk Island National Park	Wood Bison Trail		53.567	-112.841	722	03-Jul-2012	-4	BIOBus 2012	Forest	Malaise Trap	2 malaise traps|overcast with drizzle|14C on end date|aspen forest, rose bushes in understory	Elk Island NP
BIOUG04644-D03	Cantharidae	Malthininae	Malthodes pumilus	BOLD:AAP7843	637[0n]	KM849082	Centre for Biodiversity Genomics	BIOUG04644-D03		Canada	Alberta	Elk Island National Park	Wood Bison Trail		53.567	-112.841	722	03-Jul-2012	-4	BIOBus 2012	Forest	Intercept Trap	1 intercept trap|overcast with drizzle|14C on end date|aspen forest, rose bushes in understory	Elk Island NP
BIOUG04644-G01	Cantharidae	Malthininae	Malthodes pumilus	BOLD:AAP7843	611[0n]	KM847451	Centre for Biodiversity Genomics	BIOUG04644-G01		Canada	Alberta	Elk Island National Park	Wood Bison Trail		53.567	-112.841	722	03-Jul-2012	-4	BIOBus 2012	Forest	Intercept Trap	1 intercept trap|overcast with drizzle|14C on end date|aspen forest, rose bushes in understory	Elk Island NP
BIOUG04644-G10	Cantharidae	Malthininae	Malthodes pumilus	BOLD:AAP7843	608[0n]	KM849146	Centre for Biodiversity Genomics	BIOUG04644-G10		Canada	Alberta	Elk Island National Park	Wood Bison Trail		53.567	-112.841	722	03-Jul-2012	-4	BIOBus 2012	Forest	Intercept Trap	1 intercept trap|overcast with drizzle|14C on end date|aspen forest, rose bushes in understory	Elk Island NP
BIOUG04644-H05	Cantharidae	Malthininae	Malthodes pumilus	BOLD:AAP7843	637[0n]	KM848634	Centre for Biodiversity Genomics	BIOUG04644-H05		Canada	Alberta	Elk Island National Park	Wood Bison Trail		53.567	-112.841	722	03-Jul-2012	-4	BIOBus 2012	Forest	Intercept Trap	1 intercept trap|overcast with drizzle|14C on end date|aspen forest, rose bushes in understory	Elk Island NP
BIOUG04827-A03	Cantharidae	Malthininae	Malthodes pumilus	BOLD:AAP7843	591[0n]	KM842515	Centre for Biodiversity Genomics	BIOUG04827-A03		Canada	Alberta	Elk Island National Park	Wood Bison Trail		53.567	-112.841	722	03-Jul-2012	-4	BIOBus 2012	Forest	Pan Trap	10 pan traps|overcast with drizzle|14C on end date|aspen forest, rose bushes in understory	Elk Island NP
BIOUG04827-E01	Cantharidae	Malthininae	Malthodes pumilus	BOLD:AAP7843	594[0n]	KM845782	Centre for Biodiversity Genomics	BIOUG04827-E01		Canada	Alberta	Elk Island National Park	Wood Bison Trail		53.567	-112.841	722	03-Jul-2012	-4	BIOBus 2012	Forest	Pan Trap	10 pan traps|overcast with drizzle|14C on end date|aspen forest, rose bushes in understory	Elk Island NP
BIOUG05829-F05	Cantharidae	Malthininae	Malthodes pumilus	BOLD:AAP7843	632[0n]	KM850392	Centre for Biodiversity Genomics	BIOUG05829-F05	A	Canada	Ontario	Bruce Peninsula National Park	Off trail near Visitors Centre		45.258	-81.655	188.944	28-Jun-2012	-7	Scott Parker	Forest	Malaise Trap	Cedar stand - boreal forest	Bruce Peninsula NP
BIOUG05829-G08	Cantharidae	Malthininae	Malthodes pumilus	BOLD:AAP7843	614[0n]	KM846645	Centre for Biodiversity Genomics	BIOUG05829-G08	A	Canada	Ontario	Bruce Peninsula National Park	Off trail near Visitors Centre		45.258	-81.655	188.944	28-Jun-2012	-7	Scott Parker	Forest	Malaise Trap	Cedar stand - boreal forest	Bruce Peninsula NP
BIOUG05881-F05	Cantharidae	Malthininae	Malthodes pumilus	BOLD:AAP7843	594[0n]	KM847722	Centre for Biodiversity Genomics	BIOUG05881-F05		Canada	Alberta	Elk Island National Park	Wood Bison Trail		53.567	-112.851	722	01-Jul-2012		BIOBus 2012	Wetland	Sweep Net	standard 5 min sweeping (2)|overcast|15C|4 sweepers|wetland alongside aspen forest, lots of tall grass	Elk Island NP
BIOUG05881-H01	Cantharidae	Malthininae	Malthodes pumilus	BOLD:AAP7843	567[0n]	KM849141	Centre for Biodiversity Genomics	BIOUG05881-H01		Canada	Alberta	Elk Island National Park	Wood Bison Trail		53.567	-112.851	722	02-Jul-2012		BIOBus 2012	Wetland	Sweep Net	standard 5 min sweeping (3)|partly cloudy, brief drizzle|22C|4 sweepers|wetland alongside aspen forest, lots of tall grass	Elk Island NP
BIOUG05963-A10	Cantharidae	Malthininae	Malthodes pumilus	BOLD:AAP7843	604[0n]	KM849737	Centre for Biodiversity Genomics	BIOUG05963-A10		Canada	Alberta	Elk Island National Park	Wood Bison Trail		53.567	-112.851	722	03-Jul-2012	-4	BIOBus 2012	Wetland	Malaise Trap	2 malaise traps|overcast with slight raindrops|14C on end date|wetland alongside aspen forest, lots of tall grass	Elk Island NP
BIOUG05963-C10	Cantharidae	Malthininae	Malthodes pumilus	BOLD:AAP7843	604[0n]	KM847828	Centre for Biodiversity Genomics	BIOUG05963-C10		Canada	Alberta	Elk Island National Park	Wood Bison Trail		53.567	-112.851	722	03-Jul-2012	-4	BIOBus 2012	Wetland	Malaise Trap	2 malaise traps|overcast with slight raindrops|14C on end date|wetland alongside aspen forest, lots of tall grass	Elk Island NP
BIOUG05963-C11	Cantharidae	Malthininae	Malthodes pumilus	BOLD:AAP7843	602[0n]	KM846123	Centre for Biodiversity Genomics	BIOUG05963-C11		Canada	Alberta	Elk Island National Park	Wood Bison Trail		53.567	-112.851	722	03-Jul-2012	-4	BIOBus 2012	Wetland	Malaise Trap	2 malaise traps|overcast with slight raindrops|14C on end date|wetland alongside aspen forest, lots of tall grass	Elk Island NP
BIOUG05963-D01	Cantharidae	Malthininae	Malthodes pumilus	BOLD:AAP7843	602[0n]	KM842679	Centre for Biodiversity Genomics	BIOUG05963-D01		Canada	Alberta	Elk Island National Park	Wood Bison Trail		53.567	-112.851	722	03-Jul-2012	-4	BIOBus 2012	Wetland	Pan Trap	10 pan traps|overcast with slight raindrops|14C on end date|wetland alongside aspen forest, lots of tall grass	Elk Island NP
BIOUG05963-F12	Cantharidae	Malthininae	Malthodes pumilus	BOLD:AAP7843	604[0n]	KM844467	Centre for Biodiversity Genomics	BIOUG05963-F12		Canada	Alberta	Elk Island National Park	Wood Bison Trail		53.567	-112.851	722	03-Jul-2012	-4	BIOBus 2012	Wetland	Pan Trap	10 pan traps|overcast with slight raindrops|14C on end date|wetland alongside aspen forest, lots of tall grass	Elk Island NP
BIOUG06167-A08	Cantharidae	Malthininae	Malthodes pumilus	BOLD:AAP7843	593[0n]	KM845610	Centre for Biodiversity Genomics	BIOUG06167-A08	A	Canada	Ontario	Bruce Peninsula National Park	Off trail near Visitors Centre		45.258	-81.655	188.944	12-Jul-2012	-7	Jenna McQuire	Forest	Malaise Trap	Cedar stand - boreal forest	Bruce Peninsula NP
BIOUG06167-A09	Cantharidae	Malthininae	Malthodes pumilus	BOLD:AAP7843	436[1n]	KM846127	Centre for Biodiversity Genomics	BIOUG06167-A09	A	Canada	Ontario	Bruce Peninsula National Park	Off trail near Visitors Centre		45.258	-81.655	188.944	12-Jul-2012	-7	Jenna McQuire	Forest	Malaise Trap	Cedar stand - boreal forest	Bruce Peninsula NP
BIOUG06167-A10	Cantharidae	Malthininae	Malthodes pumilus	BOLD:AAP7843	597[0n]	KM844077	Centre for Biodiversity Genomics	BIOUG06167-A10	A	Canada	Ontario	Bruce Peninsula National Park	Off trail near Visitors Centre		45.258	-81.655	188.944	12-Jul-2012	-7	Jenna McQuire	Forest	Malaise Trap	Cedar stand - boreal forest	Bruce Peninsula NP
BIOUG06877-C03	Cantharidae	Malthininae	Malthodes pumilus	BOLD:AAP7843	599[2n]	KM849650	Centre for Biodiversity Genomics	BIOUG06877-C03		Canada	Alberta	Waterton Lakes National Park	Hwy 6, just east of Hwy 5	Foothills Parkland Region	49.083	-113.876	1338	24-Jul-2012	-7	Cyndi Smith	Forest	Malaise Trap	Aspen forest	Waterton Lakes NP
BIOUG06877-D03	Cantharidae	Malthininae	Malthodes pumilus	BOLD:AAP7843	595[0n]	KM844644	Centre for Biodiversity Genomics	BIOUG06877-D03		Canada	Alberta	Waterton Lakes National Park	Hwy 6, just east of Hwy 5	Foothills Parkland Region	49.083	-113.876	1338	24-Jul-2012	-7	Cyndi Smith	Forest	Malaise Trap	Aspen forest	Waterton Lakes NP
BIOUG06877-D10	Cantharidae	Malthininae	Malthodes pumilus	BOLD:AAP7843	570[0n]	KM842623	Centre for Biodiversity Genomics	BIOUG06877-D10		Canada	Alberta	Waterton Lakes National Park	Hwy 6, just east of Hwy 5	Foothills Parkland Region	49.083	-113.876	1338	24-Jul-2012	-7	Cyndi Smith	Forest	Malaise Trap	Aspen forest	Waterton Lakes NP
BIOUG06958-B03	Cantharidae	Malthininae	Malthodes pumilus	BOLD:AAP7843	546[0n]	KM846980	Centre for Biodiversity Genomics	BIOUG06958-B03	I	Canada	Ontario	Thousand Islands National Park	Jones Creek by Mallorytown	County Road 5	44.475	-75.865	117	08-Jun-2012	-7	Parks Canada Staff	Forest	Malaise Trap	Sugar maple and white birch|warm, breezy, 16-28C	Thousand Islands NP
BIOUG06958-F06	Cantharidae	Malthininae	Malthodes pumilus	BOLD:AAP7843	532[2n]	KM841535	Centre for Biodiversity Genomics	BIOUG06958-F06	A	Canada	Ontario	Thousand Islands National Park	Jones Creek by Mallorytown	County Road 5	44.475	-75.865	117	22-Jun-2012	-7	Parks Canada Staff	Forest	Malaise Trap	Sugar maple and white birch|warm, sunny 25-35C	Thousand Islands NP
BIOUG06958-F07	Cantharidae	Malthininae	Malthodes pumilus	BOLD:AAP7843	578[1n]	KM847955	Centre for Biodiversity Genomics	BIOUG06958-F07	A	Canada	Ontario	Thousand Islands National Park	Jones Creek by Mallorytown	County Road 5	44.475	-75.865	117	22-Jun-2012	-7	Parks Canada Staff	Forest	Malaise Trap	Sugar maple and white birch|warm, sunny 25-35C	Thousand Islands NP
BIOUG06958-F08	Cantharidae	Malthininae	Malthodes pumilus	BOLD:AAP7843	446[0n]	KM847042	Centre for Biodiversity Genomics	BIOUG06958-F08	A	Canada	Ontario	Thousand Islands National Park	Jones Creek by Mallorytown	County Road 5	44.475	-75.865	117	22-Jun-2012	-7	Parks Canada Staff	Forest	Malaise Trap	Sugar maple and white birch|warm, sunny 25-35C	Thousand Islands NP
BIOUG07500-A03	Cantharidae	Malthininae	Malthodes pumilus	BOLD:AAP7843	609[0n]	KR489304	Centre for Biodiversity Genomics	BIOUG07500-A03		Canada	British Columbia	10 km W Kamloops	New Afton Mine	Grassland Remediated Area (treatment) - Site 2	50.658	-120.528	668	13-Jun-2013		Chrystal Simon	Grassland	Malaise Trap			collected June 6 - June 13, 2013
BIOUG07500-G11	Cantharidae	Malthininae	Malthodes pumilus	BOLD:AAP7843	611[1n]	KR488696	Centre for Biodiversity Genomics	BIOUG07500-G11		Canada	British Columbia	10 km W Kamloops	New Afton Mine	Grassland Remediated Area (treatment) - Site 2	50.658	-120.528	668	13-Jun-2013		Chrystal Simon	Grassland	Malaise Trap			collected June 6 - June 13, 2013
BIOUG07700-G07	Cantharidae	Malthininae	Malthodes pumilus	BOLD:AAP7843	588[0n]	KR484298	Centre for Biodiversity Genomics	BIOUG07700-G07		Canada	British Columbia	10 km W Kamloops	New Afton Mine	Wetland Protected Area (control) - Site 3	50.663	-120.504	702	13-Jun-2013		Chrystal Simon	Wetland	Malaise Trap			collected June 6 - June 13, 2013
BIOUG07700-H01	Cantharidae	Malthininae	Malthodes pumilus	BOLD:AAP7843	588[0n]	KR484750	Centre for Biodiversity Genomics	BIOUG07700-H01		Canada	British Columbia	10 km W Kamloops	New Afton Mine	Wetland Protected Area (control) - Site 3	50.663	-120.504	702	13-Jun-2013		Chrystal Simon	Wetland	Malaise Trap			collected June 6 - June 13, 2013
BIOUG08111-D10	Cantharidae	Malthininae	Malthodes pumilus	BOLD:AAP7843	531[1n]	KR481440	Centre for Biodiversity Genomics	BIOUG08111-D10		Canada	British Columbia	10 km W Kamloops	New Afton Mine	Grassland Protected Area (control) - Site 4	50.672	-120.533	709	27-Jun-2013		Chrystal Simon	Grassland	Malaise Trap			collected June 20 - June 27, 2013
BIOUG09677-H04	Cantharidae	Malthininae	Malthodes pumilus	BOLD:AAP7843	593[0n]	KR122203	Centre for Biodiversity Genomics	BIOUG09677-H04	A	Canada	Ontario	Georgian Bay Islands National Park	Beausoleil Island	Cedar Spring Campground	44.8515	-79.8744	177	11-Jun-2013	-7	Jeff Howard	Forest	Malaise Trap	2 Malaise traps|Mixed forest	Georgian Bay Islands NP
BIOUG09831-C12	Cantharidae	Malthininae	Malthodes pumilus	BOLD:AAP7843	594[0n]	KR128345	Centre for Biodiversity Genomics	BIOUG09831-C12	A	Canada	Ontario	Georgian Bay Islands National Park	Beausoleil Island	Cedar Spring Campground	44.8515	-79.8744	177	26-Jun-2013	-8	Chris Johnstone	Forest	Malaise Trap	2 Malaise traps|Mixed forest	Georgian Bay Islands NP
BIOUG09831-D02	Cantharidae	Malthininae	Malthodes pumilus	BOLD:AAP7843	590[0n]	KR124946	Centre for Biodiversity Genomics	BIOUG09831-D02	A	Canada	Ontario	Georgian Bay Islands National Park	Beausoleil Island	Cedar Spring Campground	44.8515	-79.8744	177	26-Jun-2013	-8	Chris Johnstone	Forest	Malaise Trap	2 Malaise traps|Mixed forest	Georgian Bay Islands NP
BIOUG09831-E03	Cantharidae	Malthininae	Malthodes pumilus	BOLD:AAP7843	590[0n]	KR122194	Centre for Biodiversity Genomics	BIOUG09831-E03	A	Canada	Ontario	Georgian Bay Islands National Park	Beausoleil Island	Cedar Spring Campground	44.8515	-79.8744	177	26-Jun-2013	-8	Chris Johnstone	Forest	Malaise Trap	2 Malaise traps|Mixed forest	Georgian Bay Islands NP
BIOUG09832-B09	Cantharidae	Malthininae	Malthodes pumilus	BOLD:AAP7843	594[0n]	KR125770	Centre for Biodiversity Genomics	BIOUG09832-B09	A	Canada	Ontario	Georgian Bay Islands National Park	Beausoleil Island	Cedar Spring Campground	44.8515	-79.8744	177	26-Jun-2013	-8	Chris Johnstone	Forest	Malaise Trap	2 Malaise traps|Mixed forest	Georgian Bay Islands NP
BIOUG09832-B11	Cantharidae	Malthininae	Malthodes pumilus	BOLD:AAP7843	594[1n]	KR123468	Centre for Biodiversity Genomics	BIOUG09832-B11	A	Canada	Ontario	Georgian Bay Islands National Park	Beausoleil Island	Cedar Spring Campground	44.8515	-79.8744	177	26-Jun-2013	-8	Chris Johnstone	Forest	Malaise Trap	2 Malaise traps|Mixed forest	Georgian Bay Islands NP
BIOUG09833-H11	Cantharidae	Malthininae	Malthodes pumilus	BOLD:AAP7843	590[0n]	KR126073	Centre for Biodiversity Genomics	BIOUG09833-H11	A	Canada	Ontario	Georgian Bay Islands National Park	Beausoleil Island	Cedar Spring Campground	44.8515	-79.8744	177	26-Jun-2013	-8	Chris Johnstone	Forest	Malaise Trap	2 Malaise traps|Mixed forest	Georgian Bay Islands NP
BIOUG10039-F07	Cantharidae	Malthininae	Malthodes pumilus	BOLD:AAP7843	658[0n]	KR122067	Centre for Biodiversity Genomics	BIOUG10039-F07	A	Canada	Newfoundland and Labrador	Gros Morne National Park	James Callaghan Trail (aka Gros Morne Trail)		49.5686	-57.8302	39	16-Jul-2013	-7	Anderson	Forest	Malaise Trap	2 Malaise traps|mature conifer stand, balsam fir, wind damage	Gros Morne NP
BIOUG10039-F10	Cantharidae	Malthininae	Malthodes pumilus	BOLD:AAP7843	651[0n]	KR129473	Centre for Biodiversity Genomics	BIOUG10039-F10	A	Canada	Newfoundland and Labrador	Gros Morne National Park	James Callaghan Trail (aka Gros Morne Trail)		49.5686	-57.8302	39	16-Jul-2013	-7	Anderson	Forest	Malaise Trap	2 Malaise traps|mature conifer stand, balsam fir, wind damage	Gros Morne NP
BIOUG10039-F11	Cantharidae	Malthininae	Malthodes pumilus	BOLD:AAP7843	665[0n]	KR128757	Centre for Biodiversity Genomics	BIOUG10039-F11	A	Canada	Newfoundland and Labrador	Gros Morne National Park	James Callaghan Trail (aka Gros Morne Trail)		49.5686	-57.8302	39	16-Jul-2013	-7	Anderson	Forest	Malaise Trap	2 Malaise traps|mature conifer stand, balsam fir, wind damage	Gros Morne NP
BIOUG10039-F12	Cantharidae	Malthininae	Malthodes pumilus	BOLD:AAP7843	665[0n]	KR129665	Centre for Biodiversity Genomics	BIOUG10039-F12	A	Canada	Newfoundland and Labrador	Gros Morne National Park	James Callaghan Trail (aka Gros Morne Trail)		49.5686	-57.8302	39	16-Jul-2013	-7	Anderson	Forest	Malaise Trap	2 Malaise traps|mature conifer stand, balsam fir, wind damage	Gros Morne NP
BIOUG10039-G03	Cantharidae	Malthininae	Malthodes pumilus	BOLD:AAP7843	673[0n]	KR124653	Centre for Biodiversity Genomics	BIOUG10039-G03	A	Canada	Newfoundland and Labrador	Gros Morne National Park	James Callaghan Trail (aka Gros Morne Trail)		49.5686	-57.8302	39	16-Jul-2013	-7	Anderson	Forest	Malaise Trap	2 Malaise traps|mature conifer stand, balsam fir, wind damage	Gros Morne NP
BIOUG10039-G04	Cantharidae	Malthininae	Malthodes pumilus	BOLD:AAP7843	663[0n]	KR125933	Centre for Biodiversity Genomics	BIOUG10039-G04	A	Canada	Newfoundland and Labrador	Gros Morne National Park	James Callaghan Trail (aka Gros Morne Trail)		49.5686	-57.8302	39	16-Jul-2013	-7	Anderson	Forest	Malaise Trap	2 Malaise traps|mature conifer stand, balsam fir, wind damage	Gros Morne NP
BIOUG10039-G06	Cantharidae	Malthininae	Malthodes pumilus	BOLD:AAP7843	663[0n]	KR121013	Centre for Biodiversity Genomics	BIOUG10039-G06	A	Canada	Newfoundland and Labrador	Gros Morne National Park	James Callaghan Trail (aka Gros Morne Trail)		49.5686	-57.8302	39	16-Jul-2013	-7	Anderson	Forest	Malaise Trap	2 Malaise traps|mature conifer stand, balsam fir, wind damage	Gros Morne NP
BIOUG10039-G07	Cantharidae	Malthininae	Malthodes pumilus	BOLD:AAP7843	673[0n]	KR131105	Centre for Biodiversity Genomics	BIOUG10039-G07	A	Canada	Newfoundland and Labrador	Gros Morne National Park	James Callaghan Trail (aka Gros Morne Trail)		49.5686	-57.8302	39	16-Jul-2013	-7	Anderson	Forest	Malaise Trap	2 Malaise traps|mature conifer stand, balsam fir, wind damage	Gros Morne NP
BIOUG10039-G08	Cantharidae	Malthininae	Malthodes pumilus	BOLD:AAP7843	660[0n]	KR126489	Centre for Biodiversity Genomics	BIOUG10039-G08	A	Canada	Newfoundland and Labrador	Gros Morne National Park	James Callaghan Trail (aka Gros Morne Trail)		49.5686	-57.8302	39	16-Jul-2013	-7	Anderson	Forest	Malaise Trap	2 Malaise traps|mature conifer stand, balsam fir, wind damage	Gros Morne NP
BIOUG10039-H04	Cantharidae	Malthininae	Malthodes pumilus	BOLD:AAP7843	665[0n]	KR127638	Centre for Biodiversity Genomics	BIOUG10039-H04	A	Canada	Newfoundland and Labrador	Gros Morne National Park	James Callaghan Trail (aka Gros Morne Trail)		49.5686	-57.8302	39	16-Jul-2013	-7	Anderson	Forest	Malaise Trap	2 Malaise traps|mature conifer stand, balsam fir, wind damage	Gros Morne NP
BIOUG10039-H06	Cantharidae	Malthininae	Malthodes pumilus	BOLD:AAP7843	655[0n]	KR128348	Centre for Biodiversity Genomics	BIOUG10039-H06	A	Canada	Newfoundland and Labrador	Gros Morne National Park	James Callaghan Trail (aka Gros Morne Trail)		49.5686	-57.8302	39	16-Jul-2013	-7	Anderson	Forest	Malaise Trap	2 Malaise traps|mature conifer stand, balsam fir, wind damage	Gros Morne NP
BIOUG10040-A02	Cantharidae	Malthininae	Malthodes pumilus	BOLD:AAP7843	655[0n]	KR130335	Centre for Biodiversity Genomics	BIOUG10040-A02	A	Canada	Newfoundland and Labrador	Gros Morne National Park	James Callaghan Trail (aka Gros Morne Trail)		49.5686	-57.8302	39	16-Jul-2013	-7	Anderson	Forest	Malaise Trap	2 Malaise traps|mature conifer stand, balsam fir, wind damage	Gros Morne NP
BIOUG10040-A08	Cantharidae	Malthininae	Malthodes pumilus	BOLD:AAP7843	652[0n]	KR122907	Centre for Biodiversity Genomics	BIOUG10040-A08	A	Canada	Newfoundland and Labrador	Gros Morne National Park	James Callaghan Trail (aka Gros Morne Trail)		49.5686	-57.8302	39	16-Jul-2013	-7	Anderson	Forest	Malaise Trap	2 Malaise traps|mature conifer stand, balsam fir, wind damage	Gros Morne NP
BIOUG10040-B11	Cantharidae	Malthininae	Malthodes pumilus	BOLD:AAP7843	665[0n]	KR129349	Centre for Biodiversity Genomics	BIOUG10040-B11	A	Canada	Newfoundland and Labrador	Gros Morne National Park	James Callaghan Trail (aka Gros Morne Trail)		49.5686	-57.8302	39	16-Jul-2013	-7	Anderson	Forest	Malaise Trap	2 Malaise traps|mature conifer stand, balsam fir, wind damage	Gros Morne NP
BIOUG10040-B12	Cantharidae	Malthininae	Malthodes pumilus	BOLD:AAP7843	665[0n]	KR129035	Centre for Biodiversity Genomics	BIOUG10040-B12	A	Canada	Newfoundland and Labrador	Gros Morne National Park	James Callaghan Trail (aka Gros Morne Trail)		49.5686	-57.8302	39	16-Jul-2013	-7	Anderson	Forest	Malaise Trap	2 Malaise traps|mature conifer stand, balsam fir, wind damage	Gros Morne NP
BIOUG10040-C01	Cantharidae	Malthininae	Malthodes pumilus	BOLD:AAP7843	656[0n]	KR124348	Centre for Biodiversity Genomics	BIOUG10040-C01	A	Canada	Newfoundland and Labrador	Gros Morne National Park	James Callaghan Trail (aka Gros Morne Trail)		49.5686	-57.8302	39	16-Jul-2013	-7	Anderson	Forest	Malaise Trap	2 Malaise traps|mature conifer stand, balsam fir, wind damage	Gros Morne NP
BIOUG10040-C02	Cantharidae	Malthininae	Malthodes pumilus	BOLD:AAP7843	663[0n]	KR121825	Centre for Biodiversity Genomics	BIOUG10040-C02	A	Canada	Newfoundland and Labrador	Gros Morne National Park	James Callaghan Trail (aka Gros Morne Trail)		49.5686	-57.8302	39	16-Jul-2013	-7	Anderson	Forest	Malaise Trap	2 Malaise traps|mature conifer stand, balsam fir, wind damage	Gros Morne NP
BIOUG10040-C04	Cantharidae	Malthininae	Malthodes pumilus	BOLD:AAP7843	646[0n]	KR127831	Centre for Biodiversity Genomics	BIOUG10040-C04	A	Canada	Newfoundland and Labrador	Gros Morne National Park	James Callaghan Trail (aka Gros Morne Trail)		49.5686	-57.8302	39	16-Jul-2013	-7	Anderson	Forest	Malaise Trap	2 Malaise traps|mature conifer stand, balsam fir, wind damage	Gros Morne NP
BIOUG10040-C08	Cantharidae	Malthininae	Malthodes pumilus	BOLD:AAP7843	663[0n]	KR120203	Centre for Biodiversity Genomics	BIOUG10040-C08	A	Canada	Newfoundland and Labrador	Gros Morne National Park	James Callaghan Trail (aka Gros Morne Trail)		49.5686	-57.8302	39	16-Jul-2013	-7	Anderson	Forest	Malaise Trap	2 Malaise traps|mature conifer stand, balsam fir, wind damage	Gros Morne NP
BIOUG10040-C09	Cantharidae	Malthininae	Malthodes pumilus	BOLD:AAP7843	673[0n]	KR121615	Centre for Biodiversity Genomics	BIOUG10040-C09	A	Canada	Newfoundland and Labrador	Gros Morne National Park	James Callaghan Trail (aka Gros Morne Trail)		49.5686	-57.8302	39	16-Jul-2013	-7	Anderson	Forest	Malaise Trap	2 Malaise traps|mature conifer stand, balsam fir, wind damage	Gros Morne NP
BIOUG10040-C10	Cantharidae	Malthininae	Malthodes pumilus	BOLD:AAP7843	673[0n]	KR120409	Centre for Biodiversity Genomics	BIOUG10040-C10	A	Canada	Newfoundland and Labrador	Gros Morne National Park	James Callaghan Trail (aka Gros Morne Trail)		49.5686	-57.8302	39	16-Jul-2013	-7	Anderson	Forest	Malaise Trap	2 Malaise traps|mature conifer stand, balsam fir, wind damage	Gros Morne NP
BIOUG10040-C11	Cantharidae	Malthininae	Malthodes pumilus	BOLD:AAP7843	664[0n]	KR119555	Centre for Biodiversity Genomics	BIOUG10040-C11	A	Canada	Newfoundland and Labrador	Gros Morne National Park	James Callaghan Trail (aka Gros Morne Trail)		49.5686	-57.8302	39	16-Jul-2013	-7	Anderson	Forest	Malaise Trap	2 Malaise traps|mature conifer stand, balsam fir, wind damage	Gros Morne NP
BIOUG10040-D01	Cantharidae	Malthininae	Malthodes pumilus	BOLD:AAP7843	665[0n]	KR129438	Centre for Biodiversity Genomics	BIOUG10040-D01	A	Canada	Newfoundland and Labrador	Gros Morne National Park	James Callaghan Trail (aka Gros Morne Trail)		49.5686	-57.8302	39	16-Jul-2013	-7	Anderson	Forest	Malaise Trap	2 Malaise traps|mature conifer stand, balsam fir, wind damage	Gros Morne NP
BIOUG10040-D04	Cantharidae	Malthininae	Malthodes pumilus	BOLD:AAP7843	673[0n]	KR131394	Centre for Biodiversity Genomics	BIOUG10040-D04	A	Canada	Newfoundland and Labrador	Gros Morne National Park	James Callaghan Trail (aka Gros Morne Trail)		49.5686	-57.8302	39	16-Jul-2013	-7	Anderson	Forest	Malaise Trap	2 Malaise traps|mature conifer stand, balsam fir, wind damage	Gros Morne NP
BIOUG10040-D05	Cantharidae	Malthininae	Malthodes pumilus	BOLD:AAP7843	673[0n]	KR126806	Centre for Biodiversity Genomics	BIOUG10040-D05	A	Canada	Newfoundland and Labrador	Gros Morne National Park	James Callaghan Trail (aka Gros Morne Trail)		49.5686	-57.8302	39	16-Jul-2013	-7	Anderson	Forest	Malaise Trap	2 Malaise traps|mature conifer stand, balsam fir, wind damage	Gros Morne NP
BIOUG10040-D07	Cantharidae	Malthininae	Malthodes pumilus	BOLD:AAP7843	673[0n]	KR129790	Centre for Biodiversity Genomics	BIOUG10040-D07	A	Canada	Newfoundland and Labrador	Gros Morne National Park	James Callaghan Trail (aka Gros Morne Trail)		49.5686	-57.8302	39	16-Jul-2013	-7	Anderson	Forest	Malaise Trap	2 Malaise traps|mature conifer stand, balsam fir, wind damage	Gros Morne NP
BIOUG10040-D08	Cantharidae	Malthininae	Malthodes pumilus	BOLD:AAP7843	673[0n]	KR119970	Centre for Biodiversity Genomics	BIOUG10040-D08	A	Canada	Newfoundland and Labrador	Gros Morne National Park	James Callaghan Trail (aka Gros Morne Trail)		49.5686	-57.8302	39	16-Jul-2013	-7	Anderson	Forest	Malaise Trap	2 Malaise traps|mature conifer stand, balsam fir, wind damage	Gros Morne NP
BIOUG10040-D09	Cantharidae	Malthininae	Malthodes pumilus	BOLD:AAP7843	674[0n]	KR123516	Centre for Biodiversity Genomics	BIOUG10040-D09	A	Canada	Newfoundland and Labrador	Gros Morne National Park	James Callaghan Trail (aka Gros Morne Trail)		49.5686	-57.8302	39	16-Jul-2013	-7	Anderson	Forest	Malaise Trap	2 Malaise traps|mature conifer stand, balsam fir, wind damage	Gros Morne NP
BIOUG10040-D10	Cantharidae	Malthininae	Malthodes pumilus	BOLD:AAP7843	673[0n]	KR130789	Centre for Biodiversity Genomics	BIOUG10040-D10	A	Canada	Newfoundland and Labrador	Gros Morne National Park	James Callaghan Trail (aka Gros Morne Trail)		49.5686	-57.8302	39	16-Jul-2013	-7	Anderson	Forest	Malaise Trap	2 Malaise traps|mature conifer stand, balsam fir, wind damage	Gros Morne NP
BIOUG10040-E02	Cantharidae	Malthininae	Malthodes pumilus	BOLD:AAP7843	599[0n]	KR120953	Centre for Biodiversity Genomics	BIOUG10040-E02	A	Canada	Newfoundland and Labrador	Gros Morne National Park	James Callaghan Trail (aka Gros Morne Trail)		49.5686	-57.8302	39	16-Jul-2013	-7	Anderson	Forest	Malaise Trap	2 Malaise traps|mature conifer stand, balsam fir, wind damage	Gros Morne NP
BIOUG10040-E03	Cantharidae	Malthininae	Malthodes pumilus	BOLD:AAP7843	673[0n]	KR122368	Centre for Biodiversity Genomics	BIOUG10040-E03	A	Canada	Newfoundland and Labrador	Gros Morne National Park	James Callaghan Trail (aka Gros Morne Trail)		49.5686	-57.8302	39	16-Jul-2013	-7	Anderson	Forest	Malaise Trap	2 Malaise traps|mature conifer stand, balsam fir, wind damage	Gros Morne NP
BIOUG10040-E04	Cantharidae	Malthininae	Malthodes pumilus	BOLD:AAP7843	673[0n]	KR130137	Centre for Biodiversity Genomics	BIOUG10040-E04	A	Canada	Newfoundland and Labrador	Gros Morne National Park	James Callaghan Trail (aka Gros Morne Trail)		49.5686	-57.8302	39	16-Jul-2013	-7	Anderson	Forest	Malaise Trap	2 Malaise traps|mature conifer stand, balsam fir, wind damage	Gros Morne NP
BIOUG10040-E05	Cantharidae	Malthininae	Malthodes pumilus	BOLD:AAP7843	653[0n]	KR123847	Centre for Biodiversity Genomics	BIOUG10040-E05	A	Canada	Newfoundland and Labrador	Gros Morne National Park	James Callaghan Trail (aka Gros Morne Trail)		49.5686	-57.8302	39	16-Jul-2013	-7	Anderson	Forest	Malaise Trap	2 Malaise traps|mature conifer stand, balsam fir, wind damage	Gros Morne NP
BIOUG10040-E06	Cantharidae	Malthininae	Malthodes pumilus	BOLD:AAP7843	663[0n]	KR124703	Centre for Biodiversity Genomics	BIOUG10040-E06	A	Canada	Newfoundland and Labrador	Gros Morne National Park	James Callaghan Trail (aka Gros Morne Trail)		49.5686	-57.8302	39	16-Jul-2013	-7	Anderson	Forest	Malaise Trap	2 Malaise traps|mature conifer stand, balsam fir, wind damage	Gros Morne NP
BIOUG10040-E07	Cantharidae	Malthininae	Malthodes pumilus	BOLD:AAP7843	673[0n]	KR126668	Centre for Biodiversity Genomics	BIOUG10040-E07	A	Canada	Newfoundland and Labrador	Gros Morne National Park	James Callaghan Trail (aka Gros Morne Trail)		49.5686	-57.8302	39	16-Jul-2013	-7	Anderson	Forest	Malaise Trap	2 Malaise traps|mature conifer stand, balsam fir, wind damage	Gros Morne NP
BIOUG10040-E08	Cantharidae	Malthininae	Malthodes pumilus	BOLD:AAP7843	673[0n]	KR129387	Centre for Biodiversity Genomics	BIOUG10040-E08	A	Canada	Newfoundland and Labrador	Gros Morne National Park	James Callaghan Trail (aka Gros Morne Trail)		49.5686	-57.8302	39	16-Jul-2013	-7	Anderson	Forest	Malaise Trap	2 Malaise traps|mature conifer stand, balsam fir, wind damage	Gros Morne NP
BIOUG10040-E09	Cantharidae	Malthininae	Malthodes pumilus	BOLD:AAP7843	673[0n]	KR119183	Centre for Biodiversity Genomics	BIOUG10040-E09	A	Canada	Newfoundland and Labrador	Gros Morne National Park	James Callaghan Trail (aka Gros Morne Trail)		49.5686	-57.8302	39	16-Jul-2013	-7	Anderson	Forest	Malaise Trap	2 Malaise traps|mature conifer stand, balsam fir, wind damage	Gros Morne NP
BIOUG10040-F01	Cantharidae	Malthininae	Malthodes pumilus	BOLD:AAP7843	656[0n]	KR130559	Centre for Biodiversity Genomics	BIOUG10040-F01	A	Canada	Newfoundland and Labrador	Gros Morne National Park	James Callaghan Trail (aka Gros Morne Trail)		49.5686	-57.8302	39	16-Jul-2013	-7	Anderson	Forest	Malaise Trap	2 Malaise traps|mature conifer stand, balsam fir, wind damage	Gros Morne NP
BIOUG10040-F04	Cantharidae	Malthininae	Malthodes pumilus	BOLD:AAP7843	673[0n]	KR126641	Centre for Biodiversity Genomics	BIOUG10040-F04	A	Canada	Newfoundland and Labrador	Gros Morne National Park	James Callaghan Trail (aka Gros Morne Trail)		49.5686	-57.8302	39	16-Jul-2013	-7	Anderson	Forest	Malaise Trap	2 Malaise traps|mature conifer stand, balsam fir, wind damage	Gros Morne NP
BIOUG10040-F05	Cantharidae	Malthininae	Malthodes pumilus	BOLD:AAP7843	663[0n]	KR129157	Centre for Biodiversity Genomics	BIOUG10040-F05	A	Canada	Newfoundland and Labrador	Gros Morne National Park	James Callaghan Trail (aka Gros Morne Trail)		49.5686	-57.8302	39	16-Jul-2013	-7	Anderson	Forest	Malaise Trap	2 Malaise traps|mature conifer stand, balsam fir, wind damage	Gros Morne NP
BIOUG10040-F10	Cantharidae	Malthininae	Malthodes pumilus	BOLD:AAP7843	665[0n]	KR126853	Centre for Biodiversity Genomics	BIOUG10040-F10	A	Canada	Newfoundland and Labrador	Gros Morne National Park	James Callaghan Trail (aka Gros Morne Trail)		49.5686	-57.8302	39	16-Jul-2013	-7	Anderson	Forest	Malaise Trap	2 Malaise traps|mature conifer stand, balsam fir, wind damage	Gros Morne NP
BIOUG10040-G01	Cantharidae	Malthininae	Malthodes pumilus	BOLD:AAP7843	666[0n]	KR124888	Centre for Biodiversity Genomics	BIOUG10040-G01	A	Canada	Newfoundland and Labrador	Gros Morne National Park	James Callaghan Trail (aka Gros Morne Trail)		49.5686	-57.8302	39	16-Jul-2013	-7	Anderson	Forest	Malaise Trap	2 Malaise traps|mature conifer stand, balsam fir, wind damage	Gros Morne NP
BIOUG10040-G03	Cantharidae	Malthininae	Malthodes pumilus	BOLD:AAP7843	674[0n]	KR119667	Centre for Biodiversity Genomics	BIOUG10040-G03	A	Canada	Newfoundland and Labrador	Gros Morne National Park	James Callaghan Trail (aka Gros Morne Trail)		49.5686	-57.8302	39	16-Jul-2013	-7	Anderson	Forest	Malaise Trap	2 Malaise traps|mature conifer stand, balsam fir, wind damage	Gros Morne NP
BIOUG10040-G04	Cantharidae	Malthininae	Malthodes pumilus	BOLD:AAP7843	673[0n]	KR120125	Centre for Biodiversity Genomics	BIOUG10040-G04	A	Canada	Newfoundland and Labrador	Gros Morne National Park	James Callaghan Trail (aka Gros Morne Trail)		49.5686	-57.8302	39	16-Jul-2013	-7	Anderson	Forest	Malaise Trap	2 Malaise traps|mature conifer stand, balsam fir, wind damage	Gros Morne NP
BIOUG10040-G05	Cantharidae	Malthininae	Malthodes pumilus	BOLD:AAP7843	665[0n]	KR121750	Centre for Biodiversity Genomics	BIOUG10040-G05	A	Canada	Newfoundland and Labrador	Gros Morne National Park	James Callaghan Trail (aka Gros Morne Trail)		49.5686	-57.8302	39	16-Jul-2013	-7	Anderson	Forest	Malaise Trap	2 Malaise traps|mature conifer stand, balsam fir, wind damage	Gros Morne NP
BIOUG10040-G06	Cantharidae	Malthininae	Malthodes pumilus	BOLD:AAP7843	660[0n]	KR126447	Centre for Biodiversity Genomics	BIOUG10040-G06	A	Canada	Newfoundland and Labrador	Gros Morne National Park	James Callaghan Trail (aka Gros Morne Trail)		49.5686	-57.8302	39	16-Jul-2013	-7	Anderson	Forest	Malaise Trap	2 Malaise traps|mature conifer stand, balsam fir, wind damage	Gros Morne NP
BIOUG10040-G07	Cantharidae	Malthininae	Malthodes pumilus	BOLD:AAP7843	673[0n]	KR121759	Centre for Biodiversity Genomics	BIOUG10040-G07	A	Canada	Newfoundland and Labrador	Gros Morne National Park	James Callaghan Trail (aka Gros Morne Trail)		49.5686	-57.8302	39	16-Jul-2013	-7	Anderson	Forest	Malaise Trap	2 Malaise traps|mature conifer stand, balsam fir, wind damage	Gros Morne NP
BIOUG10040-G08	Cantharidae	Malthininae	Malthodes pumilus	BOLD:AAP7843	673[0n]	KR129457	Centre for Biodiversity Genomics	BIOUG10040-G08	A	Canada	Newfoundland and Labrador	Gros Morne National Park	James Callaghan Trail (aka Gros Morne Trail)		49.5686	-57.8302	39	16-Jul-2013	-7	Anderson	Forest	Malaise Trap	2 Malaise traps|mature conifer stand, balsam fir, wind damage	Gros Morne NP
BIOUG10040-G09	Cantharidae	Malthininae	Malthodes pumilus	BOLD:AAP7843	663[0n]	KR122327	Centre for Biodiversity Genomics	BIOUG10040-G09	A	Canada	Newfoundland and Labrador	Gros Morne National Park	James Callaghan Trail (aka Gros Morne Trail)		49.5686	-57.8302	39	16-Jul-2013	-7	Anderson	Forest	Malaise Trap	2 Malaise traps|mature conifer stand, balsam fir, wind damage	Gros Morne NP
BIOUG10040-G10	Cantharidae	Malthininae	Malthodes pumilus	BOLD:AAP7843	664[0n]	KR129510	Centre for Biodiversity Genomics	BIOUG10040-G10	A	Canada	Newfoundland and Labrador	Gros Morne National Park	James Callaghan Trail (aka Gros Morne Trail)		49.5686	-57.8302	39	16-Jul-2013	-7	Anderson	Forest	Malaise Trap	2 Malaise traps|mature conifer stand, balsam fir, wind damage	Gros Morne NP
BIOUG10040-G11	Cantharidae	Malthininae	Malthodes pumilus	BOLD:AAP7843	665[0n]	KR127343	Centre for Biodiversity Genomics	BIOUG10040-G11	A	Canada	Newfoundland and Labrador	Gros Morne National Park	James Callaghan Trail (aka Gros Morne Trail)		49.5686	-57.8302	39	16-Jul-2013	-7	Anderson	Forest	Malaise Trap	2 Malaise traps|mature conifer stand, balsam fir, wind damage	Gros Morne NP
BIOUG10040-G12	Cantharidae	Malthininae	Malthodes pumilus	BOLD:AAP7843	655[0n]	KR127726	Centre for Biodiversity Genomics	BIOUG10040-G12	A	Canada	Newfoundland and Labrador	Gros Morne National Park	James Callaghan Trail (aka Gros Morne Trail)		49.5686	-57.8302	39	16-Jul-2013	-7	Anderson	Forest	Malaise Trap	2 Malaise traps|mature conifer stand, balsam fir, wind damage	Gros Morne NP
BIOUG10040-H01	Cantharidae	Malthininae	Malthodes pumilus	BOLD:AAP7843	671[0n]	KR130226	Centre for Biodiversity Genomics	BIOUG10040-H01	A	Canada	Newfoundland and Labrador	Gros Morne National Park	James Callaghan Trail (aka Gros Morne Trail)		49.5686	-57.8302	39	16-Jul-2013	-7	Anderson	Forest	Malaise Trap	2 Malaise traps|mature conifer stand, balsam fir, wind damage	Gros Morne NP
BIOUG10040-H03	Cantharidae	Malthininae	Malthodes pumilus	BOLD:AAP7843	673[0n]	KR128422	Centre for Biodiversity Genomics	BIOUG10040-H03	A	Canada	Newfoundland and Labrador	Gros Morne National Park	James Callaghan Trail (aka Gros Morne Trail)		49.5686	-57.8302	39	16-Jul-2013	-7	Anderson	Forest	Malaise Trap	2 Malaise traps|mature conifer stand, balsam fir, wind damage	Gros Morne NP
BIOUG10040-H04	Cantharidae	Malthininae	Malthodes pumilus	BOLD:AAP7843	673[0n]	KR123692	Centre for Biodiversity Genomics	BIOUG10040-H04	A	Canada	Newfoundland and Labrador	Gros Morne National Park	James Callaghan Trail (aka Gros Morne Trail)		49.5686	-57.8302	39	16-Jul-2013	-7	Anderson	Forest	Malaise Trap	2 Malaise traps|mature conifer stand, balsam fir, wind damage	Gros Morne NP
BIOUG10040-H05	Cantharidae	Malthininae	Malthodes pumilus	BOLD:AAP7843	664[0n]	KR126837	Centre for Biodiversity Genomics	BIOUG10040-H05	A	Canada	Newfoundland and Labrador	Gros Morne National Park	James Callaghan Trail (aka Gros Morne Trail)		49.5686	-57.8302	39	16-Jul-2013	-7	Anderson	Forest	Malaise Trap	2 Malaise traps|mature conifer stand, balsam fir, wind damage	Gros Morne NP
BIOUG10040-H07	Cantharidae	Malthininae	Malthodes pumilus	BOLD:AAP7843	673[0n]	KR122071	Centre for Biodiversity Genomics	BIOUG10040-H07	A	Canada	Newfoundland and Labrador	Gros Morne National Park	James Callaghan Trail (aka Gros Morne Trail)		49.5686	-57.8302	39	16-Jul-2013	-7	Anderson	Forest	Malaise Trap	2 Malaise traps|mature conifer stand, balsam fir, wind damage	Gros Morne NP
BIOUG10040-H10	Cantharidae	Malthininae	Malthodes pumilus	BOLD:AAP7843	504[1n]	KR119196	Centre for Biodiversity Genomics	BIOUG10040-H10	A	Canada	Newfoundland and Labrador	Gros Morne National Park	James Callaghan Trail (aka Gros Morne Trail)		49.5686	-57.8302	39	16-Jul-2013	-7	Anderson	Forest	Malaise Trap	2 Malaise traps|mature conifer stand, balsam fir, wind damage	Gros Morne NP
BIOUG10089-A02	Cantharidae	Malthininae	Malthodes pumilus	BOLD:AAP7843	581[0n]	KR119400	Centre for Biodiversity Genomics	BIOUG10089-A02	A	Canada	Newfoundland and Labrador	Gros Morne National Park	James Callaghan Trail (aka Gros Morne Trail)		49.5686	-57.8302	39	16-Jul-2013	-7	Anderson	Forest	Malaise Trap	2 Malaise traps|mature conifer stand, balsam fir, wind damage	Gros Morne NP
BIOUG10089-A03	Cantharidae	Malthininae	Malthodes pumilus	BOLD:AAP7843	589[0n]	KR120944	Centre for Biodiversity Genomics	BIOUG10089-A03	A	Canada	Newfoundland and Labrador	Gros Morne National Park	James Callaghan Trail (aka Gros Morne Trail)		49.5686	-57.8302	39	16-Jul-2013	-7	Anderson	Forest	Malaise Trap	2 Malaise traps|mature conifer stand, balsam fir, wind damage	Gros Morne NP
BIOUG10089-A04	Cantharidae	Malthininae	Malthodes pumilus	BOLD:AAP7843	576[0n]	KR128914	Centre for Biodiversity Genomics	BIOUG10089-A04	A	Canada	Newfoundland and Labrador	Gros Morne National Park	James Callaghan Trail (aka Gros Morne Trail)		49.5686	-57.8302	39	16-Jul-2013	-7	Anderson	Forest	Malaise Trap	2 Malaise traps|mature conifer stand, balsam fir, wind damage	Gros Morne NP
BIOUG10089-A10	Cantharidae	Malthininae	Malthodes pumilus	BOLD:AAP7843	591[0n]	KR131372	Centre for Biodiversity Genomics	BIOUG10089-A10	A	Canada	Newfoundland and Labrador	Gros Morne National Park	James Callaghan Trail (aka Gros Morne Trail)		49.5686	-57.8302	39	16-Jul-2013	-7	Anderson	Forest	Malaise Trap	2 Malaise traps|mature conifer stand, balsam fir, wind damage	Gros Morne NP
BIOUG10089-A12	Cantharidae	Malthininae	Malthodes pumilus	BOLD:AAP7843	587[0n]	KR123328	Centre for Biodiversity Genomics	BIOUG10089-A12	A	Canada	Newfoundland and Labrador	Gros Morne National Park	James Callaghan Trail (aka Gros Morne Trail)		49.5686	-57.8302	39	16-Jul-2013	-7	Anderson	Forest	Malaise Trap	2 Malaise traps|mature conifer stand, balsam fir, wind damage	Gros Morne NP
BIOUG10089-B03	Cantharidae	Malthininae	Malthodes pumilus	BOLD:AAP7843	577[0n]	KR122575	Centre for Biodiversity Genomics	BIOUG10089-B03	A	Canada	Newfoundland and Labrador	Gros Morne National Park	James Callaghan Trail (aka Gros Morne Trail)		49.5686	-57.8302	39	16-Jul-2013	-7	Anderson	Forest	Malaise Trap	2 Malaise traps|mature conifer stand, balsam fir, wind damage	Gros Morne NP
BIOUG10089-B05	Cantharidae	Malthininae	Malthodes pumilus	BOLD:AAP7843	586[0n]	KR121475	Centre for Biodiversity Genomics	BIOUG10089-B05	A	Canada	Newfoundland and Labrador	Gros Morne National Park	James Callaghan Trail (aka Gros Morne Trail)		49.5686	-57.8302	39	16-Jul-2013	-7	Anderson	Forest	Malaise Trap	2 Malaise traps|mature conifer stand, balsam fir, wind damage	Gros Morne NP
BIOUG10089-B06	Cantharidae	Malthininae	Malthodes pumilus	BOLD:AAP7843	591[0n]	KR120114	Centre for Biodiversity Genomics	BIOUG10089-B06	A	Canada	Newfoundland and Labrador	Gros Morne National Park	James Callaghan Trail (aka Gros Morne Trail)		49.5686	-57.8302	39	16-Jul-2013	-7	Anderson	Forest	Malaise Trap	2 Malaise traps|mature conifer stand, balsam fir, wind damage	Gros Morne NP
BIOUG10089-B09	Cantharidae	Malthininae	Malthodes pumilus	BOLD:AAP7843	580[0n]	KR122910	Centre for Biodiversity Genomics	BIOUG10089-B09	A	Canada	Newfoundland and Labrador	Gros Morne National Park	James Callaghan Trail (aka Gros Morne Trail)		49.5686	-57.8302	39	16-Jul-2013	-7	Anderson	Forest	Malaise Trap	2 Malaise traps|mature conifer stand, balsam fir, wind damage	Gros Morne NP
BIOUG10089-B10	Cantharidae	Malthininae	Malthodes pumilus	BOLD:AAP7843	589[0n]	KR122753	Centre for Biodiversity Genomics	BIOUG10089-B10	A	Canada	Newfoundland and Labrador	Gros Morne National Park	James Callaghan Trail (aka Gros Morne Trail)		49.5686	-57.8302	39	16-Jul-2013	-7	Anderson	Forest	Malaise Trap	2 Malaise traps|mature conifer stand, balsam fir, wind damage	Gros Morne NP
BIOUG10089-C01	Cantharidae	Malthininae	Malthodes pumilus	BOLD:AAP7843	575[0n]	KR127674	Centre for Biodiversity Genomics	BIOUG10089-C01	A	Canada	Newfoundland and Labrador	Gros Morne National Park	James Callaghan Trail (aka Gros Morne Trail)		49.5686	-57.8302	39	16-Jul-2013	-7	Anderson	Forest	Malaise Trap	2 Malaise traps|mature conifer stand, balsam fir, wind damage	Gros Morne NP
BIOUG10089-C03	Cantharidae	Malthininae	Malthodes pumilus	BOLD:AAP7843	580[0n]	KR124612	Centre for Biodiversity Genomics	BIOUG10089-C03	A	Canada	Newfoundland and Labrador	Gros Morne National Park	James Callaghan Trail (aka Gros Morne Trail)		49.5686	-57.8302	39	16-Jul-2013	-7	Anderson	Forest	Malaise Trap	2 Malaise traps|mature conifer stand, balsam fir, wind damage	Gros Morne NP
BIOUG10089-C07	Cantharidae	Malthininae	Malthodes pumilus	BOLD:AAP7843	580[0n]	KR124176	Centre for Biodiversity Genomics	BIOUG10089-C07	A	Canada	Newfoundland and Labrador	Gros Morne National Park	James Callaghan Trail (aka Gros Morne Trail)		49.5686	-57.8302	39	16-Jul-2013	-7	Anderson	Forest	Malaise Trap	2 Malaise traps|mature conifer stand, balsam fir, wind damage	Gros Morne NP
BIOUG10089-C08	Cantharidae	Malthininae	Malthodes pumilus	BOLD:AAP7843	562[0n]	KR120075	Centre for Biodiversity Genomics	BIOUG10089-C08	A	Canada	Newfoundland and Labrador	Gros Morne National Park	James Callaghan Trail (aka Gros Morne Trail)		49.5686	-57.8302	39	16-Jul-2013	-7	Anderson	Forest	Malaise Trap	2 Malaise traps|mature conifer stand, balsam fir, wind damage	Gros Morne NP
BIOUG10089-C09	Cantharidae	Malthininae	Malthodes pumilus	BOLD:AAP7843	567[0n]	KR122803	Centre for Biodiversity Genomics	BIOUG10089-C09	A	Canada	Newfoundland and Labrador	Gros Morne National Park	James Callaghan Trail (aka Gros Morne Trail)		49.5686	-57.8302	39	16-Jul-2013	-7	Anderson	Forest	Malaise Trap	2 Malaise traps|mature conifer stand, balsam fir, wind damage	Gros Morne NP
BIOUG10089-C10	Cantharidae	Malthininae	Malthodes pumilus	BOLD:AAP7843	576[0n]	KR121755	Centre for Biodiversity Genomics	BIOUG10089-C10	A	Canada	Newfoundland and Labrador	Gros Morne National Park	James Callaghan Trail (aka Gros Morne Trail)		49.5686	-57.8302	39	16-Jul-2013	-7	Anderson	Forest	Malaise Trap	2 Malaise traps|mature conifer stand, balsam fir, wind damage	Gros Morne NP
BIOUG10089-C11	Cantharidae	Malthininae	Malthodes pumilus	BOLD:AAP7843	567[0n]	KR125765	Centre for Biodiversity Genomics	BIOUG10089-C11	A	Canada	Newfoundland and Labrador	Gros Morne National Park	James Callaghan Trail (aka Gros Morne Trail)		49.5686	-57.8302	39	16-Jul-2013	-7	Anderson	Forest	Malaise Trap	2 Malaise traps|mature conifer stand, balsam fir, wind damage	Gros Morne NP
BIOUG10089-C12	Cantharidae	Malthininae	Malthodes pumilus	BOLD:AAP7843	580[0n]	KR124737	Centre for Biodiversity Genomics	BIOUG10089-C12	A	Canada	Newfoundland and Labrador	Gros Morne National Park	James Callaghan Trail (aka Gros Morne Trail)		49.5686	-57.8302	39	16-Jul-2013	-7	Anderson	Forest	Malaise Trap	2 Malaise traps|mature conifer stand, balsam fir, wind damage	Gros Morne NP
BIOUG10089-D01	Cantharidae	Malthininae	Malthodes pumilus	BOLD:AAP7843	590[0n]	KR126517	Centre for Biodiversity Genomics	BIOUG10089-D01	A	Canada	Newfoundland and Labrador	Gros Morne National Park	James Callaghan Trail (aka Gros Morne Trail)		49.5686	-57.8302	39	16-Jul-2013	-7	Anderson	Forest	Malaise Trap	2 Malaise traps|mature conifer stand, balsam fir, wind damage	Gros Morne NP
BIOUG10089-D02	Cantharidae	Malthininae	Malthodes pumilus	BOLD:AAP7843	591[0n]	KR124462	Centre for Biodiversity Genomics	BIOUG10089-D02	A	Canada	Newfoundland and Labrador	Gros Morne National Park	James Callaghan Trail (aka Gros Morne Trail)		49.5686	-57.8302	39	16-Jul-2013	-7	Anderson	Forest	Malaise Trap	2 Malaise traps|mature conifer stand, balsam fir, wind damage	Gros Morne NP
BIOUG10089-D04	Cantharidae	Malthininae	Malthodes pumilus	BOLD:AAP7843	590[0n]	KR130306	Centre for Biodiversity Genomics	BIOUG10089-D04	A	Canada	Newfoundland and Labrador	Gros Morne National Park	James Callaghan Trail (aka Gros Morne Trail)		49.5686	-57.8302	39	16-Jul-2013	-7	Anderson	Forest	Malaise Trap	2 Malaise traps|mature conifer stand, balsam fir, wind damage	Gros Morne NP
BIOUG10089-D06	Cantharidae	Malthininae	Malthodes pumilus	BOLD:AAP7843	574[0n]	KR120958	Centre for Biodiversity Genomics	BIOUG10089-D06	A	Canada	Newfoundland and Labrador	Gros Morne National Park	James Callaghan Trail (aka Gros Morne Trail)		49.5686	-57.8302	39	16-Jul-2013	-7	Anderson	Forest	Malaise Trap	2 Malaise traps|mature conifer stand, balsam fir, wind damage	Gros Morne NP
BIOUG10089-D08	Cantharidae	Malthininae	Malthodes pumilus	BOLD:AAP7843	579[0n]	KR126464	Centre for Biodiversity Genomics	BIOUG10089-D08	A	Canada	Newfoundland and Labrador	Gros Morne National Park	James Callaghan Trail (aka Gros Morne Trail)		49.5686	-57.8302	39	16-Jul-2013	-7	Anderson	Forest	Malaise Trap	2 Malaise traps|mature conifer stand, balsam fir, wind damage	Gros Morne NP
BIOUG10089-D10	Cantharidae	Malthininae	Malthodes pumilus	BOLD:AAP7843	581[0n]	KR125124	Centre for Biodiversity Genomics	BIOUG10089-D10	A	Canada	Newfoundland and Labrador	Gros Morne National Park	James Callaghan Trail (aka Gros Morne Trail)		49.5686	-57.8302	39	16-Jul-2013	-7	Anderson	Forest	Malaise Trap	2 Malaise traps|mature conifer stand, balsam fir, wind damage	Gros Morne NP
BIOUG10089-D12	Cantharidae	Malthininae	Malthodes pumilus	BOLD:AAP7843	587[0n]	KR120575	Centre for Biodiversity Genomics	BIOUG10089-D12	A	Canada	Newfoundland and Labrador	Gros Morne National Park	James Callaghan Trail (aka Gros Morne Trail)		49.5686	-57.8302	39	16-Jul-2013	-7	Anderson	Forest	Malaise Trap	2 Malaise traps|mature conifer stand, balsam fir, wind damage	Gros Morne NP
BIOUG10089-E01	Cantharidae	Malthininae	Malthodes pumilus	BOLD:AAP7843	566[1n]	KR131360	Centre for Biodiversity Genomics	BIOUG10089-E01	A	Canada	Newfoundland and Labrador	Gros Morne National Park	James Callaghan Trail (aka Gros Morne Trail)		49.5686	-57.8302	39	16-Jul-2013	-7	Anderson	Forest	Malaise Trap	2 Malaise traps|mature conifer stand, balsam fir, wind damage	Gros Morne NP
BIOUG10089-E03	Cantharidae	Malthininae	Malthodes pumilus	BOLD:AAP7843	580[0n]	KR126138	Centre for Biodiversity Genomics	BIOUG10089-E03	A	Canada	Newfoundland and Labrador	Gros Morne National Park	James Callaghan Trail (aka Gros Morne Trail)		49.5686	-57.8302	39	16-Jul-2013	-7	Anderson	Forest	Malaise Trap	2 Malaise traps|mature conifer stand, balsam fir, wind damage	Gros Morne NP
BIOUG10089-E04	Cantharidae	Malthininae	Malthodes pumilus	BOLD:AAP7843	563[0n]	KR121014	Centre for Biodiversity Genomics	BIOUG10089-E04	A	Canada	Newfoundland and Labrador	Gros Morne National Park	James Callaghan Trail (aka Gros Morne Trail)		49.5686	-57.8302	39	16-Jul-2013	-7	Anderson	Forest	Malaise Trap	2 Malaise traps|mature conifer stand, balsam fir, wind damage	Gros Morne NP
BIOUG10089-E05	Cantharidae	Malthininae	Malthodes pumilus	BOLD:AAP7843	580[0n]	KR119379	Centre for Biodiversity Genomics	BIOUG10089-E05	A	Canada	Newfoundland and Labrador	Gros Morne National Park	James Callaghan Trail (aka Gros Morne Trail)		49.5686	-57.8302	39	16-Jul-2013	-7	Anderson	Forest	Malaise Trap	2 Malaise traps|mature conifer stand, balsam fir, wind damage	Gros Morne NP
BIOUG10089-E07	Cantharidae	Malthininae	Malthodes pumilus	BOLD:AAP7843	581[0n]	KR126330	Centre for Biodiversity Genomics	BIOUG10089-E07	A	Canada	Newfoundland and Labrador	Gros Morne National Park	James Callaghan Trail (aka Gros Morne Trail)		49.5686	-57.8302	39	16-Jul-2013	-7	Anderson	Forest	Malaise Trap	2 Malaise traps|mature conifer stand, balsam fir, wind damage	Gros Morne NP
BIOUG10089-E09	Cantharidae	Malthininae	Malthodes pumilus	BOLD:AAP7843	591[0n]	KR126366	Centre for Biodiversity Genomics	BIOUG10089-E09	A	Canada	Newfoundland and Labrador	Gros Morne National Park	James Callaghan Trail (aka Gros Morne Trail)		49.5686	-57.8302	39	16-Jul-2013	-7	Anderson	Forest	Malaise Trap	2 Malaise traps|mature conifer stand, balsam fir, wind damage	Gros Morne NP
BIOUG10089-E10	Cantharidae	Malthininae	Malthodes pumilus	BOLD:AAP7843	568[0n]	KR124027	Centre for Biodiversity Genomics	BIOUG10089-E10	A	Canada	Newfoundland and Labrador	Gros Morne National Park	James Callaghan Trail (aka Gros Morne Trail)		49.5686	-57.8302	39	16-Jul-2013	-7	Anderson	Forest	Malaise Trap	2 Malaise traps|mature conifer stand, balsam fir, wind damage	Gros Morne NP
BIOUG10089-E11	Cantharidae	Malthininae	Malthodes pumilus	BOLD:AAP7843	567[0n]	KR122446	Centre for Biodiversity Genomics	BIOUG10089-E11	A	Canada	Newfoundland and Labrador	Gros Morne National Park	James Callaghan Trail (aka Gros Morne Trail)		49.5686	-57.8302	39	16-Jul-2013	-7	Anderson	Forest	Malaise Trap	2 Malaise traps|mature conifer stand, balsam fir, wind damage	Gros Morne NP
BIOUG10089-F01	Cantharidae	Malthininae	Malthodes pumilus	BOLD:AAP7843	547[1n]	KR119616	Centre for Biodiversity Genomics	BIOUG10089-F01	A	Canada	Newfoundland and Labrador	Gros Morne National Park	James Callaghan Trail (aka Gros Morne Trail)		49.5686	-57.8302	39	16-Jul-2013	-7	Anderson	Forest	Malaise Trap	2 Malaise traps|mature conifer stand, balsam fir, wind damage	Gros Morne NP
BIOUG10089-F02	Cantharidae	Malthininae	Malthodes pumilus	BOLD:AAP7843	562[0n]	KR126368	Centre for Biodiversity Genomics	BIOUG10089-F02	A	Canada	Newfoundland and Labrador	Gros Morne National Park	James Callaghan Trail (aka Gros Morne Trail)		49.5686	-57.8302	39	16-Jul-2013	-7	Anderson	Forest	Malaise Trap	2 Malaise traps|mature conifer stand, balsam fir, wind damage	Gros Morne NP
BIOUG10089-F05	Cantharidae	Malthininae	Malthodes pumilus	BOLD:AAP7843	567[0n]	KR130303	Centre for Biodiversity Genomics	BIOUG10089-F05	A	Canada	Newfoundland and Labrador	Gros Morne National Park	James Callaghan Trail (aka Gros Morne Trail)		49.5686	-57.8302	39	16-Jul-2013	-7	Anderson	Forest	Malaise Trap	2 Malaise traps|mature conifer stand, balsam fir, wind damage	Gros Morne NP
BIOUG10089-F06	Cantharidae	Malthininae	Malthodes pumilus	BOLD:AAP7843	590[0n]	KR121324	Centre for Biodiversity Genomics	BIOUG10089-F06	A	Canada	Newfoundland and Labrador	Gros Morne National Park	James Callaghan Trail (aka Gros Morne Trail)		49.5686	-57.8302	39	16-Jul-2013	-7	Anderson	Forest	Malaise Trap	2 Malaise traps|mature conifer stand, balsam fir, wind damage	Gros Morne NP
BIOUG10089-F09	Cantharidae	Malthininae	Malthodes pumilus	BOLD:AAP7843	545[1n]	KR131342	Centre for Biodiversity Genomics	BIOUG10089-F09	A	Canada	Newfoundland and Labrador	Gros Morne National Park	James Callaghan Trail (aka Gros Morne Trail)		49.5686	-57.8302	39	16-Jul-2013	-7	Anderson	Forest	Malaise Trap	2 Malaise traps|mature conifer stand, balsam fir, wind damage	Gros Morne NP
BIOUG10089-F11	Cantharidae	Malthininae	Malthodes pumilus	BOLD:AAP7843	583[0n]	KR121157	Centre for Biodiversity Genomics	BIOUG10089-F11	A	Canada	Newfoundland and Labrador	Gros Morne National Park	James Callaghan Trail (aka Gros Morne Trail)		49.5686	-57.8302	39	16-Jul-2013	-7	Anderson	Forest	Malaise Trap	2 Malaise traps|mature conifer stand, balsam fir, wind damage	Gros Morne NP
BIOUG10089-F12	Cantharidae	Malthininae	Malthodes pumilus	BOLD:AAP7843	591[0n]	KR120131	Centre for Biodiversity Genomics	BIOUG10089-F12	A	Canada	Newfoundland and Labrador	Gros Morne National Park	James Callaghan Trail (aka Gros Morne Trail)		49.5686	-57.8302	39	16-Jul-2013	-7	Anderson	Forest	Malaise Trap	2 Malaise traps|mature conifer stand, balsam fir, wind damage	Gros Morne NP
BIOUG10089-G02	Cantharidae	Malthininae	Malthodes pumilus	BOLD:AAP7843	556[0n]	KR126083	Centre for Biodiversity Genomics	BIOUG10089-G02	A	Canada	Newfoundland and Labrador	Gros Morne National Park	James Callaghan Trail (aka Gros Morne Trail)		49.5686	-57.8302	39	16-Jul-2013	-7	Anderson	Forest	Malaise Trap	2 Malaise traps|mature conifer stand, balsam fir, wind damage	Gros Morne NP
BIOUG10089-G05	Cantharidae	Malthininae	Malthodes pumilus	BOLD:AAP7843	590[0n]	KR130027	Centre for Biodiversity Genomics	BIOUG10089-G05	A	Canada	Newfoundland and Labrador	Gros Morne National Park	James Callaghan Trail (aka Gros Morne Trail)		49.5686	-57.8302	39	16-Jul-2013	-7	Anderson	Forest	Malaise Trap	2 Malaise traps|mature conifer stand, balsam fir, wind damage	Gros Morne NP
BIOUG10089-G06	Cantharidae	Malthininae	Malthodes pumilus	BOLD:AAP7843	590[0n]	KR130914	Centre for Biodiversity Genomics	BIOUG10089-G06	A	Canada	Newfoundland and Labrador	Gros Morne National Park	James Callaghan Trail (aka Gros Morne Trail)		49.5686	-57.8302	39	16-Jul-2013	-7	Anderson	Forest	Malaise Trap	2 Malaise traps|mature conifer stand, balsam fir, wind damage	Gros Morne NP
BIOUG10089-G08	Cantharidae	Malthininae	Malthodes pumilus	BOLD:AAP7843	575[0n]	KR122078	Centre for Biodiversity Genomics	BIOUG10089-G08	A	Canada	Newfoundland and Labrador	Gros Morne National Park	James Callaghan Trail (aka Gros Morne Trail)		49.5686	-57.8302	39	16-Jul-2013	-7	Anderson	Forest	Malaise Trap	2 Malaise traps|mature conifer stand, balsam fir, wind damage	Gros Morne NP
BIOUG10089-G12	Cantharidae	Malthininae	Malthodes pumilus	BOLD:AAP7843	581[0n]	KR128093	Centre for Biodiversity Genomics	BIOUG10089-G12	A	Canada	Newfoundland and Labrador	Gros Morne National Park	James Callaghan Trail (aka Gros Morne Trail)		49.5686	-57.8302	39	16-Jul-2013	-7	Anderson	Forest	Malaise Trap	2 Malaise traps|mature conifer stand, balsam fir, wind damage	Gros Morne NP
BIOUG10089-H02	Cantharidae	Malthininae	Malthodes pumilus	BOLD:AAP7843	583[0n]	KR122449	Centre for Biodiversity Genomics	BIOUG10089-H02	A	Canada	Newfoundland and Labrador	Gros Morne National Park	James Callaghan Trail (aka Gros Morne Trail)		49.5686	-57.8302	39	16-Jul-2013	-7	Anderson	Forest	Malaise Trap	2 Malaise traps|mature conifer stand, balsam fir, wind damage	Gros Morne NP
BIOUG10089-H05	Cantharidae	Malthininae	Malthodes pumilus	BOLD:AAP7843	590[0n]	KR125980	Centre for Biodiversity Genomics	BIOUG10089-H05	A	Canada	Newfoundland and Labrador	Gros Morne National Park	James Callaghan Trail (aka Gros Morne Trail)		49.5686	-57.8302	39	16-Jul-2013	-7	Anderson	Forest	Malaise Trap	2 Malaise traps|mature conifer stand, balsam fir, wind damage	Gros Morne NP
BIOUG10089-H08	Cantharidae	Malthininae	Malthodes pumilus	BOLD:AAP7843	574[0n]	KR119545	Centre for Biodiversity Genomics	BIOUG10089-H08	A	Canada	Newfoundland and Labrador	Gros Morne National Park	James Callaghan Trail (aka Gros Morne Trail)		49.5686	-57.8302	39	16-Jul-2013	-7	Anderson	Forest	Malaise Trap	2 Malaise traps|mature conifer stand, balsam fir, wind damage	Gros Morne NP
BIOUG10089-H09	Cantharidae	Malthininae	Malthodes pumilus	BOLD:AAP7843	574[0n]	KR129765	Centre for Biodiversity Genomics	BIOUG10089-H09	A	Canada	Newfoundland and Labrador	Gros Morne National Park	James Callaghan Trail (aka Gros Morne Trail)		49.5686	-57.8302	39	16-Jul-2013	-7	Anderson	Forest	Malaise Trap	2 Malaise traps|mature conifer stand, balsam fir, wind damage	Gros Morne NP
BIOUG10089-H10	Cantharidae	Malthininae	Malthodes pumilus	BOLD:AAP7843	590[0n]	KR120898	Centre for Biodiversity Genomics	BIOUG10089-H10	A	Canada	Newfoundland and Labrador	Gros Morne National Park	James Callaghan Trail (aka Gros Morne Trail)		49.5686	-57.8302	39	16-Jul-2013	-7	Anderson	Forest	Malaise Trap	2 Malaise traps|mature conifer stand, balsam fir, wind damage	Gros Morne NP
BIOUG10090-A05	Cantharidae	Malthininae	Malthodes pumilus	BOLD:AAP7843	591[0n]	KR122192	Centre for Biodiversity Genomics	BIOUG10090-A05	A	Canada	Newfoundland and Labrador	Gros Morne National Park	James Callaghan Trail (aka Gros Morne Trail)		49.5686	-57.8302	39	16-Jul-2013	-7	Anderson	Forest	Malaise Trap	2 Malaise traps|mature conifer stand, balsam fir, wind damage	Gros Morne NP
BIOUG10143-G11	Cantharidae	Malthininae	Malthodes pumilus	BOLD:AAP7843	598[0n]	KR123969	Centre for Biodiversity Genomics	BIOUG10143-G11	A	Canada	Newfoundland and Labrador	Gros Morne National Park	James Callaghan Trail (aka Gros Morne Trail)		49.5686	-57.8302	39	30-Jul-2013	-7	R.Reid	Forest	Malaise Trap	2 Malaise traps|mature conifer stand, balsam fir, wind damage	Gros Morne NP
BIOUG10143-G12	Cantharidae	Malthininae	Malthodes pumilus	BOLD:AAP7843	595[0n]	KR127301	Centre for Biodiversity Genomics	BIOUG10143-G12	A	Canada	Newfoundland and Labrador	Gros Morne National Park	James Callaghan Trail (aka Gros Morne Trail)		49.5686	-57.8302	39	30-Jul-2013	-7	R.Reid	Forest	Malaise Trap	2 Malaise traps|mature conifer stand, balsam fir, wind damage	Gros Morne NP
BIOUG10143-H01	Cantharidae	Malthininae	Malthodes pumilus	BOLD:AAP7843	608[0n]	KR121966	Centre for Biodiversity Genomics	BIOUG10143-H01	A	Canada	Newfoundland and Labrador	Gros Morne National Park	James Callaghan Trail (aka Gros Morne Trail)		49.5686	-57.8302	39	30-Jul-2013	-7	R.Reid	Forest	Malaise Trap	2 Malaise traps|mature conifer stand, balsam fir, wind damage	Gros Morne NP
BIOUG10143-H03	Cantharidae	Malthininae	Malthodes pumilus	BOLD:AAP7843	534[0n]	KR124046	Centre for Biodiversity Genomics	BIOUG10143-H03	A	Canada	Newfoundland and Labrador	Gros Morne National Park	James Callaghan Trail (aka Gros Morne Trail)		49.5686	-57.8302	39	30-Jul-2013	-7	R.Reid	Forest	Malaise Trap	2 Malaise traps|mature conifer stand, balsam fir, wind damage	Gros Morne NP
BIOUG10143-H04	Cantharidae	Malthininae	Malthodes pumilus	BOLD:AAP7843	527[0n]	KR128825	Centre for Biodiversity Genomics	BIOUG10143-H04	A	Canada	Newfoundland and Labrador	Gros Morne National Park	James Callaghan Trail (aka Gros Morne Trail)		49.5686	-57.8302	39	30-Jul-2013	-7	R.Reid	Forest	Malaise Trap	2 Malaise traps|mature conifer stand, balsam fir, wind damage	Gros Morne NP
BIOUG10143-H05	Cantharidae	Malthininae	Malthodes pumilus	BOLD:AAP7843	534[0n]	KR126457	Centre for Biodiversity Genomics	BIOUG10143-H05	A	Canada	Newfoundland and Labrador	Gros Morne National Park	James Callaghan Trail (aka Gros Morne Trail)		49.5686	-57.8302	39	30-Jul-2013	-7	R.Reid	Forest	Malaise Trap	2 Malaise traps|mature conifer stand, balsam fir, wind damage	Gros Morne NP
BIOUG10143-H06	Cantharidae	Malthininae	Malthodes pumilus	BOLD:AAP7843	609[0n]	KR120530	Centre for Biodiversity Genomics	BIOUG10143-H06	A	Canada	Newfoundland and Labrador	Gros Morne National Park	James Callaghan Trail (aka Gros Morne Trail)		49.5686	-57.8302	39	30-Jul-2013	-7	R.Reid	Forest	Malaise Trap	2 Malaise traps|mature conifer stand, balsam fir, wind damage	Gros Morne NP
BIOUG10143-H07	Cantharidae	Malthininae	Malthodes pumilus	BOLD:AAP7843	519[0n]	KR121764	Centre for Biodiversity Genomics	BIOUG10143-H07	A	Canada	Newfoundland and Labrador	Gros Morne National Park	James Callaghan Trail (aka Gros Morne Trail)		49.5686	-57.8302	39	30-Jul-2013	-7	R.Reid	Forest	Malaise Trap	2 Malaise traps|mature conifer stand, balsam fir, wind damage	Gros Morne NP
BIOUG10143-H08	Cantharidae	Malthininae	Malthodes pumilus	BOLD:AAP7843	533[0n]	KR122904	Centre for Biodiversity Genomics	BIOUG10143-H08	A	Canada	Newfoundland and Labrador	Gros Morne National Park	James Callaghan Trail (aka Gros Morne Trail)		49.5686	-57.8302	39	30-Jul-2013	-7	R.Reid	Forest	Malaise Trap	2 Malaise traps|mature conifer stand, balsam fir, wind damage	Gros Morne NP
BIOUG10143-H09	Cantharidae	Malthininae	Malthodes pumilus	BOLD:AAP7843	523[0n]	KR126940	Centre for Biodiversity Genomics	BIOUG10143-H09	A	Canada	Newfoundland and Labrador	Gros Morne National Park	James Callaghan Trail (aka Gros Morne Trail)		49.5686	-57.8302	39	30-Jul-2013	-7	R.Reid	Forest	Malaise Trap	2 Malaise traps|mature conifer stand, balsam fir, wind damage	Gros Morne NP
BIOUG10143-H11	Cantharidae	Malthininae	Malthodes pumilus	BOLD:AAP7843	542[0n]	KR130986	Centre for Biodiversity Genomics	BIOUG10143-H11	A	Canada	Newfoundland and Labrador	Gros Morne National Park	James Callaghan Trail (aka Gros Morne Trail)		49.5686	-57.8302	39	30-Jul-2013	-7	R.Reid	Forest	Malaise Trap	2 Malaise traps|mature conifer stand, balsam fir, wind damage	Gros Morne NP
BIOUG10144-A04	Cantharidae	Malthininae	Malthodes pumilus	BOLD:AAP7843	620[0n]	KR130491	Centre for Biodiversity Genomics	BIOUG10144-A04	A	Canada	Newfoundland and Labrador	Gros Morne National Park	James Callaghan Trail (aka Gros Morne Trail)		49.5686	-57.8302	39	30-Jul-2013	-7	R.Reid	Forest	Malaise Trap	2 Malaise traps|mature conifer stand, balsam fir, wind damage	Gros Morne NP
BIOUG10144-A10	Cantharidae	Malthininae	Malthodes pumilus	BOLD:AAP7843	540[0n]	KR121635	Centre for Biodiversity Genomics	BIOUG10144-A10	A	Canada	Newfoundland and Labrador	Gros Morne National Park	James Callaghan Trail (aka Gros Morne Trail)		49.5686	-57.8302	39	30-Jul-2013	-7	R.Reid	Forest	Malaise Trap	2 Malaise traps|mature conifer stand, balsam fir, wind damage	Gros Morne NP
BIOUG10144-B04	Cantharidae	Malthininae	Malthodes pumilus	BOLD:AAP7843	525[0n]	KR130937	Centre for Biodiversity Genomics	BIOUG10144-B04	A	Canada	Newfoundland and Labrador	Gros Morne National Park	James Callaghan Trail (aka Gros Morne Trail)		49.5686	-57.8302	39	30-Jul-2013	-7	R.Reid	Forest	Malaise Trap	2 Malaise traps|mature conifer stand, balsam fir, wind damage	Gros Morne NP
BIOUG10144-C03	Cantharidae	Malthininae	Malthodes pumilus	BOLD:AAP7843	584[0n]	KR119647	Centre for Biodiversity Genomics	BIOUG10144-C03	A	Canada	Newfoundland and Labrador	Gros Morne National Park	James Callaghan Trail (aka Gros Morne Trail)		49.5686	-57.8302	39	30-Jul-2013	-7	R.Reid	Forest	Malaise Trap	2 Malaise traps|mature conifer stand, balsam fir, wind damage	Gros Morne NP
BIOUG10144-C04	Cantharidae	Malthininae	Malthodes pumilus	BOLD:AAP7843	542[0n]	KR124522	Centre for Biodiversity Genomics	BIOUG10144-C04	A	Canada	Newfoundland and Labrador	Gros Morne National Park	James Callaghan Trail (aka Gros Morne Trail)		49.5686	-57.8302	39	30-Jul-2013	-7	R.Reid	Forest	Malaise Trap	2 Malaise traps|mature conifer stand, balsam fir, wind damage	Gros Morne NP
BIOUG10144-C07	Cantharidae	Malthininae	Malthodes pumilus	BOLD:AAP7843	620[0n]	KR123292	Centre for Biodiversity Genomics	BIOUG10144-C07	A	Canada	Newfoundland and Labrador	Gros Morne National Park	James Callaghan Trail (aka Gros Morne Trail)		49.5686	-57.8302	39	30-Jul-2013	-7	R.Reid	Forest	Malaise Trap	2 Malaise traps|mature conifer stand, balsam fir, wind damage	Gros Morne NP
BIOUG10144-C08	Cantharidae	Malthininae	Malthodes pumilus	BOLD:AAP7843	610[0n]	KR123125	Centre for Biodiversity Genomics	BIOUG10144-C08	A	Canada	Newfoundland and Labrador	Gros Morne National Park	James Callaghan Trail (aka Gros Morne Trail)		49.5686	-57.8302	39	30-Jul-2013	-7	R.Reid	Forest	Malaise Trap	2 Malaise traps|mature conifer stand, balsam fir, wind damage	Gros Morne NP
BIOUG10144-D01	Cantharidae	Malthininae	Malthodes pumilus	BOLD:AAP7843	620[0n]	KR130142	Centre for Biodiversity Genomics	BIOUG10144-D01	A	Canada	Newfoundland and Labrador	Gros Morne National Park	James Callaghan Trail (aka Gros Morne Trail)		49.5686	-57.8302	39	30-Jul-2013	-7	R.Reid	Forest	Malaise Trap	2 Malaise traps|mature conifer stand, balsam fir, wind damage	Gros Morne NP
BIOUG10144-D11	Cantharidae	Malthininae	Malthodes pumilus	BOLD:AAP7843	627[0n]	KR128953	Centre for Biodiversity Genomics	BIOUG10144-D11	A	Canada	Newfoundland and Labrador	Gros Morne National Park	James Callaghan Trail (aka Gros Morne Trail)		49.5686	-57.8302	39	30-Jul-2013	-7	R.Reid	Forest	Malaise Trap	2 Malaise traps|mature conifer stand, balsam fir, wind damage	Gros Morne NP
BIOUG10144-E04	Cantharidae	Malthininae	Malthodes pumilus	BOLD:AAP7843	578[1n]	KR125404	Centre for Biodiversity Genomics	BIOUG10144-E04	A	Canada	Newfoundland and Labrador	Gros Morne National Park	James Callaghan Trail (aka Gros Morne Trail)		49.5686	-57.8302	39	30-Jul-2013	-7	R.Reid	Forest	Malaise Trap	2 Malaise traps|mature conifer stand, balsam fir, wind damage	Gros Morne NP
BIOUG10144-E05	Cantharidae	Malthininae	Malthodes pumilus	BOLD:AAP7843	531[0n]	KR126413	Centre for Biodiversity Genomics	BIOUG10144-E05	A	Canada	Newfoundland and Labrador	Gros Morne National Park	James Callaghan Trail (aka Gros Morne Trail)		49.5686	-57.8302	39	30-Jul-2013	-7	R.Reid	Forest	Malaise Trap	2 Malaise traps|mature conifer stand, balsam fir, wind damage	Gros Morne NP
BIOUG10144-E09	Cantharidae	Malthininae	Malthodes pumilus	BOLD:AAP7843	610[0n]	KR122726	Centre for Biodiversity Genomics	BIOUG10144-E09	A	Canada	Newfoundland and Labrador	Gros Morne National Park	James Callaghan Trail (aka Gros Morne Trail)		49.5686	-57.8302	39	30-Jul-2013	-7	R.Reid	Forest	Malaise Trap	2 Malaise traps|mature conifer stand, balsam fir, wind damage	Gros Morne NP
BIOUG10144-E10	Cantharidae	Malthininae	Malthodes pumilus	BOLD:AAP7843	587[0n]	KR122041	Centre for Biodiversity Genomics	BIOUG10144-E10	A	Canada	Newfoundland and Labrador	Gros Morne National Park	James Callaghan Trail (aka Gros Morne Trail)		49.5686	-57.8302	39	30-Jul-2013	-7	R.Reid	Forest	Malaise Trap	2 Malaise traps|mature conifer stand, balsam fir, wind damage	Gros Morne NP
BIOUG10144-F01	Cantharidae	Malthininae	Malthodes pumilus	BOLD:AAP7843	627[0n]	KR124840	Centre for Biodiversity Genomics	BIOUG10144-F01	A	Canada	Newfoundland and Labrador	Gros Morne National Park	James Callaghan Trail (aka Gros Morne Trail)		49.5686	-57.8302	39	30-Jul-2013	-7	R.Reid	Forest	Malaise Trap	2 Malaise traps|mature conifer stand, balsam fir, wind damage	Gros Morne NP
BIOUG10278-B10	Cantharidae	Malthininae	Malthodes pumilus	BOLD:AAP7843	574[0n]	KR125225	Centre for Biodiversity Genomics	BIOUG10278-B10	A	Canada	Quebec	Forillon National Park		trail off of park compound (i.e. operation centre), 1501 boul. Forillon	48.857	-64.376	135	05-Jul-2013	-7	F.Tremblay	Forest	Malaise Trap	2 Malaise traps|mixed forest (spruce, poplar)	Forillon NP
BIOUG10332-A12	Cantharidae	Malthininae	Malthodes pumilus	BOLD:AAP7843	531[0n]	KR128148	Centre for Biodiversity Genomics	BIOUG10332-A12	A	Canada	Nova Scotia	Cape Breton Highlands National Park		Clyburn Valley Road, near golf course	46.6553	-60.4285	21	26-Jul-2013	-7	CBH staff	Forest	Malaise Trap	2 Malaise traps	Cape Breton Highlands NP
BIOUG10346-C11	Cantharidae	Malthininae	Malthodes pumilus	BOLD:AAP7843	692[0n]	KR130414	Centre for Biodiversity Genomics	BIOUG10346-C11	A	Canada	Newfoundland and Labrador	Gros Morne National Park	James Callaghan Trail (aka Gros Morne Trail)		49.5686	-57.8302	39	13-Aug-2013	-7	R.Reid	Forest	Malaise Trap	2 Malaise traps|mature conifer stand, balsam fir, wind damage	Gros Morne NP
BIOUG10346-C12	Cantharidae	Malthininae	Malthodes pumilus	BOLD:AAP7843	609[0n]	KR127678	Centre for Biodiversity Genomics	BIOUG10346-C12	A	Canada	Newfoundland and Labrador	Gros Morne National Park	James Callaghan Trail (aka Gros Morne Trail)		49.5686	-57.8302	39	13-Aug-2013	-7	R.Reid	Forest	Malaise Trap	2 Malaise traps|mature conifer stand, balsam fir, wind damage	Gros Morne NP
BIOUG10358-F01	Cantharidae	Malthininae	Malthodes pumilus	BOLD:AAP7843	590[0n]	KR130847	Centre for Biodiversity Genomics	BIOUG10358-F01	A	Canada	Quebec	Forillon National Park		trail off of park compound (i.e. operation centre), 1501 boul. Forillon	48.857	-64.376	135	22-Jul-2013	-7	F.Tremblay	Forest	Malaise Trap	2 Malaise traps|mixed forest (spruce, poplar)	Forillon NP
BIOUG10403-C09	Cantharidae	Malthininae	Malthodes pumilus	BOLD:AAP7843	581[0n]	KR127432	Centre for Biodiversity Genomics	BIOUG10403-C09	A	Canada	Quebec	Forillon National Park		trail off of park compound (i.e. operation centre), 1501 boul. Forillon	48.857	-64.376	135	22-Jul-2013	-7	F.Tremblay	Forest	Malaise Trap	2 Malaise traps|mixed forest (spruce, poplar)	Forillon NP
BIOUG10403-C11	Cantharidae	Malthininae	Malthodes pumilus	BOLD:AAP7843	583[0n]	KR121190	Centre for Biodiversity Genomics	BIOUG10403-C11	A	Canada	Quebec	Forillon National Park		trail off of park compound (i.e. operation centre), 1501 boul. Forillon	48.857	-64.376	135	22-Jul-2013	-7	F.Tremblay	Forest	Malaise Trap	2 Malaise traps|mixed forest (spruce, poplar)	Forillon NP
BIOUG10410-C09	Cantharidae	Malthininae	Malthodes pumilus	BOLD:AAP7843	577[0n]	KR128612	Centre for Biodiversity Genomics	BIOUG10410-C09	A	Canada	Quebec	Forillon National Park		trail off of park compound (i.e. operation centre), 1501 boul. Forillon	48.857	-64.376	135	22-Jul-2013	-7	F.Tremblay	Forest	Malaise Trap	2 Malaise traps|mixed forest (spruce, poplar)	Forillon NP
BIOUG10410-C12	Cantharidae	Malthininae	Malthodes pumilus	BOLD:AAP7843	566[0n]	KR122162	Centre for Biodiversity Genomics	BIOUG10410-C12	A	Canada	Quebec	Forillon National Park		trail off of park compound (i.e. operation centre), 1501 boul. Forillon	48.857	-64.376	135	22-Jul-2013	-7	F.Tremblay	Forest	Malaise Trap	2 Malaise traps|mixed forest (spruce, poplar)	Forillon NP
BIOUG10430-A02	Cantharidae	Malthininae	Malthodes pumilus	BOLD:AAP7843	518[1n]	KR126721	Centre for Biodiversity Genomics	BIOUG10430-A02	A	Canada	New Brunswick	Fundy National Park		Devil`s Halfacre Road	45.5894	-64.9556	61	25-Jun-2013	-7	Shirley Butland	Forest	Malaise Trap	2 Malaise traps|mixed forest (white birch, red spruce)	Fundy NP
BIOUG10465-B01	Cantharidae	Malthininae	Malthodes pumilus	BOLD:AAP7843	612[1n]	KR121726	Centre for Biodiversity Genomics	BIOUG10465-B01		Canada	Prince Edward Island	Prince Edward Island National Park	Woodland Trail / Long Point		46.4123	-63.085	6	10-Jul-2013	-7	Paul Ayles	Forest	Malaise Trap	2 Malaise traps|late successional red maple stand	Prince Edward Island NP
BIOUG10481-D01	Cantharidae	Malthininae	Malthodes pumilus	BOLD:AAP7843	591[0n]	KR119098	Centre for Biodiversity Genomics	BIOUG10481-D01	A	Canada	Quebec	Forillon National Park		trail off of park compound (i.e. operation centre), 1501 boul. Forillon	48.857	-64.376	135	22-Jul-2013	-7	F.Tremblay	Forest	Malaise Trap	2 Malaise traps|mixed forest (spruce, poplar)	Forillon NP
BIOUG10579-D05	Cantharidae	Malthininae	Malthodes pumilus	BOLD:AAP7843	656[0n]	KR123390	Centre for Biodiversity Genomics	BIOUG10579-D05	A	Canada	New Brunswick	Fundy National Park		Devil`s Halfacre Road	45.5894	-64.9556	61	09-Jul-2013	-7	Shirley Butland	Forest	Malaise Trap	2 Malaise traps|mixed forest (white birch, red spruce)	Fundy NP
BIOUG10579-D12	Cantharidae	Malthininae	Malthodes pumilus	BOLD:AAP7843	659[0n]	KR124735	Centre for Biodiversity Genomics	BIOUG10579-D12	A	Canada	New Brunswick	Fundy National Park		Devil`s Halfacre Road	45.5894	-64.9556	61	09-Jul-2013	-7	Shirley Butland	Forest	Malaise Trap	2 Malaise traps|mixed forest (white birch, red spruce)	Fundy NP
BIOUG10579-E01	Cantharidae	Malthininae	Malthodes pumilus	BOLD:AAP7843	651[1n]	KR125577	Centre for Biodiversity Genomics	BIOUG10579-E01	A	Canada	New Brunswick	Fundy National Park		Devil`s Halfacre Road	45.5894	-64.9556	61	09-Jul-2013	-7	Shirley Butland	Forest	Malaise Trap	2 Malaise traps|mixed forest (white birch, red spruce)	Fundy NP
BIOUG10579-E08	Cantharidae	Malthininae	Malthodes pumilus	BOLD:AAP7843	613[3n]	KR119538	Centre for Biodiversity Genomics	BIOUG10579-E08	A	Canada	New Brunswick	Fundy National Park		Devil`s Halfacre Road	45.5894	-64.9556	61	09-Jul-2013	-7	Shirley Butland	Forest	Malaise Trap	2 Malaise traps|mixed forest (white birch, red spruce)	Fundy NP
BIOUG10579-F06	Cantharidae	Malthininae	Malthodes pumilus	BOLD:AAP7843	612[0n]	KR122166	Centre for Biodiversity Genomics	BIOUG10579-F06	A	Canada	New Brunswick	Fundy National Park		Devil`s Halfacre Road	45.5894	-64.9556	61	09-Jul-2013	-7	Shirley Butland	Forest	Malaise Trap	2 Malaise traps|mixed forest (white birch, red spruce)	Fundy NP
BIOUG10579-H09	Cantharidae	Malthininae	Malthodes pumilus	BOLD:AAP7843	656[0n]	KR125028	Centre for Biodiversity Genomics	BIOUG10579-H09	A	Canada	New Brunswick	Fundy National Park		Devil`s Halfacre Road	45.5894	-64.9556	61	09-Jul-2013	-7	Shirley Butland	Forest	Malaise Trap	2 Malaise traps|mixed forest (white birch, red spruce)	Fundy NP
BIOUG10580-C11	Cantharidae	Malthininae	Malthodes pumilus	BOLD:AAP7843	592[0n]	KR123368	Centre for Biodiversity Genomics	BIOUG10580-C11	A	Canada	New Brunswick	Fundy National Park		Devil`s Halfacre Road	45.5894	-64.9556	61	09-Jul-2013	-7	Shirley Butland	Forest	Malaise Trap	2 Malaise traps|mixed forest (white birch, red spruce)	Fundy NP
BIOUG10581-A02	Cantharidae	Malthininae	Malthodes pumilus	BOLD:AAP7843	590[0n]	KR119711	Centre for Biodiversity Genomics	BIOUG10581-A02	A	Canada	New Brunswick	Fundy National Park		Devil`s Halfacre Road	45.5894	-64.9556	61	09-Jul-2013	-7	Shirley Butland	Forest	Malaise Trap	2 Malaise traps|mixed forest (white birch, red spruce)	Fundy NP
BIOUG10581-D06	Cantharidae	Malthininae	Malthodes pumilus	BOLD:AAP7843	594[0n]	KR122400	Centre for Biodiversity Genomics	BIOUG10581-D06	A	Canada	New Brunswick	Fundy National Park		Devil`s Halfacre Road	45.5894	-64.9556	61	09-Jul-2013	-7	Shirley Butland	Forest	Malaise Trap	2 Malaise traps|mixed forest (white birch, red spruce)	Fundy NP
BIOUG10581-D11	Cantharidae	Malthininae	Malthodes pumilus	BOLD:AAP7843	564[0n]	KR121810	Centre for Biodiversity Genomics	BIOUG10581-D11	A	Canada	New Brunswick	Fundy National Park		Devil`s Halfacre Road	45.5894	-64.9556	61	09-Jul-2013	-7	Shirley Butland	Forest	Malaise Trap	2 Malaise traps|mixed forest (white birch, red spruce)	Fundy NP
BIOUG10581-H02	Cantharidae	Malthininae	Malthodes pumilus	BOLD:AAP7843	586[0n]	KR123500	Centre for Biodiversity Genomics	BIOUG10581-H02	A	Canada	New Brunswick	Fundy National Park		Devil`s Halfacre Road	45.5894	-64.9556	61	09-Jul-2013	-7	Shirley Butland	Forest	Malaise Trap	2 Malaise traps|mixed forest (white birch, red spruce)	Fundy NP
BIOUG10696-H06	Cantharidae	Malthininae	Malthodes pumilus	BOLD:AAP7843	620[0n]	KR124786	Centre for Biodiversity Genomics	BIOUG10696-H06	A	Canada	New Brunswick	Fundy National Park		Devil`s Halfacre Road	45.5894	-64.9556	61	09-Jul-2013	-7	Shirley Butland	Forest	Malaise Trap	2 Malaise traps|mixed forest (white birch, red spruce)	Fundy NP
BIOUG10697-A10	Cantharidae	Malthininae	Malthodes pumilus	BOLD:AAP7843	593[0n]	KR125506	Centre for Biodiversity Genomics	BIOUG10697-A10	A	Canada	New Brunswick	Fundy National Park		Devil`s Halfacre Road	45.5894	-64.9556	61	09-Jul-2013	-7	Shirley Butland	Forest	Malaise Trap	2 Malaise traps|mixed forest (white birch, red spruce)	Fundy NP
BIOUG10697-B05	Cantharidae	Malthininae	Malthodes pumilus	BOLD:AAP7843	579[0n]	KR131188	Centre for Biodiversity Genomics	BIOUG10697-B05	A	Canada	New Brunswick	Fundy National Park		Devil`s Halfacre Road	45.5894	-64.9556	61	09-Jul-2013	-7	Shirley Butland	Forest	Malaise Trap	2 Malaise traps|mixed forest (white birch, red spruce)	Fundy NP
BIOUG10697-B12	Cantharidae	Malthininae	Malthodes pumilus	BOLD:AAP7843	592[0n]	KR121017	Centre for Biodiversity Genomics	BIOUG10697-B12	A	Canada	New Brunswick	Fundy National Park		Devil`s Halfacre Road	45.5894	-64.9556	61	09-Jul-2013	-7	Shirley Butland	Forest	Malaise Trap	2 Malaise traps|mixed forest (white birch, red spruce)	Fundy NP
BIOUG10697-C11	Cantharidae	Malthininae	Malthodes pumilus	BOLD:AAP7843	592[0n]	KR122948	Centre for Biodiversity Genomics	BIOUG10697-C11	A	Canada	New Brunswick	Fundy National Park		Devil`s Halfacre Road	45.5894	-64.9556	61	09-Jul-2013	-7	Shirley Butland	Forest	Malaise Trap	2 Malaise traps|mixed forest (white birch, red spruce)	Fundy NP
BIOUG10697-E01	Cantharidae	Malthininae	Malthodes pumilus	BOLD:AAP7843	590[0n]	KR124984	Centre for Biodiversity Genomics	BIOUG10697-E01	A	Canada	New Brunswick	Fundy National Park		Devil`s Halfacre Road	45.5894	-64.9556	61	09-Jul-2013	-7	Shirley Butland	Forest	Malaise Trap	2 Malaise traps|mixed forest (white birch, red spruce)	Fundy NP
BIOUG10697-H03	Cantharidae	Malthininae	Malthodes pumilus	BOLD:AAP7843	569[0n]	KR123024	Centre for Biodiversity Genomics	BIOUG10697-H03	A	Canada	New Brunswick	Fundy National Park		Devil`s Halfacre Road	45.5894	-64.9556	61	09-Jul-2013	-7	Shirley Butland	Forest	Malaise Trap	2 Malaise traps|mixed forest (white birch, red spruce)	Fundy NP
BIOUG10698-F01	Cantharidae	Malthininae	Malthodes pumilus	BOLD:AAP7843	576[0n]	KR127680	Centre for Biodiversity Genomics	BIOUG10698-F01	A	Canada	New Brunswick	Fundy National Park		Devil`s Halfacre Road	45.5894	-64.9556	61	09-Jul-2013	-7	Shirley Butland	Forest	Malaise Trap	2 Malaise traps|mixed forest (white birch, red spruce)	Fundy NP
BIOUG10698-F04	Cantharidae	Malthininae	Malthodes pumilus	BOLD:AAP7843	534[0n]	KR128119	Centre for Biodiversity Genomics	BIOUG10698-F04	A	Canada	New Brunswick	Fundy National Park		Devil`s Halfacre Road	45.5894	-64.9556	61	09-Jul-2013	-7	Shirley Butland	Forest	Malaise Trap	2 Malaise traps|mixed forest (white birch, red spruce)	Fundy NP
BIOUG10698-F07	Cantharidae	Malthininae	Malthodes pumilus	BOLD:AAP7843	579[0n]	KR128987	Centre for Biodiversity Genomics	BIOUG10698-F07	A	Canada	New Brunswick	Fundy National Park		Devil`s Halfacre Road	45.5894	-64.9556	61	09-Jul-2013	-7	Shirley Butland	Forest	Malaise Trap	2 Malaise traps|mixed forest (white birch, red spruce)	Fundy NP
BIOUG10698-G04	Cantharidae	Malthininae	Malthodes pumilus	BOLD:AAP7843	577[0n]	KR127232	Centre for Biodiversity Genomics	BIOUG10698-G04	A	Canada	New Brunswick	Fundy National Park		Devil`s Halfacre Road	45.5894	-64.9556	61	09-Jul-2013	-7	Shirley Butland	Forest	Malaise Trap	2 Malaise traps|mixed forest (white birch, red spruce)	Fundy NP
BIOUG10836-C07	Cantharidae	Malthininae	Malthodes pumilus	BOLD:AAP7843	604[0n]	KR127247	Centre for Biodiversity Genomics	BIOUG10836-C07	A	Canada	New Brunswick	Fundy National Park		Devil`s Halfacre Road	45.5894	-64.9556	61	23-Jul-2013	-7	Courtney King	Forest	Malaise Trap	2 Malaise traps|mixed forest (white birch, red spruce)	Fundy NP
BIOUG10836-D02	Cantharidae	Malthininae	Malthodes pumilus	BOLD:AAP7843	579[0n]	KR123447	Centre for Biodiversity Genomics	BIOUG10836-D02	A	Canada	New Brunswick	Fundy National Park		Devil`s Halfacre Road	45.5894	-64.9556	61	23-Jul-2013	-7	Courtney King	Forest	Malaise Trap	2 Malaise traps|mixed forest (white birch, red spruce)	Fundy NP
BIOUG10836-E08	Cantharidae	Malthininae	Malthodes pumilus	BOLD:AAP7843	627[0n]	KR128171	Centre for Biodiversity Genomics	BIOUG10836-E08	A	Canada	New Brunswick	Fundy National Park		Devil`s Halfacre Road	45.5894	-64.9556	61	23-Jul-2013	-7	Courtney King	Forest	Malaise Trap	2 Malaise traps|mixed forest (white birch, red spruce)	Fundy NP
BIOUG10836-F02	Cantharidae	Malthininae	Malthodes pumilus	BOLD:AAP7843	625[0n]	KR131014	Centre for Biodiversity Genomics	BIOUG10836-F02	A	Canada	New Brunswick	Fundy National Park		Devil`s Halfacre Road	45.5894	-64.9556	61	23-Jul-2013	-7	Courtney King	Forest	Malaise Trap	2 Malaise traps|mixed forest (white birch, red spruce)	Fundy NP
BIOUG10836-G06	Cantharidae	Malthininae	Malthodes pumilus	BOLD:AAP7843	537[1n]	KR122056	Centre for Biodiversity Genomics	BIOUG10836-G06	A	Canada	New Brunswick	Fundy National Park		Devil`s Halfacre Road	45.5894	-64.9556	61	23-Jul-2013	-7	Courtney King	Forest	Malaise Trap	2 Malaise traps|mixed forest (white birch, red spruce)	Fundy NP
BIOUG10836-G10	Cantharidae	Malthininae	Malthodes pumilus	BOLD:AAP7843	540[1n]	KR124468	Centre for Biodiversity Genomics	BIOUG10836-G10	A	Canada	New Brunswick	Fundy National Park		Devil`s Halfacre Road	45.5894	-64.9556	61	23-Jul-2013	-7	Courtney King	Forest	Malaise Trap	2 Malaise traps|mixed forest (white birch, red spruce)	Fundy NP
BIOUG10836-G11	Cantharidae	Malthininae	Malthodes pumilus	BOLD:AAP7843	611[0n]	KR122758	Centre for Biodiversity Genomics	BIOUG10836-G11	A	Canada	New Brunswick	Fundy National Park		Devil`s Halfacre Road	45.5894	-64.9556	61	23-Jul-2013	-7	Courtney King	Forest	Malaise Trap	2 Malaise traps|mixed forest (white birch, red spruce)	Fundy NP
BIOUG10839-E06	Cantharidae	Malthininae	Malthodes pumilus	BOLD:AAP7843	588[0n]	KR122407	Centre for Biodiversity Genomics	BIOUG10839-E06	A	Canada	New Brunswick	Fundy National Park		Devil`s Halfacre Road	45.5894	-64.9556	61	23-Jul-2013	-7	Courtney King	Forest	Malaise Trap	2 Malaise traps|mixed forest (white birch, red spruce)	Fundy NP
BIOUG11001-A04	Cantharidae	Malthininae	Malthodes pumilus	BOLD:AAP7843	580[0n]	KR121054	Centre for Biodiversity Genomics	BIOUG11001-A04	A	Canada	Nova Scotia	Cape Breton Highlands National Park		Clyburn Valley Road, near golf course	46.6553	-60.4285	21	19-Jul-2013	-5	CBH staff	Forest	Malaise Trap	2 Malaise traps	Cape Breton Highlands NP
BIOUG11033-A01	Cantharidae	Malthininae	Malthodes pumilus	BOLD:AAP7843	581[0n]	KR126226	Centre for Biodiversity Genomics	BIOUG11033-A01	A	Canada	Ontario	Georgian Bay Islands National Park	Beausoleil Island	Cedar Spring Campground	44.8515	-79.8744	177	18-Jun-2013	-7	Chris Johnstone	Forest	Malaise Trap	2 Malaise traps|Mixed forest	Georgian Bay Islands NP
BIOUG11033-A06	Cantharidae	Malthininae	Malthodes pumilus	BOLD:AAP7843	577[0n]	KR121313	Centre for Biodiversity Genomics	BIOUG11033-A06	A	Canada	Ontario	Georgian Bay Islands National Park	Beausoleil Island	Cedar Spring Campground	44.8515	-79.8744	177	18-Jun-2013	-7	Chris Johnstone	Forest	Malaise Trap	2 Malaise traps|Mixed forest	Georgian Bay Islands NP
BIOUG11033-A09	Cantharidae	Malthininae	Malthodes pumilus	BOLD:AAP7843	564[0n]	KR127812	Centre for Biodiversity Genomics	BIOUG11033-A09	A	Canada	Ontario	Georgian Bay Islands National Park	Beausoleil Island	Cedar Spring Campground	44.8515	-79.8744	177	18-Jun-2013	-7	Chris Johnstone	Forest	Malaise Trap	2 Malaise traps|Mixed forest	Georgian Bay Islands NP
BIOUG11033-B11	Cantharidae	Malthininae	Malthodes pumilus	BOLD:AAP7843	572[0n]	KR130948	Centre for Biodiversity Genomics	BIOUG11033-B11	A	Canada	Ontario	Georgian Bay Islands National Park	Beausoleil Island	Cedar Spring Campground	44.8515	-79.8744	177	18-Jun-2013	-7	Chris Johnstone	Forest	Malaise Trap	2 Malaise traps|Mixed forest	Georgian Bay Islands NP
BIOUG11033-C03	Cantharidae	Malthininae	Malthodes pumilus	BOLD:AAP7843	574[0n]	KR123544	Centre for Biodiversity Genomics	BIOUG11033-C03	A	Canada	Ontario	Georgian Bay Islands National Park	Beausoleil Island	Cedar Spring Campground	44.8515	-79.8744	177	18-Jun-2013	-7	Chris Johnstone	Forest	Malaise Trap	2 Malaise traps|Mixed forest	Georgian Bay Islands NP
BIOUG11033-C06	Cantharidae	Malthininae	Malthodes pumilus	BOLD:AAP7843	581[0n]	KR124991	Centre for Biodiversity Genomics	BIOUG11033-C06	A	Canada	Ontario	Georgian Bay Islands National Park	Beausoleil Island	Cedar Spring Campground	44.8515	-79.8744	177	18-Jun-2013	-7	Chris Johnstone	Forest	Malaise Trap	2 Malaise traps|Mixed forest	Georgian Bay Islands NP
BIOUG11033-D06	Cantharidae	Malthininae	Malthodes pumilus	BOLD:AAP7843	595[0n]	KR125037	Centre for Biodiversity Genomics	BIOUG11033-D06	A	Canada	Ontario	Georgian Bay Islands National Park	Beausoleil Island	Cedar Spring Campground	44.8515	-79.8744	177	18-Jun-2013	-7	Chris Johnstone	Forest	Malaise Trap	2 Malaise traps|Mixed forest	Georgian Bay Islands NP
BIOUG11477-D08	Cantharidae	Malthininae	Malthodes pumilus	BOLD:AAP7843	519[0n]	KR126188	Centre for Biodiversity Genomics	BIOUG11477-D08	A	Canada	New Brunswick	Fundy National Park		Devil`s Halfacre Road	45.5894	-64.9556	61	16-Jul-2013	-7	Shirley Butland	Forest	Malaise Trap	2 Malaise traps|mixed forest (white birch, red spruce)	Fundy NP
BIOUG11477-D10	Cantharidae	Malthininae	Malthodes pumilus	BOLD:AAP7843	552[0n]	KR122490	Centre for Biodiversity Genomics	BIOUG11477-D10	A	Canada	New Brunswick	Fundy National Park		Devil`s Halfacre Road	45.5894	-64.9556	61	16-Jul-2013	-7	Shirley Butland	Forest	Malaise Trap	2 Malaise traps|mixed forest (white birch, red spruce)	Fundy NP
BIOUG11477-E10	Cantharidae	Malthininae	Malthodes pumilus	BOLD:AAP7843	564[1n]	KR124791	Centre for Biodiversity Genomics	BIOUG11477-E10	A	Canada	New Brunswick	Fundy National Park		Devil`s Halfacre Road	45.5894	-64.9556	61	16-Jul-2013	-7	Shirley Butland	Forest	Malaise Trap	2 Malaise traps|mixed forest (white birch, red spruce)	Fundy NP
BIOUG11477-F04	Cantharidae	Malthininae	Malthodes pumilus	BOLD:AAP7843	564[0n]	KR126072	Centre for Biodiversity Genomics	BIOUG11477-F04	A	Canada	New Brunswick	Fundy National Park		Devil`s Halfacre Road	45.5894	-64.9556	61	16-Jul-2013	-7	Shirley Butland	Forest	Malaise Trap	2 Malaise traps|mixed forest (white birch, red spruce)	Fundy NP
BIOUG11477-F05	Cantharidae	Malthininae	Malthodes pumilus	BOLD:AAP7843	549[0n]	KR125097	Centre for Biodiversity Genomics	BIOUG11477-F05	A	Canada	New Brunswick	Fundy National Park		Devil`s Halfacre Road	45.5894	-64.9556	61	16-Jul-2013	-7	Shirley Butland	Forest	Malaise Trap	2 Malaise traps|mixed forest (white birch, red spruce)	Fundy NP
BIOUG11477-F07	Cantharidae	Malthininae	Malthodes pumilus	BOLD:AAP7843	576[0n]	KR123175	Centre for Biodiversity Genomics	BIOUG11477-F07	A	Canada	New Brunswick	Fundy National Park		Devil`s Halfacre Road	45.5894	-64.9556	61	16-Jul-2013	-7	Shirley Butland	Forest	Malaise Trap	2 Malaise traps|mixed forest (white birch, red spruce)	Fundy NP
BIOUG11477-F10	Cantharidae	Malthininae	Malthodes pumilus	BOLD:AAP7843	534[1n]	KR125679	Centre for Biodiversity Genomics	BIOUG11477-F10	A	Canada	New Brunswick	Fundy National Park		Devil`s Halfacre Road	45.5894	-64.9556	61	16-Jul-2013	-7	Shirley Butland	Forest	Malaise Trap	2 Malaise traps|mixed forest (white birch, red spruce)	Fundy NP
BIOUG11477-F11	Cantharidae	Malthininae	Malthodes pumilus	BOLD:AAP7843	564[1n]	KR126059	Centre for Biodiversity Genomics	BIOUG11477-F11	A	Canada	New Brunswick	Fundy National Park		Devil`s Halfacre Road	45.5894	-64.9556	61	16-Jul-2013	-7	Shirley Butland	Forest	Malaise Trap	2 Malaise traps|mixed forest (white birch, red spruce)	Fundy NP
BIOUG11477-G01	Cantharidae	Malthininae	Malthodes pumilus	BOLD:AAP7843	522[0n]	KR124008	Centre for Biodiversity Genomics	BIOUG11477-G01	A	Canada	New Brunswick	Fundy National Park		Devil`s Halfacre Road	45.5894	-64.9556	61	16-Jul-2013	-7	Shirley Butland	Forest	Malaise Trap	2 Malaise traps|mixed forest (white birch, red spruce)	Fundy NP
BIOUG11477-G02	Cantharidae	Malthininae	Malthodes pumilus	BOLD:AAP7843	567[0n]	KR130049	Centre for Biodiversity Genomics	BIOUG11477-G02	A	Canada	New Brunswick	Fundy National Park		Devil`s Halfacre Road	45.5894	-64.9556	61	16-Jul-2013	-7	Shirley Butland	Forest	Malaise Trap	2 Malaise traps|mixed forest (white birch, red spruce)	Fundy NP
BIOUG11477-G06	Cantharidae	Malthininae	Malthodes pumilus	BOLD:AAP7843	513[1n]	KR123311	Centre for Biodiversity Genomics	BIOUG11477-G06	A	Canada	New Brunswick	Fundy National Park		Devil`s Halfacre Road	45.5894	-64.9556	61	16-Jul-2013	-7	Shirley Butland	Forest	Malaise Trap	2 Malaise traps|mixed forest (white birch, red spruce)	Fundy NP
BIOUG11477-H03	Cantharidae	Malthininae	Malthodes pumilus	BOLD:AAP7843	519[1n]	KR126137	Centre for Biodiversity Genomics	BIOUG11477-H03	A	Canada	New Brunswick	Fundy National Park		Devil`s Halfacre Road	45.5894	-64.9556	61	16-Jul-2013	-7	Shirley Butland	Forest	Malaise Trap	2 Malaise traps|mixed forest (white birch, red spruce)	Fundy NP
BIOUG11477-H07	Cantharidae	Malthininae	Malthodes pumilus	BOLD:AAP7843	600[0n]	KR124687	Centre for Biodiversity Genomics	BIOUG11477-H07	A	Canada	New Brunswick	Fundy National Park		Devil`s Halfacre Road	45.5894	-64.9556	61	16-Jul-2013	-7	Shirley Butland	Forest	Malaise Trap	2 Malaise traps|mixed forest (white birch, red spruce)	Fundy NP
BIOUG11478-A05	Cantharidae	Malthininae	Malthodes pumilus	BOLD:AAP7843	579[0n]	KR119307	Centre for Biodiversity Genomics	BIOUG11478-A05	A	Canada	New Brunswick	Fundy National Park		Devil`s Halfacre Road	45.5894	-64.9556	61	16-Jul-2013	-7	Shirley Butland	Forest	Malaise Trap	2 Malaise traps|mixed forest (white birch, red spruce)	Fundy NP
BIOUG11478-A09	Cantharidae	Malthininae	Malthodes pumilus	BOLD:AAP7843	570[0n]	KR122199	Centre for Biodiversity Genomics	BIOUG11478-A09	A	Canada	New Brunswick	Fundy National Park		Devil`s Halfacre Road	45.5894	-64.9556	61	16-Jul-2013	-7	Shirley Butland	Forest	Malaise Trap	2 Malaise traps|mixed forest (white birch, red spruce)	Fundy NP
BIOUG11478-B05	Cantharidae	Malthininae	Malthodes pumilus	BOLD:AAP7843	540[0n]	KR121736	Centre for Biodiversity Genomics	BIOUG11478-B05	A	Canada	New Brunswick	Fundy National Park		Devil`s Halfacre Road	45.5894	-64.9556	61	16-Jul-2013	-7	Shirley Butland	Forest	Malaise Trap	2 Malaise traps|mixed forest (white birch, red spruce)	Fundy NP
BIOUG11478-B07	Cantharidae	Malthininae	Malthodes pumilus	BOLD:AAP7843	564[0n]	KR130863	Centre for Biodiversity Genomics	BIOUG11478-B07	A	Canada	New Brunswick	Fundy National Park		Devil`s Halfacre Road	45.5894	-64.9556	61	16-Jul-2013	-7	Shirley Butland	Forest	Malaise Trap	2 Malaise traps|mixed forest (white birch, red spruce)	Fundy NP
BIOUG11478-C04	Cantharidae	Malthininae	Malthodes pumilus	BOLD:AAP7843	555[0n]	KR130803	Centre for Biodiversity Genomics	BIOUG11478-C04	A	Canada	New Brunswick	Fundy National Park		Devil`s Halfacre Road	45.5894	-64.9556	61	16-Jul-2013	-7	Shirley Butland	Forest	Malaise Trap	2 Malaise traps|mixed forest (white birch, red spruce)	Fundy NP
BIOUG11478-C06	Cantharidae	Malthininae	Malthodes pumilus	BOLD:AAP7843	579[0n]	KR121077	Centre for Biodiversity Genomics	BIOUG11478-C06	A	Canada	New Brunswick	Fundy National Park		Devil`s Halfacre Road	45.5894	-64.9556	61	16-Jul-2013	-7	Shirley Butland	Forest	Malaise Trap	2 Malaise traps|mixed forest (white birch, red spruce)	Fundy NP
BIOUG11478-D05	Cantharidae	Malthininae	Malthodes pumilus	BOLD:AAP7843	588[0n]	KR129119	Centre for Biodiversity Genomics	BIOUG11478-D05	A	Canada	New Brunswick	Fundy National Park		Devil`s Halfacre Road	45.5894	-64.9556	61	16-Jul-2013	-7	Shirley Butland	Forest	Malaise Trap	2 Malaise traps|mixed forest (white birch, red spruce)	Fundy NP
BIOUG11478-D09	Cantharidae	Malthininae	Malthodes pumilus	BOLD:AAP7843	573[0n]	KR123176	Centre for Biodiversity Genomics	BIOUG11478-D09	A	Canada	New Brunswick	Fundy National Park		Devil`s Halfacre Road	45.5894	-64.9556	61	16-Jul-2013	-7	Shirley Butland	Forest	Malaise Trap	2 Malaise traps|mixed forest (white birch, red spruce)	Fundy NP
BIOUG11478-D11	Cantharidae	Malthininae	Malthodes pumilus	BOLD:AAP7843	516[0n]	KR127503	Centre for Biodiversity Genomics	BIOUG11478-D11	A	Canada	New Brunswick	Fundy National Park		Devil`s Halfacre Road	45.5894	-64.9556	61	16-Jul-2013	-7	Shirley Butland	Forest	Malaise Trap	2 Malaise traps|mixed forest (white birch, red spruce)	Fundy NP
BIOUG11478-E10	Cantharidae	Malthininae	Malthodes pumilus	BOLD:AAP7843	588[0n]	KR125105	Centre for Biodiversity Genomics	BIOUG11478-E10	A	Canada	New Brunswick	Fundy National Park		Devil`s Halfacre Road	45.5894	-64.9556	61	16-Jul-2013	-7	Shirley Butland	Forest	Malaise Trap	2 Malaise traps|mixed forest (white birch, red spruce)	Fundy NP
BIOUG11478-F06	Cantharidae	Malthininae	Malthodes pumilus	BOLD:AAP7843	585[0n]	KR125205	Centre for Biodiversity Genomics	BIOUG11478-F06	A	Canada	New Brunswick	Fundy National Park		Devil`s Halfacre Road	45.5894	-64.9556	61	16-Jul-2013	-7	Shirley Butland	Forest	Malaise Trap	2 Malaise traps|mixed forest (white birch, red spruce)	Fundy NP
BIOUG11478-G03	Cantharidae	Malthininae	Malthodes pumilus	BOLD:AAP7843	579[0n]	KR129770	Centre for Biodiversity Genomics	BIOUG11478-G03	A	Canada	New Brunswick	Fundy National Park		Devil`s Halfacre Road	45.5894	-64.9556	61	16-Jul-2013	-7	Shirley Butland	Forest	Malaise Trap	2 Malaise traps|mixed forest (white birch, red spruce)	Fundy NP
BIOUG11478-G06	Cantharidae	Malthininae	Malthodes pumilus	BOLD:AAP7843	588[0n]	KR130025	Centre for Biodiversity Genomics	BIOUG11478-G06	A	Canada	New Brunswick	Fundy National Park		Devil`s Halfacre Road	45.5894	-64.9556	61	16-Jul-2013	-7	Shirley Butland	Forest	Malaise Trap	2 Malaise traps|mixed forest (white birch, red spruce)	Fundy NP
BIOUG11478-G09	Cantharidae	Malthininae	Malthodes pumilus	BOLD:AAP7843	564[0n]	KR128284	Centre for Biodiversity Genomics	BIOUG11478-G09	A	Canada	New Brunswick	Fundy National Park		Devil`s Halfacre Road	45.5894	-64.9556	61	16-Jul-2013	-7	Shirley Butland	Forest	Malaise Trap	2 Malaise traps|mixed forest (white birch, red spruce)	Fundy NP
BIOUG11478-G10	Cantharidae	Malthininae	Malthodes pumilus	BOLD:AAP7843	615[0n]	KR127744	Centre for Biodiversity Genomics	BIOUG11478-G10	A	Canada	New Brunswick	Fundy National Park		Devil`s Halfacre Road	45.5894	-64.9556	61	16-Jul-2013	-7	Shirley Butland	Forest	Malaise Trap	2 Malaise traps|mixed forest (white birch, red spruce)	Fundy NP
BIOUG11536-D09	Cantharidae	Malthininae	Malthodes pumilus	BOLD:AAP7843	579[0n]	KR123919	Centre for Biodiversity Genomics	BIOUG11536-D09	A	Canada	New Brunswick	Fundy National Park		Devil`s Halfacre Road	45.5894	-64.9556	61	16-Jul-2013	-7	Shirley Butland	Forest	Malaise Trap	2 Malaise traps|mixed forest (white birch, red spruce)	Fundy NP
BIOUG11536-E06	Cantharidae	Malthininae	Malthodes pumilus	BOLD:AAP7843	572[0n]	KR129161	Centre for Biodiversity Genomics	BIOUG11536-E06	A	Canada	New Brunswick	Fundy National Park		Devil`s Halfacre Road	45.5894	-64.9556	61	16-Jul-2013	-7	Shirley Butland	Forest	Malaise Trap	2 Malaise traps|mixed forest (white birch, red spruce)	Fundy NP
BIOUG11536-E12	Cantharidae	Malthininae	Malthodes pumilus	BOLD:AAP7843	560[0n]	KR119145	Centre for Biodiversity Genomics	BIOUG11536-E12	A	Canada	New Brunswick	Fundy National Park		Devil`s Halfacre Road	45.5894	-64.9556	61	16-Jul-2013	-7	Shirley Butland	Forest	Malaise Trap	2 Malaise traps|mixed forest (white birch, red spruce)	Fundy NP
BIOUG11536-F03	Cantharidae	Malthininae	Malthodes pumilus	BOLD:AAP7843	576[0n]	KR130248	Centre for Biodiversity Genomics	BIOUG11536-F03	A	Canada	New Brunswick	Fundy National Park		Devil`s Halfacre Road	45.5894	-64.9556	61	16-Jul-2013	-7	Shirley Butland	Forest	Malaise Trap	2 Malaise traps|mixed forest (white birch, red spruce)	Fundy NP
BIOUG11538-D05	Cantharidae	Malthininae	Malthodes pumilus	BOLD:AAP7843	552[0n]	KR128190	Centre for Biodiversity Genomics	BIOUG11538-D05	A	Canada	New Brunswick	Fundy National Park		Devil`s Halfacre Road	45.5894	-64.9556	61	16-Jul-2013	-7	Shirley Butland	Forest	Malaise Trap	2 Malaise traps|mixed forest (white birch, red spruce)	Fundy NP
BIOUG11910-D01	Cantharidae	Malthininae	Malthodes pumilus	BOLD:AAP7843	549[0n]	KR130889	Centre for Biodiversity Genomics	BIOUG11910-D01	A	Canada	Quebec	Forillon National Park		trail off of park compound (i.e. operation centre), 1501 boul. Forillon	48.857	-64.376	135	15-Jul-2013	-10	F.Tremblay	Forest	Malaise Trap	2 Malaise traps|mixed forest (spruce, poplar)	Forillon NP
BIOUG11911-B12	Cantharidae	Malthininae	Malthodes pumilus	BOLD:AAP7843	588[0n]	KR122869	Centre for Biodiversity Genomics	BIOUG11911-B12	A	Canada	Quebec	Forillon National Park		trail off of park compound (i.e. operation centre), 1501 boul. Forillon	48.857	-64.376	135	15-Jul-2013	-10	F.Tremblay	Forest	Malaise Trap	2 Malaise traps|mixed forest (spruce, poplar)	Forillon NP
BIOUG11911-E09	Cantharidae	Malthininae	Malthodes pumilus	BOLD:AAP7843	528[0n]	KR124580	Centre for Biodiversity Genomics	BIOUG11911-E09	A	Canada	Quebec	Forillon National Park		trail off of park compound (i.e. operation centre), 1501 boul. Forillon	48.857	-64.376	135	15-Jul-2013	-10	F.Tremblay	Forest	Malaise Trap	2 Malaise traps|mixed forest (spruce, poplar)	Forillon NP
BIOUG11953-D02	Cantharidae	Malthininae	Malthodes pumilus	BOLD:AAP7843	585[0n]	KR119216	Centre for Biodiversity Genomics	BIOUG11953-D02	A	Canada	Quebec	Forillon National Park		trail off of park compound (i.e. operation centre), 1501 boul. Forillon	48.857	-64.376	135	15-Jul-2013	-10	F.Tremblay	Forest	Malaise Trap	2 Malaise traps|mixed forest (spruce, poplar)	Forillon NP
BIOUG12041-F10	Cantharidae	Malthininae	Malthodes pumilus	BOLD:AAP7843	576[1n]	KR121959	Centre for Biodiversity Genomics	BIOUG12041-F10	A	Canada	Quebec	Forillon National Park		trail off of park compound (i.e. operation centre), 1501 boul. Forillon	48.857	-64.376	135	30-Jul-2013	-8	F.Tremblay	Forest	Malaise Trap	2 Malaise traps|mixed forest (spruce, poplar)	Forillon NP
BIOUG12041-G12	Cantharidae	Malthininae	Malthodes pumilus	BOLD:AAP7843	516[0n]	KR127639	Centre for Biodiversity Genomics	BIOUG12041-G12	A	Canada	Quebec	Forillon National Park		trail off of park compound (i.e. operation centre), 1501 boul. Forillon	48.857	-64.376	135	30-Jul-2013	-8	F.Tremblay	Forest	Malaise Trap	2 Malaise traps|mixed forest (spruce, poplar)	Forillon NP
BIOUG12042-A01	Cantharidae	Malthininae	Malthodes pumilus	BOLD:AAP7843	519[1n]	KR121166	Centre for Biodiversity Genomics	BIOUG12042-A01	A	Canada	Quebec	Forillon National Park		trail off of park compound (i.e. operation centre), 1501 boul. Forillon	48.857	-64.376	135	30-Jul-2013	-8	F.Tremblay	Forest	Malaise Trap	2 Malaise traps|mixed forest (spruce, poplar)	Forillon NP
BIOUG12042-B04	Cantharidae	Malthininae	Malthodes pumilus	BOLD:AAP7843	570[0n]	KR120264	Centre for Biodiversity Genomics	BIOUG12042-B04	A	Canada	Quebec	Forillon National Park		trail off of park compound (i.e. operation centre), 1501 boul. Forillon	48.857	-64.376	135	30-Jul-2013	-8	F.Tremblay	Forest	Malaise Trap	2 Malaise traps|mixed forest (spruce, poplar)	Forillon NP
BIOUG12195-D12	Cantharidae	Malthininae	Malthodes pumilus	BOLD:AAP7843	585[0n]	KR130372	Centre for Biodiversity Genomics	BIOUG12195-D12	A	Canada	Newfoundland and Labrador	Terra Nova National Park		Blue Hill Road	48.598	-53.9702	127	02-Jul-2013	-7	Evan Perry	Forest	Malaise Trap	2 Malaise traps|old balsam fir site; mixed wood, dog berry saplings, birch, mountain ash	Terra Nova NP
BIOUG12250-D10	Cantharidae	Malthininae	Malthodes pumilus	BOLD:AAP7843	588[0n]	KR123263	Centre for Biodiversity Genomics	BIOUG12250-D10	A	Canada	Nova Scotia	Kejimkujik National Park	Jeremy`s Bay Campground	near Ampitheater off of Campfire Circle	44.4066	-65.2455	116	20-Jun-2013	-7	Jeremiah Garber	Forest	Malaise Trap	2 Malaise traps|Acadian mixed wood forest	Kejimkujik NP
BIOUG12313-A06	Cantharidae	Malthininae	Malthodes pumilus	BOLD:AAP7843	585[0n]	KR128650	Centre for Biodiversity Genomics	BIOUG12313-A06	A	Canada	Newfoundland and Labrador	Terra Nova National Park		Blue Hill Road	48.598	-53.9702	127	02-Jul-2013	-7	Evan Perry	Forest	Malaise Trap	2 Malaise traps|old balsam fir site; mixed wood, dog berry saplings, birch, mountain ash	Terra Nova NP
BIOUG12313-C03	Cantharidae	Malthininae	Malthodes pumilus	BOLD:AAP7843	576[4n]	KR119266	Centre for Biodiversity Genomics	BIOUG12313-C03	A	Canada	Newfoundland and Labrador	Terra Nova National Park		Blue Hill Road	48.598	-53.9702	127	02-Jul-2013	-7	Evan Perry	Forest	Malaise Trap	2 Malaise traps|old balsam fir site; mixed wood, dog berry saplings, birch, mountain ash	Terra Nova NP
BIOUG12313-E05	Cantharidae	Malthininae	Malthodes pumilus	BOLD:AAP7843	576[0n]	KR130424	Centre for Biodiversity Genomics	BIOUG12313-E05	A	Canada	Newfoundland and Labrador	Terra Nova National Park		Blue Hill Road	48.598	-53.9702	127	02-Jul-2013	-7	Evan Perry	Forest	Malaise Trap	2 Malaise traps|old balsam fir site; mixed wood, dog berry saplings, birch, mountain ash	Terra Nova NP
BIOUG12346-D08	Cantharidae	Malthininae	Malthodes pumilus	BOLD:AAP7843	588[0n]	KR487935	Centre for Biodiversity Genomics	BIOUG12346-D08	A	Canada	Ontario	Rouge National Urban Park	North of Kingston Road	Along a slope by Rouge river	43.808	-79.137	90	09-Jun-2013	-6	BIObus 2013	Forest	Intercept Trap	1 intercept trap|sunny and 22C at time of collection|Carolinian forest	Rouge NP
BIOUG12353-B02	Cantharidae	Malthininae	Malthodes pumilus	BOLD:AAP7843	549[0n]	KR124166	Centre for Biodiversity Genomics	BIOUG12353-B02		Canada	Quebec	Mingan Archipelago National Park Reserve	Quarry Island		50.2135	-63.7979		09-Jul-2013	-7	Park Staff	Wetland	Malaise Trap	bog near forest edge	Mingan Archipelago NP
BIOUG12420-A01	Cantharidae	Malthininae	Malthodes pumilus	BOLD:AAP7843	579[1n]	KR124079	Centre for Biodiversity Genomics	BIOUG12420-A01	A	Canada	Nova Scotia	Kejimkujik National Park	Jeremy`s Bay Campground	near Ampitheater off of Campfire Circle	44.4066	-65.2455	116	05-Jul-2013	-8	D.Crossland, K.Rowter	Forest	Malaise Trap	2 Malaise traps|Acadian mixed wood forest	Kejimkujik NP
BIOUG12539-A02	Cantharidae	Malthininae	Malthodes pumilus	BOLD:AAP7843	588[0n]	KR121035	Centre for Biodiversity Genomics	BIOUG12539-A02	A	Canada	Newfoundland and Labrador	Terra Nova National Park		Blue Hill Road	48.598	-53.9702	127	16-Jul-2013	-7	Evan Perry	Forest	Malaise Trap	2 Malaise traps|old balsam fir site; mixed wood, dog berry saplings, birch, mountain ash	Terra Nova NP
BIOUG12539-A06	Cantharidae	Malthininae	Malthodes pumilus	BOLD:AAP7843	564[0n]	KR129024	Centre for Biodiversity Genomics	BIOUG12539-A06	A	Canada	Newfoundland and Labrador	Terra Nova National Park		Blue Hill Road	48.598	-53.9702	127	16-Jul-2013	-7	Evan Perry	Forest	Malaise Trap	2 Malaise traps|old balsam fir site; mixed wood, dog berry saplings, birch, mountain ash	Terra Nova NP
BIOUG12539-B10	Cantharidae	Malthininae	Malthodes pumilus	BOLD:AAP7843	576[0n]	KR131020	Centre for Biodiversity Genomics	BIOUG12539-B10	A	Canada	Newfoundland and Labrador	Terra Nova National Park		Blue Hill Road	48.598	-53.9702	127	16-Jul-2013	-7	Evan Perry	Forest	Malaise Trap	2 Malaise traps|old balsam fir site; mixed wood, dog berry saplings, birch, mountain ash	Terra Nova NP
BIOUG12539-B12	Cantharidae	Malthininae	Malthodes pumilus	BOLD:AAP7843	555[0n]	KR123324	Centre for Biodiversity Genomics	BIOUG12539-B12	A	Canada	Newfoundland and Labrador	Terra Nova National Park		Blue Hill Road	48.598	-53.9702	127	16-Jul-2013	-7	Evan Perry	Forest	Malaise Trap	2 Malaise traps|old balsam fir site; mixed wood, dog berry saplings, birch, mountain ash	Terra Nova NP
BIOUG12539-D02	Cantharidae	Malthininae	Malthodes pumilus	BOLD:AAP7843	579[0n]	KR126936	Centre for Biodiversity Genomics	BIOUG12539-D02	A	Canada	Newfoundland and Labrador	Terra Nova National Park		Blue Hill Road	48.598	-53.9702	127	16-Jul-2013	-7	Evan Perry	Forest	Malaise Trap	2 Malaise traps|old balsam fir site; mixed wood, dog berry saplings, birch, mountain ash	Terra Nova NP
BIOUG12539-D04	Cantharidae	Malthininae	Malthodes pumilus	BOLD:AAP7843	570[0n]	KR127549	Centre for Biodiversity Genomics	BIOUG12539-D04	A	Canada	Newfoundland and Labrador	Terra Nova National Park		Blue Hill Road	48.598	-53.9702	127	16-Jul-2013	-7	Evan Perry	Forest	Malaise Trap	2 Malaise traps|old balsam fir site; mixed wood, dog berry saplings, birch, mountain ash	Terra Nova NP
BIOUG12539-D06	Cantharidae	Malthininae	Malthodes pumilus	BOLD:AAP7843	549[2n]	KR121239	Centre for Biodiversity Genomics	BIOUG12539-D06	A	Canada	Newfoundland and Labrador	Terra Nova National Park		Blue Hill Road	48.598	-53.9702	127	16-Jul-2013	-7	Evan Perry	Forest	Malaise Trap	2 Malaise traps|old balsam fir site; mixed wood, dog berry saplings, birch, mountain ash	Terra Nova NP
BIOUG12539-D09	Cantharidae	Malthininae	Malthodes pumilus	BOLD:AAP7843	555[0n]	KR126856	Centre for Biodiversity Genomics	BIOUG12539-D09	A	Canada	Newfoundland and Labrador	Terra Nova National Park		Blue Hill Road	48.598	-53.9702	127	16-Jul-2013	-7	Evan Perry	Forest	Malaise Trap	2 Malaise traps|old balsam fir site; mixed wood, dog berry saplings, birch, mountain ash	Terra Nova NP
BIOUG12539-E04	Cantharidae	Malthininae	Malthodes pumilus	BOLD:AAP7843	564[1n]	KR126403	Centre for Biodiversity Genomics	BIOUG12539-E04	A	Canada	Newfoundland and Labrador	Terra Nova National Park		Blue Hill Road	48.598	-53.9702	127	16-Jul-2013	-7	Evan Perry	Forest	Malaise Trap	2 Malaise traps|old balsam fir site; mixed wood, dog berry saplings, birch, mountain ash	Terra Nova NP
BIOUG12539-E06	Cantharidae	Malthininae	Malthodes pumilus	BOLD:AAP7843	585[0n]	KR121553	Centre for Biodiversity Genomics	BIOUG12539-E06	A	Canada	Newfoundland and Labrador	Terra Nova National Park		Blue Hill Road	48.598	-53.9702	127	16-Jul-2013	-7	Evan Perry	Forest	Malaise Trap	2 Malaise traps|old balsam fir site; mixed wood, dog berry saplings, birch, mountain ash	Terra Nova NP
BIOUG12539-E11	Cantharidae	Malthininae	Malthodes pumilus	BOLD:AAP7843	565[1n]	KR121063	Centre for Biodiversity Genomics	BIOUG12539-E11	A	Canada	Newfoundland and Labrador	Terra Nova National Park		Blue Hill Road	48.598	-53.9702	127	16-Jul-2013	-7	Evan Perry	Forest	Malaise Trap	2 Malaise traps|old balsam fir site; mixed wood, dog berry saplings, birch, mountain ash	Terra Nova NP
BIOUG12539-F03	Cantharidae	Malthininae	Malthodes pumilus	BOLD:AAP7843	528[0n]	KR129089	Centre for Biodiversity Genomics	BIOUG12539-F03	A	Canada	Newfoundland and Labrador	Terra Nova National Park		Blue Hill Road	48.598	-53.9702	127	16-Jul-2013	-7	Evan Perry	Forest	Malaise Trap	2 Malaise traps|old balsam fir site; mixed wood, dog berry saplings, birch, mountain ash	Terra Nova NP
BIOUG12539-F07	Cantharidae	Malthininae	Malthodes pumilus	BOLD:AAP7843	484[0n]	KR127370	Centre for Biodiversity Genomics	BIOUG12539-F07	A	Canada	Newfoundland and Labrador	Terra Nova National Park		Blue Hill Road	48.598	-53.9702	127	16-Jul-2013	-7	Evan Perry	Forest	Malaise Trap	2 Malaise traps|old balsam fir site; mixed wood, dog berry saplings, birch, mountain ash	Terra Nova NP
BIOUG12539-F09	Cantharidae	Malthininae	Malthodes pumilus	BOLD:AAP7843	577[0n]	KR119386	Centre for Biodiversity Genomics	BIOUG12539-F09	A	Canada	Newfoundland and Labrador	Terra Nova National Park		Blue Hill Road	48.598	-53.9702	127	16-Jul-2013	-7	Evan Perry	Forest	Malaise Trap	2 Malaise traps|old balsam fir site; mixed wood, dog berry saplings, birch, mountain ash	Terra Nova NP
BIOUG12539-F11	Cantharidae	Malthininae	Malthodes pumilus	BOLD:AAP7843	519[0n]	KR127858	Centre for Biodiversity Genomics	BIOUG12539-F11	A	Canada	Newfoundland and Labrador	Terra Nova National Park		Blue Hill Road	48.598	-53.9702	127	16-Jul-2013	-7	Evan Perry	Forest	Malaise Trap	2 Malaise traps|old balsam fir site; mixed wood, dog berry saplings, birch, mountain ash	Terra Nova NP
BIOUG12539-G06	Cantharidae	Malthininae	Malthodes pumilus	BOLD:AAP7843	528[0n]	KR127166	Centre for Biodiversity Genomics	BIOUG12539-G06	A	Canada	Newfoundland and Labrador	Terra Nova National Park		Blue Hill Road	48.598	-53.9702	127	16-Jul-2013	-7	Evan Perry	Forest	Malaise Trap	2 Malaise traps|old balsam fir site; mixed wood, dog berry saplings, birch, mountain ash	Terra Nova NP
BIOUG12539-G09	Cantharidae	Malthininae	Malthodes pumilus	BOLD:AAP7843	579[0n]	KR130982	Centre for Biodiversity Genomics	BIOUG12539-G09	A	Canada	Newfoundland and Labrador	Terra Nova National Park		Blue Hill Road	48.598	-53.9702	127	16-Jul-2013	-7	Evan Perry	Forest	Malaise Trap	2 Malaise traps|old balsam fir site; mixed wood, dog berry saplings, birch, mountain ash	Terra Nova NP
BIOUG12539-H04	Cantharidae	Malthininae	Malthodes pumilus	BOLD:AAP7843	588[0n]	KR121401	Centre for Biodiversity Genomics	BIOUG12539-H04	A	Canada	Newfoundland and Labrador	Terra Nova National Park		Blue Hill Road	48.598	-53.9702	127	16-Jul-2013	-7	Evan Perry	Forest	Malaise Trap	2 Malaise traps|old balsam fir site; mixed wood, dog berry saplings, birch, mountain ash	Terra Nova NP
BIOUG12539-H05	Cantharidae	Malthininae	Malthodes pumilus	BOLD:AAP7843	579[0n]	KR119655	Centre for Biodiversity Genomics	BIOUG12539-H05	A	Canada	Newfoundland and Labrador	Terra Nova National Park		Blue Hill Road	48.598	-53.9702	127	16-Jul-2013	-7	Evan Perry	Forest	Malaise Trap	2 Malaise traps|old balsam fir site; mixed wood, dog berry saplings, birch, mountain ash	Terra Nova NP
BIOUG12539-H07	Cantharidae	Malthininae	Malthodes pumilus	BOLD:AAP7843	576[0n]	KR124875	Centre for Biodiversity Genomics	BIOUG12539-H07	A	Canada	Newfoundland and Labrador	Terra Nova National Park		Blue Hill Road	48.598	-53.9702	127	16-Jul-2013	-7	Evan Perry	Forest	Malaise Trap	2 Malaise traps|old balsam fir site; mixed wood, dog berry saplings, birch, mountain ash	Terra Nova NP
BIOUG12539-H11	Cantharidae	Malthininae	Malthodes pumilus	BOLD:AAP7843	579[1n]	KR130356	Centre for Biodiversity Genomics	BIOUG12539-H11	A	Canada	Newfoundland and Labrador	Terra Nova National Park		Blue Hill Road	48.598	-53.9702	127	16-Jul-2013	-7	Evan Perry	Forest	Malaise Trap	2 Malaise traps|old balsam fir site; mixed wood, dog berry saplings, birch, mountain ash	Terra Nova NP
BIOUG12540-E04	Cantharidae	Malthininae	Malthodes pumilus	BOLD:AAP7843	585[0n]	KR122015	Centre for Biodiversity Genomics	BIOUG12540-E04	A	Canada	Newfoundland and Labrador	Terra Nova National Park		Blue Hill Road	48.598	-53.9702	127	16-Jul-2013	-7	Evan Perry	Forest	Malaise Trap	2 Malaise traps|old balsam fir site; mixed wood, dog berry saplings, birch, mountain ash	Terra Nova NP
BIOUG12540-E05	Cantharidae	Malthininae	Malthodes pumilus	BOLD:AAP7843	585[0n]	KR124048	Centre for Biodiversity Genomics	BIOUG12540-E05	A	Canada	Newfoundland and Labrador	Terra Nova National Park		Blue Hill Road	48.598	-53.9702	127	16-Jul-2013	-7	Evan Perry	Forest	Malaise Trap	2 Malaise traps|old balsam fir site; mixed wood, dog berry saplings, birch, mountain ash	Terra Nova NP
BIOUG12540-E06	Cantharidae	Malthininae	Malthodes pumilus	BOLD:AAP7843	588[0n]	KR128785	Centre for Biodiversity Genomics	BIOUG12540-E06	A	Canada	Newfoundland and Labrador	Terra Nova National Park		Blue Hill Road	48.598	-53.9702	127	16-Jul-2013	-7	Evan Perry	Forest	Malaise Trap	2 Malaise traps|old balsam fir site; mixed wood, dog berry saplings, birch, mountain ash	Terra Nova NP
BIOUG12540-E07	Cantharidae	Malthininae	Malthodes pumilus	BOLD:AAP7843	552[1n]	KR123958	Centre for Biodiversity Genomics	BIOUG12540-E07	A	Canada	Newfoundland and Labrador	Terra Nova National Park		Blue Hill Road	48.598	-53.9702	127	16-Jul-2013	-7	Evan Perry	Forest	Malaise Trap	2 Malaise traps|old balsam fir site; mixed wood, dog berry saplings, birch, mountain ash	Terra Nova NP
BIOUG12540-E08	Cantharidae	Malthininae	Malthodes pumilus	BOLD:AAP7843	537[0n]	KR124640	Centre for Biodiversity Genomics	BIOUG12540-E08	A	Canada	Newfoundland and Labrador	Terra Nova National Park		Blue Hill Road	48.598	-53.9702	127	16-Jul-2013	-7	Evan Perry	Forest	Malaise Trap	2 Malaise traps|old balsam fir site; mixed wood, dog berry saplings, birch, mountain ash	Terra Nova NP
BIOUG12540-E09	Cantharidae	Malthininae	Malthodes pumilus	BOLD:AAP7843	555[0n]	KR121458	Centre for Biodiversity Genomics	BIOUG12540-E09	A	Canada	Newfoundland and Labrador	Terra Nova National Park		Blue Hill Road	48.598	-53.9702	127	16-Jul-2013	-7	Evan Perry	Forest	Malaise Trap	2 Malaise traps|old balsam fir site; mixed wood, dog berry saplings, birch, mountain ash	Terra Nova NP
BIOUG12540-F02	Cantharidae	Malthininae	Malthodes pumilus	BOLD:AAP7843	588[0n]	KR126251	Centre for Biodiversity Genomics	BIOUG12540-F02	A	Canada	Newfoundland and Labrador	Terra Nova National Park		Blue Hill Road	48.598	-53.9702	127	16-Jul-2013	-7	Evan Perry	Forest	Malaise Trap	2 Malaise traps|old balsam fir site; mixed wood, dog berry saplings, birch, mountain ash	Terra Nova NP
BIOUG12540-F04	Cantharidae	Malthininae	Malthodes pumilus	BOLD:AAP7843	552[0n]	KR123855	Centre for Biodiversity Genomics	BIOUG12540-F04	A	Canada	Newfoundland and Labrador	Terra Nova National Park		Blue Hill Road	48.598	-53.9702	127	16-Jul-2013	-7	Evan Perry	Forest	Malaise Trap	2 Malaise traps|old balsam fir site; mixed wood, dog berry saplings, birch, mountain ash	Terra Nova NP
BIOUG12540-F06	Cantharidae	Malthininae	Malthodes pumilus	BOLD:AAP7843	576[0n]	KR121972	Centre for Biodiversity Genomics	BIOUG12540-F06	A	Canada	Newfoundland and Labrador	Terra Nova National Park		Blue Hill Road	48.598	-53.9702	127	16-Jul-2013	-7	Evan Perry	Forest	Malaise Trap	2 Malaise traps|old balsam fir site; mixed wood, dog berry saplings, birch, mountain ash	Terra Nova NP
BIOUG12540-F07	Cantharidae	Malthininae	Malthodes pumilus	BOLD:AAP7843	588[0n]	KR125100	Centre for Biodiversity Genomics	BIOUG12540-F07	A	Canada	Newfoundland and Labrador	Terra Nova National Park		Blue Hill Road	48.598	-53.9702	127	16-Jul-2013	-7	Evan Perry	Forest	Malaise Trap	2 Malaise traps|old balsam fir site; mixed wood, dog berry saplings, birch, mountain ash	Terra Nova NP
BIOUG12540-F10	Cantharidae	Malthininae	Malthodes pumilus	BOLD:AAP7843	588[0n]	KR127216	Centre for Biodiversity Genomics	BIOUG12540-F10	A	Canada	Newfoundland and Labrador	Terra Nova National Park		Blue Hill Road	48.598	-53.9702	127	16-Jul-2013	-7	Evan Perry	Forest	Malaise Trap	2 Malaise traps|old balsam fir site; mixed wood, dog berry saplings, birch, mountain ash	Terra Nova NP
BIOUG12540-G02	Cantharidae	Malthininae	Malthodes pumilus	BOLD:AAP7843	585[0n]	KR126864	Centre for Biodiversity Genomics	BIOUG12540-G02	A	Canada	Newfoundland and Labrador	Terra Nova National Park		Blue Hill Road	48.598	-53.9702	127	16-Jul-2013	-7	Evan Perry	Forest	Malaise Trap	2 Malaise traps|old balsam fir site; mixed wood, dog berry saplings, birch, mountain ash	Terra Nova NP
BIOUG12540-G07	Cantharidae	Malthininae	Malthodes pumilus	BOLD:AAP7843	588[0n]	KR129981	Centre for Biodiversity Genomics	BIOUG12540-G07	A	Canada	Newfoundland and Labrador	Terra Nova National Park		Blue Hill Road	48.598	-53.9702	127	16-Jul-2013	-7	Evan Perry	Forest	Malaise Trap	2 Malaise traps|old balsam fir site; mixed wood, dog berry saplings, birch, mountain ash	Terra Nova NP
BIOUG12540-G08	Cantharidae	Malthininae	Malthodes pumilus	BOLD:AAP7843	585[0n]	KR127818	Centre for Biodiversity Genomics	BIOUG12540-G08	A	Canada	Newfoundland and Labrador	Terra Nova National Park		Blue Hill Road	48.598	-53.9702	127	16-Jul-2013	-7	Evan Perry	Forest	Malaise Trap	2 Malaise traps|old balsam fir site; mixed wood, dog berry saplings, birch, mountain ash	Terra Nova NP
BIOUG12540-G10	Cantharidae	Malthininae	Malthodes pumilus	BOLD:AAP7843	579[0n]	KR122967	Centre for Biodiversity Genomics	BIOUG12540-G10	A	Canada	Newfoundland and Labrador	Terra Nova National Park		Blue Hill Road	48.598	-53.9702	127	16-Jul-2013	-7	Evan Perry	Forest	Malaise Trap	2 Malaise traps|old balsam fir site; mixed wood, dog berry saplings, birch, mountain ash	Terra Nova NP
BIOUG12540-G11	Cantharidae	Malthininae	Malthodes pumilus	BOLD:AAP7843	588[0n]	KR122611	Centre for Biodiversity Genomics	BIOUG12540-G11	A	Canada	Newfoundland and Labrador	Terra Nova National Park		Blue Hill Road	48.598	-53.9702	127	16-Jul-2013	-7	Evan Perry	Forest	Malaise Trap	2 Malaise traps|old balsam fir site; mixed wood, dog berry saplings, birch, mountain ash	Terra Nova NP
BIOUG12789-F04	Cantharidae	Malthininae	Malthodes pumilus	BOLD:AAP7843	585[0n]	KR130735	Centre for Biodiversity Genomics	BIOUG12789-F04	A	Canada	Newfoundland and Labrador	Terra Nova National Park		Blue Hill Road	48.598	-53.9702	127	30-Jul-2013	-6	Evan Perry	Forest	Malaise Trap	2 Malaise traps|old balsam fir site; mixed wood, dog berry saplings, birch, mountain ash	Terra Nova NP
BIOUG12789-F11	Cantharidae	Malthininae	Malthodes pumilus	BOLD:AAP7843	585[0n]	KR127203	Centre for Biodiversity Genomics	BIOUG12789-F11	A	Canada	Newfoundland and Labrador	Terra Nova National Park		Blue Hill Road	48.598	-53.9702	127	30-Jul-2013	-6	Evan Perry	Forest	Malaise Trap	2 Malaise traps|old balsam fir site; mixed wood, dog berry saplings, birch, mountain ash	Terra Nova NP
BIOUG12789-H09	Cantharidae	Malthininae	Malthodes pumilus	BOLD:AAP7843	582[0n]	KR127624	Centre for Biodiversity Genomics	BIOUG12789-H09	A	Canada	Newfoundland and Labrador	Terra Nova National Park		Blue Hill Road	48.598	-53.9702	127	30-Jul-2013	-6	Evan Perry	Forest	Malaise Trap	2 Malaise traps|old balsam fir site; mixed wood, dog berry saplings, birch, mountain ash	Terra Nova NP
BIOUG14031-F06	Cantharidae	Malthininae	Malthodes pumilus	BOLD:AAP7843	579[0n]	MF641052	Centre for Biodiversity Genomics	BIOUG14031-F06		Canada	Newfoundland and Labrador	Gros Morne National Park	Lomond River Trail		49.429	-57.741	35	12-Jul-2013		BIObus 2013	Forest	Sweep Net	5 min sweep x4 collectors (2)|partly cloudy and warm|Balsam fir, larch, fern and wildflowers (Ladyslipper orchid)	Gros Morne NP
BIOUG14057-H05	Cantharidae	Malthininae	Malthodes pumilus	BOLD:AAP7843	561[0n]	KR485882	Centre for Biodiversity Genomics	BIOUG14057-H05	A	Canada	Newfoundland and Labrador	Gros Morne National Park	Berry Hill Campground		49.626	-57.922	104	20-Jul-2013	-10	BIObus 2013	Wetland	Malaise Trap	2 malaise traps|drizzly and cool at time of collection|peat bog	Gros Morne NP	July 12, 18 - 1 Malaise bottle fell to ground
BIOUG14060-E11	Cantharidae	Malthininae	Malthodes pumilus	BOLD:AAP7843	555[1n]	KR486818	Centre for Biodiversity Genomics	BIOUG14060-E11	A	Canada	Newfoundland and Labrador	Gros Morne National Park	Berry Hill Campground		49.626	-57.922	104	20-Jul-2013	-10	BIObus 2013	Wetland	Malaise Trap	2 malaise traps|drizzly and cool at time of collection|peat bog	Gros Morne NP	July 12, 18 - 1 Malaise bottle fell to ground
BIOUG14219-F01	Cantharidae	Malthininae	Malthodes pumilus	BOLD:AAP7843	588[0n]	KR484992	Centre for Biodiversity Genomics	BIOUG14219-F01		Canada	Newfoundland and Labrador	Gros Morne National Park	Lomond River Trail		49.429	-57.741	35	20-Jul-2013	-11	BIObus 2013	Forest	Malaise Trap	2 malaise traps|overcast and cool at time of collection |Balsam fir, larch, fern and wildflowers (Ladyslipper orchid)	Gros Morne NP
BIOUG14220-B12	Cantharidae	Malthininae	Malthodes pumilus	BOLD:AAP7843	525[0n]	KR486924	Centre for Biodiversity Genomics	BIOUG14220-B12		Canada	Newfoundland and Labrador	Gros Morne National Park	Lomond River Trail		49.429	-57.741	35	20-Jul-2013	-11	BIObus 2013	Forest	Malaise Trap	2 malaise traps|overcast and cool at time of collection |Balsam fir, larch, fern and wildflowers (Ladyslipper orchid)	Gros Morne NP
BIOUG14220-H01	Cantharidae	Malthininae	Malthodes pumilus	BOLD:AAP7843	585[0n]	KR483322	Centre for Biodiversity Genomics	BIOUG14220-H01		Canada	Newfoundland and Labrador	Gros Morne National Park	Lomond River Trail		49.429	-57.741	35	20-Jul-2013	-11	BIObus 2013	Forest	Malaise Trap	2 malaise traps|overcast and cool at time of collection |Balsam fir, larch, fern and wildflowers (Ladyslipper orchid)	Gros Morne NP
BIOUG14224-F03	Cantharidae	Malthininae	Malthodes pumilus	BOLD:AAP7843	564[0n]	KR489591	Centre for Biodiversity Genomics	BIOUG14224-F03	A	Canada	Newfoundland and Labrador	Gros Morne National Park	Berry Hill Campground		49.626	-57.922	104	20-Jul-2013	-10	BIObus 2013	Wetland	Malaise Trap	2 malaise traps|drizzly and cool at time of collection|peat bog	Gros Morne NP	July 12, 18 - 1 Malaise bottle fell to ground
BIOUG14278-D01	Cantharidae	Malthininae	Malthodes pumilus	BOLD:AAP7843	588[0n]	KR483398	Centre for Biodiversity Genomics	BIOUG14278-D01	A	Canada	Newfoundland and Labrador	Gros Morne National Park	Berry Hill Campground		49.626	-57.922	104	20-Jul-2013	-10	BIObus 2013	Wetland	Malaise Trap	2 malaise traps|drizzly and cool at time of collection|peat bog	Gros Morne NP	July 12, 18 - 1 Malaise bottle fell to ground
BIOUG14362-E09	Cantharidae	Malthininae	Malthodes pumilus	BOLD:AAP7843	579[1n]	KR480415	Centre for Biodiversity Genomics	BIOUG14362-E09		Canada	Newfoundland and Labrador	Gros Morne National Park	Lomond River Trail		49.429	-57.741	35	20-Jul-2013	-11	BIObus 2013	Forest	Intercept Trap	1 intercept trap|overcast and cool at time of collection |Balsam fir, larch, fern and wildflowers (Ladyslipper orchid)	Gros Morne NP
BIOUG14362-F06	Cantharidae	Malthininae	Malthodes pumilus	BOLD:AAP7843	588[0n]	KR485260	Centre for Biodiversity Genomics	BIOUG14362-F06		Canada	Newfoundland and Labrador	Gros Morne National Park	Lomond River Trail		49.429	-57.741	35	20-Jul-2013	-11	BIObus 2013	Forest	Intercept Trap	1 intercept trap|overcast and cool at time of collection |Balsam fir, larch, fern and wildflowers (Ladyslipper orchid)	Gros Morne NP
BIOUG14428-G06	Cantharidae	Malthininae	Malthodes pumilus	BOLD:AAP7843	579[0n]	KR487595	Centre for Biodiversity Genomics	BIOUG14428-G06		Canada	Newfoundland and Labrador	Gros Morne National Park	Lomond River Trail		49.429	-57.741	35	20-Jul-2013	-11	BIObus 2013	Forest	Pitfall Trap	10 pitfall traps|overcast and cool at time of collection |Balsam fir, larch, fern and wildflowers (Ladyslipper orchid)	Gros Morne NP
BIOUG14428-G07	Cantharidae	Malthininae	Malthodes pumilus	BOLD:AAP7843	589[0n]	KR486351	Centre for Biodiversity Genomics	BIOUG14428-G07		Canada	Newfoundland and Labrador	Gros Morne National Park	Lomond River Trail		49.429	-57.741	35	20-Jul-2013	-11	BIObus 2013	Forest	Pitfall Trap	10 pitfall traps|overcast and cool at time of collection |Balsam fir, larch, fern and wildflowers (Ladyslipper orchid)	Gros Morne NP
BIOUG14496-A03	Cantharidae	Malthininae	Malthodes pumilus	BOLD:AAP7843	588[0n]	KR479962	Centre for Biodiversity Genomics	BIOUG14496-A03	A	Canada	Newfoundland and Labrador	Gros Morne National Park	Berry Hill Campground		49.626	-57.922	104	20-Jul-2013	-10	BIObus 2013	Wetland	Pan Trap	10 pan traps|drizzly and cool at time of collection|peat bog	Gros Morne NP
BIOUG14496-A07	Cantharidae	Malthininae	Malthodes pumilus	BOLD:AAP7843	576[0n]	KR483481	Centre for Biodiversity Genomics	BIOUG14496-A07	A	Canada	Newfoundland and Labrador	Gros Morne National Park	Berry Hill Campground		49.626	-57.922	104	20-Jul-2013	-10	BIObus 2013	Wetland	Pan Trap	10 pan traps|drizzly and cool at time of collection|peat bog	Gros Morne NP
BIOUG14509-E06	Cantharidae	Malthininae	Malthodes pumilus	BOLD:AAP7843	550[1n]	KR481914	Centre for Biodiversity Genomics	BIOUG14509-E06		Canada	Newfoundland and Labrador	Gros Morne National Park	Lomond River Trail		49.429	-57.741	35	20-Jul-2013	-11	BIObus 2013	Forest	Pan Trap	10 pan traps|overcast and cool at time of collection |Balsam fir, larch, fern and wildflowers (Ladyslipper orchid)	Gros Morne NP
BIOUG14509-E07	Cantharidae	Malthininae	Malthodes pumilus	BOLD:AAP7843	535[0n]	KR483901	Centre for Biodiversity Genomics	BIOUG14509-E07		Canada	Newfoundland and Labrador	Gros Morne National Park	Lomond River Trail		49.429	-57.741	35	20-Jul-2013	-11	BIObus 2013	Forest	Pan Trap	10 pan traps|overcast and cool at time of collection |Balsam fir, larch, fern and wildflowers (Ladyslipper orchid)	Gros Morne NP
BIOUG14509-E09	Cantharidae	Malthininae	Malthodes pumilus	BOLD:AAP7843	588[0n]	KR487025	Centre for Biodiversity Genomics	BIOUG14509-E09		Canada	Newfoundland and Labrador	Gros Morne National Park	Lomond River Trail		49.429	-57.741	35	20-Jul-2013	-11	BIObus 2013	Forest	Pan Trap	10 pan traps|overcast and cool at time of collection |Balsam fir, larch, fern and wildflowers (Ladyslipper orchid)	Gros Morne NP
BIOUG14509-F11	Cantharidae	Malthininae	Malthodes pumilus	BOLD:AAP7843	519[2n]	KR481161	Centre for Biodiversity Genomics	BIOUG14509-F11		Canada	Newfoundland and Labrador	Gros Morne National Park	Lomond River Trail		49.429	-57.741	35	20-Jul-2013	-11	BIObus 2013	Forest	Pan Trap	10 pan traps|overcast and cool at time of collection |Balsam fir, larch, fern and wildflowers (Ladyslipper orchid)	Gros Morne NP
BIOUG14742-H11	Cantharidae	Malthininae	Malthodes pumilus	BOLD:AAP7843	588[0n]	MF633397	Centre for Biodiversity Genomics	BIOUG14742-H11		Canada	Newfoundland and Labrador	Gros Morne National Park	Tablelands Trail		49.477	-57.97	175	20-Jul-2013	-11	BIObus 2013	Mixed habitat	Malaise Trap	2 malaise traps|windy cloudy and warm |Peridotite, juniper, larch, fern, grasses, wildflowers, mixed desert/grassland habitat	Gros Morne NP
BIOUG14744-C10	Cantharidae	Malthininae	Malthodes pumilus	BOLD:AAP7843	597[0n]	MF640664	Centre for Biodiversity Genomics	BIOUG14744-C10		Canada	Newfoundland and Labrador	Gros Morne National Park	Tablelands Trail		49.477	-57.97	175	20-Jul-2013	-11	BIObus 2013	Mixed habitat	Malaise Trap	2 malaise traps|windy cloudy and warm |Peridotite, juniper, larch, fern, grasses, wildflowers, mixed desert/grassland habitat	Gros Morne NP
BIOUG14744-E01	Cantharidae	Malthininae	Malthodes pumilus	BOLD:AAP7843	570[0n]	MF633795	Centre for Biodiversity Genomics	BIOUG14744-E01		Canada	Newfoundland and Labrador	Gros Morne National Park	Tablelands Trail		49.477	-57.97	175	20-Jul-2013	-11	BIObus 2013	Mixed habitat	Malaise Trap	2 malaise traps|windy cloudy and warm |Peridotite, juniper, larch, fern, grasses, wildflowers, mixed desert/grassland habitat	Gros Morne NP
BIOUG14744-E02	Cantharidae	Malthininae	Malthodes pumilus	BOLD:AAP7843	609[0n]	MF633715	Centre for Biodiversity Genomics	BIOUG14744-E02		Canada	Newfoundland and Labrador	Gros Morne National Park	Tablelands Trail		49.477	-57.97	175	20-Jul-2013	-11	BIObus 2013	Mixed habitat	Malaise Trap	2 malaise traps|windy cloudy and warm |Peridotite, juniper, larch, fern, grasses, wildflowers, mixed desert/grassland habitat	Gros Morne NP
BIOUG14744-E03	Cantharidae	Malthininae	Malthodes pumilus	BOLD:AAP7843	519[0n]	MF638083	Centre for Biodiversity Genomics	BIOUG14744-E03		Canada	Newfoundland and Labrador	Gros Morne National Park	Tablelands Trail		49.477	-57.97	175	20-Jul-2013	-11	BIObus 2013	Mixed habitat	Malaise Trap	2 malaise traps|windy cloudy and warm |Peridotite, juniper, larch, fern, grasses, wildflowers, mixed desert/grassland habitat	Gros Morne NP
BIOUG14744-E04	Cantharidae	Malthininae	Malthodes pumilus	BOLD:AAP7843	600[0n]	MF638062	Centre for Biodiversity Genomics	BIOUG14744-E04		Canada	Newfoundland and Labrador	Gros Morne National Park	Tablelands Trail		49.477	-57.97	175	20-Jul-2013	-11	BIObus 2013	Mixed habitat	Malaise Trap	2 malaise traps|windy cloudy and warm |Peridotite, juniper, larch, fern, grasses, wildflowers, mixed desert/grassland habitat	Gros Morne NP
BIOUG14744-E05	Cantharidae	Malthininae	Malthodes pumilus	BOLD:AAP7843	606[1n]	MF637698	Centre for Biodiversity Genomics	BIOUG14744-E05		Canada	Newfoundland and Labrador	Gros Morne National Park	Tablelands Trail		49.477	-57.97	175	20-Jul-2013	-11	BIObus 2013	Mixed habitat	Malaise Trap	2 malaise traps|windy cloudy and warm |Peridotite, juniper, larch, fern, grasses, wildflowers, mixed desert/grassland habitat	Gros Morne NP
BIOUG14744-E06	Cantharidae	Malthininae	Malthodes pumilus	BOLD:AAP7843	540[0n]	MF635048	Centre for Biodiversity Genomics	BIOUG14744-E06		Canada	Newfoundland and Labrador	Gros Morne National Park	Tablelands Trail		49.477	-57.97	175	20-Jul-2013	-11	BIObus 2013	Mixed habitat	Malaise Trap	2 malaise traps|windy cloudy and warm |Peridotite, juniper, larch, fern, grasses, wildflowers, mixed desert/grassland habitat	Gros Morne NP
BIOUG14744-E07	Cantharidae	Malthininae	Malthodes pumilus	BOLD:AAP7843	531[0n]	MF634150	Centre for Biodiversity Genomics	BIOUG14744-E07		Canada	Newfoundland and Labrador	Gros Morne National Park	Tablelands Trail		49.477	-57.97	175	20-Jul-2013	-11	BIObus 2013	Mixed habitat	Malaise Trap	2 malaise traps|windy cloudy and warm |Peridotite, juniper, larch, fern, grasses, wildflowers, mixed desert/grassland habitat	Gros Morne NP
BIOUG14744-E08	Cantharidae	Malthininae	Malthodes pumilus	BOLD:AAP7843	555[0n]	MF637119	Centre for Biodiversity Genomics	BIOUG14744-E08		Canada	Newfoundland and Labrador	Gros Morne National Park	Tablelands Trail		49.477	-57.97	175	20-Jul-2013	-11	BIObus 2013	Mixed habitat	Malaise Trap	2 malaise traps|windy cloudy and warm |Peridotite, juniper, larch, fern, grasses, wildflowers, mixed desert/grassland habitat	Gros Morne NP
BIOUG14925-H02	Cantharidae	Malthininae	Malthodes pumilus	BOLD:AAP7843	588[0n]	MF632765	Centre for Biodiversity Genomics	BIOUG14925-H02		Canada	Newfoundland and Labrador	Gros Morne National Park	Tablelands Trail		49.477	-57.97	175	20-Jul-2013	-11	BIObus 2013	Mixed habitat	Pan Trap	10 pan traps |windy cloudy and warm |Peridotite, juniper, larch, fern, grasses, wildflowers, mixed desert/grassland habitat	Gros Morne NP	July 15, 2 pans dried out
BIOUG14925-H03	Cantharidae	Malthininae	Malthodes pumilus	BOLD:AAP7843	588[0n]	MF636328	Centre for Biodiversity Genomics	BIOUG14925-H03		Canada	Newfoundland and Labrador	Gros Morne National Park	Tablelands Trail		49.477	-57.97	175	20-Jul-2013	-11	BIObus 2013	Mixed habitat	Pan Trap	10 pan traps |windy cloudy and warm |Peridotite, juniper, larch, fern, grasses, wildflowers, mixed desert/grassland habitat	Gros Morne NP	July 15, 2 pans dried out
BIOUG14925-H05	Cantharidae	Malthininae	Malthodes pumilus	BOLD:AAP7843	588[0n]	MF638368	Centre for Biodiversity Genomics	BIOUG14925-H05		Canada	Newfoundland and Labrador	Gros Morne National Park	Tablelands Trail		49.477	-57.97	175	20-Jul-2013	-11	BIObus 2013	Mixed habitat	Pan Trap	10 pan traps |windy cloudy and warm |Peridotite, juniper, larch, fern, grasses, wildflowers, mixed desert/grassland habitat	Gros Morne NP	July 15, 2 pans dried out
BIOUG19242-D11	Cantharidae	Malthininae	Malthodes pumilus	BOLD:AAP7843	579[0n]	KR915852	Centre for Biodiversity Genomics	BIOUG19242-D11	A	Canada	Nova Scotia	Sable Island National Park Reserve	Environment Canada Weather Station		43.933	-60.008	7.5	14-Jul-2014	-13	B.McLean	Grassland	Malaise Trap	T2 north-facing; heath shrub/graminoid vegetation, ungrazed	Sable Island NP
BIOUG19242-F12	Cantharidae	Malthininae	Malthodes pumilus	BOLD:AAP7843	579[0n]	KR916593	Centre for Biodiversity Genomics	BIOUG19242-F12	A	Canada	Nova Scotia	Sable Island National Park Reserve	Environment Canada Weather Station		43.933	-60.008	7.5	14-Jul-2014	-13	B.McLean	Grassland	Malaise Trap	T2 north-facing; heath shrub/graminoid vegetation, ungrazed	Sable Island NP
BIOUG19242-G02	Cantharidae	Malthininae	Malthodes pumilus	BOLD:AAP7843	588[0n]	KR915803	Centre for Biodiversity Genomics	BIOUG19242-G02	A	Canada	Nova Scotia	Sable Island National Park Reserve	Environment Canada Weather Station		43.933	-60.008	7.5	14-Jul-2014	-13	B.McLean	Grassland	Malaise Trap	T2 north-facing; heath shrub/graminoid vegetation, ungrazed	Sable Island NP
BIOUG19483-G06	Cantharidae	Malthininae	Malthodes pumilus	BOLD:AAP7843	588[0n]	KR914909	Centre for Biodiversity Genomics	BIOUG19483-G06	A	Canada	British Columbia	Yoho National Park		Bunkhouse	51.365	-116.528		07-Jul-2014	-12	Jamie	Forest	Malaise Trap	2 Malaise traps|in clearing surrounded by pines	Yoho NP
BIOUG19519-H11	Cantharidae	Malthininae	Malthodes pumilus	BOLD:AAP7843	636[0n]	KR915225	Centre for Biodiversity Genomics	BIOUG19519-H11	A	Canada	British Columbia	Mount Revelstoke National Park	Off trail behind old staff housing		51.018	-118.205	608	26-Jun-2014	-7	S.Devita	Forest	Malaise Trap	2 Malaise traps|coniferous forest close to cliff edge	Mount Revelstoke NP
BIOUG19520-A02	Cantharidae	Malthininae	Malthodes pumilus	BOLD:AAP7843	579[1n]	KR915694	Centre for Biodiversity Genomics	BIOUG19520-A02	A	Canada	British Columbia	Mount Revelstoke National Park	Off trail behind old staff housing		51.018	-118.205	608	26-Jun-2014	-7	S.Devita	Forest	Malaise Trap	2 Malaise traps|coniferous forest close to cliff edge	Mount Revelstoke NP
BIOUG19520-A04	Cantharidae	Malthininae	Malthodes pumilus	BOLD:AAP7843	564[0n]	KR915680	Centre for Biodiversity Genomics	BIOUG19520-A04	A	Canada	British Columbia	Mount Revelstoke National Park	Off trail behind old staff housing		51.018	-118.205	608	26-Jun-2014	-7	S.Devita	Forest	Malaise Trap	2 Malaise traps|coniferous forest close to cliff edge	Mount Revelstoke NP
BIOUG19520-A10	Cantharidae	Malthininae	Malthodes pumilus	BOLD:AAP7843	567[0n]	KR915310	Centre for Biodiversity Genomics	BIOUG19520-A10	A	Canada	British Columbia	Mount Revelstoke National Park	Off trail behind old staff housing		51.018	-118.205	608	26-Jun-2014	-7	S.Devita	Forest	Malaise Trap	2 Malaise traps|coniferous forest close to cliff edge	Mount Revelstoke NP
BIOUG19520-A12	Cantharidae	Malthininae	Malthodes pumilus	BOLD:AAP7843	570[2n]	KR916185	Centre for Biodiversity Genomics	BIOUG19520-A12	A	Canada	British Columbia	Mount Revelstoke National Park	Off trail behind old staff housing		51.018	-118.205	608	26-Jun-2014	-7	S.Devita	Forest	Malaise Trap	2 Malaise traps|coniferous forest close to cliff edge	Mount Revelstoke NP
BIOUG19520-B06	Cantharidae	Malthininae	Malthodes pumilus	BOLD:AAP7843	579[0n]	KR915981	Centre for Biodiversity Genomics	BIOUG19520-B06	A	Canada	British Columbia	Mount Revelstoke National Park	Off trail behind old staff housing		51.018	-118.205	608	26-Jun-2014	-7	S.Devita	Forest	Malaise Trap	2 Malaise traps|coniferous forest close to cliff edge	Mount Revelstoke NP
BIOUG19520-B10	Cantharidae	Malthininae	Malthodes pumilus	BOLD:AAP7843	588[0n]	KR915341	Centre for Biodiversity Genomics	BIOUG19520-B10	A	Canada	British Columbia	Mount Revelstoke National Park	Off trail behind old staff housing		51.018	-118.205	608	26-Jun-2014	-7	S.Devita	Forest	Malaise Trap	2 Malaise traps|coniferous forest close to cliff edge	Mount Revelstoke NP
BIOUG19520-C02	Cantharidae	Malthininae	Malthodes pumilus	BOLD:AAP7843	576[0n]	KR915097	Centre for Biodiversity Genomics	BIOUG19520-C02	A	Canada	British Columbia	Mount Revelstoke National Park	Off trail behind old staff housing		51.018	-118.205	608	26-Jun-2014	-7	S.Devita	Forest	Malaise Trap	2 Malaise traps|coniferous forest close to cliff edge	Mount Revelstoke NP
BIOUG19520-C06	Cantharidae	Malthininae	Malthodes pumilus	BOLD:AAP7843	567[0n]	KR915822	Centre for Biodiversity Genomics	BIOUG19520-C06	A	Canada	British Columbia	Mount Revelstoke National Park	Off trail behind old staff housing		51.018	-118.205	608	26-Jun-2014	-7	S.Devita	Forest	Malaise Trap	2 Malaise traps|coniferous forest close to cliff edge	Mount Revelstoke NP
BIOUG19520-C08	Cantharidae	Malthininae	Malthodes pumilus	BOLD:AAP7843	579[0n]	KR915117	Centre for Biodiversity Genomics	BIOUG19520-C08	A	Canada	British Columbia	Mount Revelstoke National Park	Off trail behind old staff housing		51.018	-118.205	608	26-Jun-2014	-7	S.Devita	Forest	Malaise Trap	2 Malaise traps|coniferous forest close to cliff edge	Mount Revelstoke NP
BIOUG19520-C11	Cantharidae	Malthininae	Malthodes pumilus	BOLD:AAP7843	567[0n]	KR915685	Centre for Biodiversity Genomics	BIOUG19520-C11	A	Canada	British Columbia	Mount Revelstoke National Park	Off trail behind old staff housing		51.018	-118.205	608	26-Jun-2014	-7	S.Devita	Forest	Malaise Trap	2 Malaise traps|coniferous forest close to cliff edge	Mount Revelstoke NP
BIOUG19520-D05	Cantharidae	Malthininae	Malthodes pumilus	BOLD:AAP7843	576[0n]	KR916334	Centre for Biodiversity Genomics	BIOUG19520-D05	A	Canada	British Columbia	Mount Revelstoke National Park	Off trail behind old staff housing		51.018	-118.205	608	26-Jun-2014	-7	S.Devita	Forest	Malaise Trap	2 Malaise traps|coniferous forest close to cliff edge	Mount Revelstoke NP
BIOUG19520-D06	Cantharidae	Malthininae	Malthodes pumilus	BOLD:AAP7843	552[0n]	KR915734	Centre for Biodiversity Genomics	BIOUG19520-D06	A	Canada	British Columbia	Mount Revelstoke National Park	Off trail behind old staff housing		51.018	-118.205	608	26-Jun-2014	-7	S.Devita	Forest	Malaise Trap	2 Malaise traps|coniferous forest close to cliff edge	Mount Revelstoke NP
BIOUG19520-D08	Cantharidae	Malthininae	Malthodes pumilus	BOLD:AAP7843	588[0n]	KR914971	Centre for Biodiversity Genomics	BIOUG19520-D08	A	Canada	British Columbia	Mount Revelstoke National Park	Off trail behind old staff housing		51.018	-118.205	608	26-Jun-2014	-7	S.Devita	Forest	Malaise Trap	2 Malaise traps|coniferous forest close to cliff edge	Mount Revelstoke NP
BIOUG19520-D09	Cantharidae	Malthininae	Malthodes pumilus	BOLD:AAP7843	510[0n]	KR915402	Centre for Biodiversity Genomics	BIOUG19520-D09	A	Canada	British Columbia	Mount Revelstoke National Park	Off trail behind old staff housing		51.018	-118.205	608	26-Jun-2014	-7	S.Devita	Forest	Malaise Trap	2 Malaise traps|coniferous forest close to cliff edge	Mount Revelstoke NP
BIOUG19536-B11	Cantharidae	Malthininae	Malthodes pumilus	BOLD:AAP7843	579[0n]	KR916020	Centre for Biodiversity Genomics	BIOUG19536-B11	A	Canada	British Columbia	Mount Revelstoke National Park	Off trail behind old staff housing		51.018	-118.205	608	09-Jul-2014	-5	S.Devita	Forest	Malaise Trap	2 Malaise traps|coniferous forest close to cliff edge	Mount Revelstoke NP
BIOUG19536-C02	Cantharidae	Malthininae	Malthodes pumilus	BOLD:AAP7843	576[0n]	KR914841	Centre for Biodiversity Genomics	BIOUG19536-C02	A	Canada	British Columbia	Mount Revelstoke National Park	Off trail behind old staff housing		51.018	-118.205	608	09-Jul-2014	-5	S.Devita	Forest	Malaise Trap	2 Malaise traps|coniferous forest close to cliff edge	Mount Revelstoke NP
BIOUG19536-C03	Cantharidae	Malthininae	Malthodes pumilus	BOLD:AAP7843	576[0n]	KR916358	Centre for Biodiversity Genomics	BIOUG19536-C03	A	Canada	British Columbia	Mount Revelstoke National Park	Off trail behind old staff housing		51.018	-118.205	608	09-Jul-2014	-5	S.Devita	Forest	Malaise Trap	2 Malaise traps|coniferous forest close to cliff edge	Mount Revelstoke NP
BIOUG19536-C04	Cantharidae	Malthininae	Malthodes pumilus	BOLD:AAP7843	558[0n]	KR915528	Centre for Biodiversity Genomics	BIOUG19536-C04	A	Canada	British Columbia	Mount Revelstoke National Park	Off trail behind old staff housing		51.018	-118.205	608	09-Jul-2014	-5	S.Devita	Forest	Malaise Trap	2 Malaise traps|coniferous forest close to cliff edge	Mount Revelstoke NP
BIOUG19536-C06	Cantharidae	Malthininae	Malthodes pumilus	BOLD:AAP7843	588[0n]	KR915462	Centre for Biodiversity Genomics	BIOUG19536-C06	A	Canada	British Columbia	Mount Revelstoke National Park	Off trail behind old staff housing		51.018	-118.205	608	09-Jul-2014	-5	S.Devita	Forest	Malaise Trap	2 Malaise traps|coniferous forest close to cliff edge	Mount Revelstoke NP
BIOUG19536-C07	Cantharidae	Malthininae	Malthodes pumilus	BOLD:AAP7843	576[0n]	KR915046	Centre for Biodiversity Genomics	BIOUG19536-C07	A	Canada	British Columbia	Mount Revelstoke National Park	Off trail behind old staff housing		51.018	-118.205	608	09-Jul-2014	-5	S.Devita	Forest	Malaise Trap	2 Malaise traps|coniferous forest close to cliff edge	Mount Revelstoke NP
BIOUG19536-C09	Cantharidae	Malthininae	Malthodes pumilus	BOLD:AAP7843	579[0n]	KR916405	Centre for Biodiversity Genomics	BIOUG19536-C09	A	Canada	British Columbia	Mount Revelstoke National Park	Off trail behind old staff housing		51.018	-118.205	608	09-Jul-2014	-5	S.Devita	Forest	Malaise Trap	2 Malaise traps|coniferous forest close to cliff edge	Mount Revelstoke NP
BIOUG19536-C10	Cantharidae	Malthininae	Malthodes pumilus	BOLD:AAP7843	588[0n]	KR915378	Centre for Biodiversity Genomics	BIOUG19536-C10	A	Canada	British Columbia	Mount Revelstoke National Park	Off trail behind old staff housing		51.018	-118.205	608	09-Jul-2014	-5	S.Devita	Forest	Malaise Trap	2 Malaise traps|coniferous forest close to cliff edge	Mount Revelstoke NP
BIOUG19536-C11	Cantharidae	Malthininae	Malthodes pumilus	BOLD:AAP7843	588[0n]	KR914816	Centre for Biodiversity Genomics	BIOUG19536-C11	A	Canada	British Columbia	Mount Revelstoke National Park	Off trail behind old staff housing		51.018	-118.205	608	09-Jul-2014	-5	S.Devita	Forest	Malaise Trap	2 Malaise traps|coniferous forest close to cliff edge	Mount Revelstoke NP
BIOUG19536-C12	Cantharidae	Malthininae	Malthodes pumilus	BOLD:AAP7843	546[0n]	KR916718	Centre for Biodiversity Genomics	BIOUG19536-C12	A	Canada	British Columbia	Mount Revelstoke National Park	Off trail behind old staff housing		51.018	-118.205	608	09-Jul-2014	-5	S.Devita	Forest	Malaise Trap	2 Malaise traps|coniferous forest close to cliff edge	Mount Revelstoke NP
BIOUG19536-D03	Cantharidae	Malthininae	Malthodes pumilus	BOLD:AAP7843	576[0n]	KR915911	Centre for Biodiversity Genomics	BIOUG19536-D03	A	Canada	British Columbia	Mount Revelstoke National Park	Off trail behind old staff housing		51.018	-118.205	608	09-Jul-2014	-5	S.Devita	Forest	Malaise Trap	2 Malaise traps|coniferous forest close to cliff edge	Mount Revelstoke NP
BIOUG19536-D04	Cantharidae	Malthininae	Malthodes pumilus	BOLD:AAP7843	588[0n]	KR914916	Centre for Biodiversity Genomics	BIOUG19536-D04	A	Canada	British Columbia	Mount Revelstoke National Park	Off trail behind old staff housing		51.018	-118.205	608	09-Jul-2014	-5	S.Devita	Forest	Malaise Trap	2 Malaise traps|coniferous forest close to cliff edge	Mount Revelstoke NP
BIOUG19536-D05	Cantharidae	Malthininae	Malthodes pumilus	BOLD:AAP7843	588[0n]	KR916423	Centre for Biodiversity Genomics	BIOUG19536-D05	A	Canada	British Columbia	Mount Revelstoke National Park	Off trail behind old staff housing		51.018	-118.205	608	09-Jul-2014	-5	S.Devita	Forest	Malaise Trap	2 Malaise traps|coniferous forest close to cliff edge	Mount Revelstoke NP
BIOUG19536-D06	Cantharidae	Malthininae	Malthodes pumilus	BOLD:AAP7843	576[0n]	KR916753	Centre for Biodiversity Genomics	BIOUG19536-D06	A	Canada	British Columbia	Mount Revelstoke National Park	Off trail behind old staff housing		51.018	-118.205	608	09-Jul-2014	-5	S.Devita	Forest	Malaise Trap	2 Malaise traps|coniferous forest close to cliff edge	Mount Revelstoke NP
BIOUG19536-D07	Cantharidae	Malthininae	Malthodes pumilus	BOLD:AAP7843	588[0n]	KR916763	Centre for Biodiversity Genomics	BIOUG19536-D07	A	Canada	British Columbia	Mount Revelstoke National Park	Off trail behind old staff housing		51.018	-118.205	608	09-Jul-2014	-5	S.Devita	Forest	Malaise Trap	2 Malaise traps|coniferous forest close to cliff edge	Mount Revelstoke NP
BIOUG19536-D08	Cantharidae	Malthininae	Malthodes pumilus	BOLD:AAP7843	588[0n]	KR916761	Centre for Biodiversity Genomics	BIOUG19536-D08	A	Canada	British Columbia	Mount Revelstoke National Park	Off trail behind old staff housing		51.018	-118.205	608	09-Jul-2014	-5	S.Devita	Forest	Malaise Trap	2 Malaise traps|coniferous forest close to cliff edge	Mount Revelstoke NP
BIOUG19536-D10	Cantharidae	Malthininae	Malthodes pumilus	BOLD:AAP7843	564[0n]	KR915248	Centre for Biodiversity Genomics	BIOUG19536-D10	A	Canada	British Columbia	Mount Revelstoke National Park	Off trail behind old staff housing		51.018	-118.205	608	09-Jul-2014	-5	S.Devita	Forest	Malaise Trap	2 Malaise traps|coniferous forest close to cliff edge	Mount Revelstoke NP
BIOUG19669-G04	Cantharidae	Malthininae	Malthodes pumilus	BOLD:AAP7843	552[0n]	MF638412	Centre for Biodiversity Genomics	BIOUG19669-G04	A	Canada	British Columbia	Mount Revelstoke National Park	Off trail behind old staff housing		51.018	-118.205	608	09-Jul-2014	-5	S.Devita	Forest	Malaise Trap	2 Malaise traps|coniferous forest close to cliff edge	Mount Revelstoke NP
BIOUG19669-G05	Cantharidae	Malthininae	Malthodes pumilus	BOLD:AAP7843	594[0n]	MF642125	Centre for Biodiversity Genomics	BIOUG19669-G05	A	Canada	British Columbia	Mount Revelstoke National Park	Off trail behind old staff housing		51.018	-118.205	608	09-Jul-2014	-5	S.Devita	Forest	Malaise Trap	2 Malaise traps|coniferous forest close to cliff edge	Mount Revelstoke NP
BIOUG19669-G08	Cantharidae	Malthininae	Malthodes pumilus	BOLD:AAP7843	591[0n]	MF641076	Centre for Biodiversity Genomics	BIOUG19669-G08	A	Canada	British Columbia	Mount Revelstoke National Park	Off trail behind old staff housing		51.018	-118.205	608	09-Jul-2014	-5	S.Devita	Forest	Malaise Trap	2 Malaise traps|coniferous forest close to cliff edge	Mount Revelstoke NP
BIOUG19669-G10	Cantharidae	Malthininae	Malthodes pumilus	BOLD:AAP7843	594[0n]	MF641306	Centre for Biodiversity Genomics	BIOUG19669-G10	A	Canada	British Columbia	Mount Revelstoke National Park	Off trail behind old staff housing		51.018	-118.205	608	09-Jul-2014	-5	S.Devita	Forest	Malaise Trap	2 Malaise traps|coniferous forest close to cliff edge	Mount Revelstoke NP
BIOUG19669-G12	Cantharidae	Malthininae	Malthodes pumilus	BOLD:AAP7843	564[0n]	MF634898	Centre for Biodiversity Genomics	BIOUG19669-G12	A	Canada	British Columbia	Mount Revelstoke National Park	Off trail behind old staff housing		51.018	-118.205	608	09-Jul-2014	-5	S.Devita	Forest	Malaise Trap	2 Malaise traps|coniferous forest close to cliff edge	Mount Revelstoke NP
BIOUG19799-B01	Cantharidae	Malthininae	Malthodes pumilus	BOLD:AAP7843	588[0n]	KR915067	Centre for Biodiversity Genomics	BIOUG19799-B01	A	Canada	Ontario	Rouge National Urban Park	North of Twyn Rivers Drive		43.811	-79.162	95	09-Jun-2013	-6	BIObus 2013	Grassland	Malaise Trap	2 Malaise traps|sunny and 22C at time of collection|Meadow	Rouge NP
BIOUG21048-E09	Cantharidae	Malthininae	Malthodes pumilus	BOLD:AAP7843	564[0n]	MG053761	Centre for Biodiversity Genomics	BIOUG21048-E09	A	Canada	British Columbia	Vancouver	Stanley Park		49.301	-123.14	24	10-Jun-2014	-7	J.Sibbald		Malaise Trap			in blow down area
BIOUG21048-E10	Cantharidae	Malthininae	Malthodes pumilus	BOLD:AAP7843	489[1n]	MG056799	Centre for Biodiversity Genomics	BIOUG21048-E10	A	Canada	British Columbia	Vancouver	Stanley Park		49.301	-123.14	24	10-Jun-2014	-7	J.Sibbald		Malaise Trap			in blow down area
BIOUG21048-G11	Cantharidae	Malthininae	Malthodes pumilus	BOLD:AAP7843	582[1n]	MG060332	Centre for Biodiversity Genomics	BIOUG21048-G11	A	Canada	British Columbia	Vancouver	Stanley Park		49.301	-123.14	24	10-Jun-2014	-7	J.Sibbald		Malaise Trap			in blow down area
BIOUG21048-G12	Cantharidae	Malthininae	Malthodes pumilus	BOLD:AAP7843	528[1n]	MG059157	Centre for Biodiversity Genomics	BIOUG21048-G12	A	Canada	British Columbia	Vancouver	Stanley Park		49.301	-123.14	24	10-Jun-2014	-7	J.Sibbald		Malaise Trap			in blow down area
BIOUG21153-F02	Cantharidae	Malthininae	Malthodes pumilus	BOLD:AAP7843	639[0n]	MG057552	Centre for Biodiversity Genomics	BIOUG21153-F02	A	Canada	British Columbia	Vancouver	Stanley Park		49.3007	-123.14	24	24-Jun-2014	-7	J.Sibbald		Malaise Trap			in blow down area
BIOUG21328-G06	Cantharidae	Malthininae	Malthodes pumilus	BOLD:AAP7843	588[0n]	MF640699	Centre for Biodiversity Genomics	BIOUG21328-G06	A	Canada	Saskatchewan	Grasslands National Park	East Block		49.001	-106.557	889	08-Jul-2014	-9	M.Otway	Grassland	Malaise Trap	2 Malaise traps|In shrubland habitat, along a corridor of shrubs in a coulee	Grasslands NP	late collection due to rain
BIOUG21329-D05	Cantharidae	Malthininae	Malthodes pumilus	BOLD:AAP7843	588[0n]	MF640445	Centre for Biodiversity Genomics	BIOUG21329-D05	A	Canada	Saskatchewan	Grasslands National Park	East Block		49.001	-106.557	889	08-Jul-2014	-9	M.Otway	Grassland	Malaise Trap	2 Malaise traps|In shrubland habitat, along a corridor of shrubs in a coulee	Grasslands NP	late collection due to rain
BIOUG21329-D06	Cantharidae	Malthininae	Malthodes pumilus	BOLD:AAP7843	588[0n]	MF638480	Centre for Biodiversity Genomics	BIOUG21329-D06	A	Canada	Saskatchewan	Grasslands National Park	East Block		49.001	-106.557	889	08-Jul-2014	-9	M.Otway	Grassland	Malaise Trap	2 Malaise traps|In shrubland habitat, along a corridor of shrubs in a coulee	Grasslands NP	late collection due to rain
BIOUG31877-H10	Cantharidae	Malthininae	Malthodes pumilus	BOLD:AAP7843	573[0n]	MG055237	Centre for Biodiversity Genomics	BIOUG31877-H10	A	Canada	Ontario	Guelph	Arkell Research Station		43.5187	-80.1709	320	26-Jun-2015	-7	BIO Collections	Mixed habitat	Malaise Trap	Between corn and soy fields with nearby pasture
BIOUG32566-H03	Cantharidae	Malthininae	Malthodes pumilus	BOLD:AAP7843	585[0n]	MN249814	Centre for Biodiversity Genomics	L#17PHCOT-0024	I	Canada	Ontario	South Frontenac	Hartington	Eel Lake Cottage	44.5625	-76.552	153	30-May-2017		Jeremy deWaard		mega-sifting leaves litter
BIOUG32594-D09	Cantharidae	Malthininae	Malthodes pumilus	BOLD:AAP7843	579[0n]	MN249845	Centre for Biodiversity Genomics	L#17PHCOT-0039	I	Canada	Ontario	South Frontenac	Hartington	Eel Lake Cottage	44.5625	-76.552	153	28-Jun-2017		Gergin Blagoev		mega-sifting leaves litter	extracted by Berliese funnels (by ~3 h)
BIOUG33012-D12	Cantharidae	Malthininae	Malthodes pumilus	BOLD:AAP7843	658[0n]	MN249855	Centre for Biodiversity Genomics	BIOUG33012-D12	A	Canada	Ontario	Nipissing District	Algonquin Provincial Park	Oxtongue, Site 3	45.4621	-78.796	438	15-Jul-2014	-14	CBG Collections Staff	Forest	Malaise trap		SEQUELBIN-10543|Algonquin PP - Site 3|Reads:6
BIOUG33012-E02	Cantharidae	Malthininae	Malthodes pumilus	BOLD:AAP7843	658[0n]	MN249777	Centre for Biodiversity Genomics	BIOUG33012-E02	A	Canada	Ontario	Nipissing District	Algonquin Provincial Park	Oxtongue, Site 3	45.4621	-78.796	438	15-Jul-2014	-14	CBG Collections Staff	Forest	Malaise trap		SEQUELBIN-10543|Algonquin PP - Site 3|Reads:5
BIOUG33308-A02	Cantharidae	Malthininae	Malthodes pumilus	BOLD:AAP7843	658[0n]	MN249798	Centre for Biodiversity Genomics	BIOUG33308-A02	A	Canada	Ontario	Inverhuron	Inverhuron Provincial Park		44.2984	-81.5907	185	09-Jul-2014	-14	CBG Collections Staff	Forest	Malaise trap		SEQUELBIN-10543|Inverhuron PP|Reads:13
BIOUG33308-A08	Cantharidae	Malthininae	Malthodes pumilus	BOLD:AAP7843	658[0n]	MN249852	Centre for Biodiversity Genomics	BIOUG33308-A08	A	Canada	Ontario	Inverhuron	Inverhuron Provincial Park		44.2984	-81.5907	185	09-Jul-2014	-14	CBG Collections Staff	Forest	Malaise trap		SEQUELBIN-10543|Inverhuron PP|Reads:9
BIOUG33373-C06	Cantharidae	Malthininae	Malthodes pumilus	BOLD:AAP7843	657[0n]	MN249780	Centre for Biodiversity Genomics	BIOUG33373-C06	A	Canada	Ontario	Inverhuron	Inverhuron Provincial Park		44.2984	-81.5907	185	09-Jul-2014	-14	CBG Collections Staff	Forest	Malaise trap		SEQUELBIN-10543|Inverhuron PP|Reads:1
BIOUG33373-C07	Cantharidae	Malthininae	Malthodes pumilus	BOLD:AAP7843	658[0n]	MN249843	Centre for Biodiversity Genomics	BIOUG33373-C07	A	Canada	Ontario	Inverhuron	Inverhuron Provincial Park		44.2984	-81.5907	185	09-Jul-2014	-14	CBG Collections Staff	Forest	Malaise trap		SEQUELBIN-10543|Inverhuron PP|Reads:3
BIOUG33458-G09	Cantharidae	Malthininae	Malthodes pumilus	BOLD:AAP7843	658[0n]	MN249795	Centre for Biodiversity Genomics	BIOUG33458-G09	A	Canada	Ontario	Owen Sound	Bayview Escarpment Provincial Park		44.6337	-80.6983	319	12-Jun-2014	-14	CBG Collections Staff	Grassland	Malaise trap		SEQUELBIN-10543|Bayview Escarpment PP|Reads:12
BIOUG33458-G11	Cantharidae	Malthininae	Malthodes pumilus	BOLD:AAP7843	658[0n]	MN249763	Centre for Biodiversity Genomics	BIOUG33458-G11	A	Canada	Ontario	Owen Sound	Bayview Escarpment Provincial Park		44.6337	-80.6983	319	12-Jun-2014	-14	CBG Collections Staff	Grassland	Malaise trap		SEQUELBIN-10543|Bayview Escarpment PP|Reads:13
BIOUG33458-G12	Cantharidae	Malthininae	Malthodes pumilus	BOLD:AAP7843	658[0n]	MN249838	Centre for Biodiversity Genomics	BIOUG33458-G12	A	Canada	Ontario	Owen Sound	Bayview Escarpment Provincial Park		44.6337	-80.6983	319	12-Jun-2014	-14	CBG Collections Staff	Grassland	Malaise trap		SEQUELBIN-10543|Bayview Escarpment PP|Reads:25
BIOUG33458-H02	Cantharidae	Malthininae	Malthodes pumilus	BOLD:AAP7843	658[0n]	MN249850	Centre for Biodiversity Genomics	BIOUG33458-H02	A	Canada	Ontario	Owen Sound	Bayview Escarpment Provincial Park		44.6337	-80.6983	319	12-Jun-2014	-14	CBG Collections Staff	Grassland	Malaise trap		SEQUELBIN-10543|Bayview Escarpment PP|Reads:7
BIOUG33458-H08	Cantharidae	Malthininae	Malthodes pumilus	BOLD:AAP7843	658[0n]	MN249781	Centre for Biodiversity Genomics	BIOUG33458-H08	A	Canada	Ontario	Owen Sound	Bayview Escarpment Provincial Park		44.6337	-80.6983	319	12-Jun-2014	-14	CBG Collections Staff	Grassland	Malaise trap		SEQUELBIN-10543|Bayview Escarpment PP|Reads:13
BIOUG33461-F11	Cantharidae	Malthininae	Malthodes pumilus	BOLD:AAP7843	658[0n]	MN249792	Centre for Biodiversity Genomics	BIOUG33461-F11	A	Canada	Ontario	Owen Sound	Bayview Escarpment Provincial Park		44.6337	-80.6983	319	12-Jun-2014	-14	CBG Collections Staff	Grassland	Malaise trap		SEQUELBIN-10543|Bayview Escarpment PP|Reads:6
BIOUG33535-C03	Cantharidae	Malthininae	Malthodes pumilus	BOLD:AAP7843	658[0n]	MN249791	Centre for Biodiversity Genomics	BIOUG33535-C03	A	Canada	Ontario	Grand Bend	Pinery Provincial Park	Site 2	43.2699	-81.8271	178	09-Jul-2014	-14	CBG Collections Staff	Grassland	Malaise trap		SEQUELBIN-10543|Pinery PP - Site 2|Read:13
BIOUG33614-F09	Cantharidae	Malthininae	Malthodes pumilus	BOLD:AAP7843	658[0n]	MN249857	Centre for Biodiversity Genomics	BIOUG33614-F09	A	Canada	Ontario	Owen Sound	Bayview Escarpment Provincial Park		44.6337	-80.6983	319	10-Jul-2014	-14	CBG Collections Staff	Grassland	Malaise trap		SEQUELBIN-10543|Bayview Escarpment PP|Reads:8
BIOUG34206-C10	Cantharidae	Malthininae	Malthodes pumilus	BOLD:AAP7843	636[0n]	MN249849	Centre for Biodiversity Genomics	BIOUG34206-C10	A	Canada	Ontario	South Frontenac	Hartington	Eel Lake Cottage	44.563	-76.549		13-Jun-2017		Mikko Pentinsaari	Forest	Free Hand	mixed forest, dead wood and sweep netting
BIOUG34206-G08	Cantharidae	Malthininae	Malthodes pumilus	BOLD:AAP7843	636[0n]	MN249832	Centre for Biodiversity Genomics	BIOUG34206-G08	A	Canada	Ontario	South Frontenac	Hartington	Eel Lake Cottage	44.563	-76.549		13-Jun-2017		Mikko Pentinsaari	Riparian Zone	Free Hand	lake shore, shallow water and wet litter
BIOUG34285-F10	Cantharidae	Malthininae	Malthodes pumilus	BOLD:AAP7843	658[0n]	MN249778	Centre for Biodiversity Genomics	BIOUG34285-F10	A	Canada	Ontario	Sydenham	Frontenac Provincial Park		44.5178	-76.5394	176	19-Jun-2014	-14	CBG Collections Staff	Forest	Malaise trap	Sumac forest	SEQUELBIN-10543|Frontenac PP|Read:16
BIOUG34285-F11	Cantharidae	Malthininae	Malthodes pumilus	BOLD:AAP7843	658[0n]	MN249787	Centre for Biodiversity Genomics	BIOUG34285-F11	A	Canada	Ontario	Sydenham	Frontenac Provincial Park		44.5178	-76.5394	176	19-Jun-2014	-14	CBG Collections Staff	Forest	Malaise trap	Sumac forest	SEQUELBIN-10543|Frontenac PP|Read:11
BIOUG34285-F12	Cantharidae	Malthininae	Malthodes pumilus	BOLD:AAP7843	658[0n]	MN249829	Centre for Biodiversity Genomics	BIOUG34285-F12	A	Canada	Ontario	Sydenham	Frontenac Provincial Park		44.5178	-76.5394	176	19-Jun-2014	-14	CBG Collections Staff	Forest	Malaise trap	Sumac forest	SEQUELBIN-10543|Frontenac PP|Read:6
BIOUG34351-A03	Cantharidae	Malthininae	Malthodes pumilus	BOLD:AAP7843	658[0n]	MN249851	Centre for Biodiversity Genomics	BIOUG34351-A03	A	Canada	Ontario	Quadeville	Lower Madawaska River Provincial Park		45.2561	-77.1922	280	16-Jul-2014	-14	CBG Collections Staff	Forest	Malaise trap	large tooth aspen, white pine, balsam fir	SEQUELBIN-10543|Lower Madawaska River PP|Reads:4
BIOUG34351-C06	Cantharidae	Malthininae	Malthodes pumilus	BOLD:AAP7843	658[0n]	MN249823	Centre for Biodiversity Genomics	BIOUG34351-C06	A	Canada	Ontario	Quadeville	Lower Madawaska River Provincial Park		45.2561	-77.1922	280	16-Jul-2014	-14	CBG Collections Staff	Forest	Malaise trap	large tooth aspen, white pine, balsam fir	SEQUELBIN-10543|Lower Madawaska River PP|Reads:3
BIOUG34367-B08	Cantharidae	Malthininae	Malthodes pumilus	BOLD:AAP7843	658[0n]	MN249827	Centre for Biodiversity Genomics	BIOUG34367-B08	A	Canada	Ontario	Lion`s Head	Lion`s Head Provincial Park		44.9954	-81.2334	227	10-Jul-2014	-14	CBG Collections Staff	Forest	Malaise trap		SEQUELBIN-10543|Lions Head PP|Reads:7
BIOUG35098-A10	Cantharidae	Malthininae	Malthodes pumilus	BOLD:AAP7843	658[0n]	MN249782	Centre for Biodiversity Genomics	BIOUG35098-A10	A	Canada	Ontario	Picton	Sandbanks Provincial Park		43.9029	-77.2693	80	19-Jun-2014	-14	CBG Collections Staff	Forest	Malaise trap	Spruce forest	SEQUELBIN-10543|Sandbanks PP
BIOUG35389-E06	Cantharidae	Malthininae	Malthodes pumilus	BOLD:AAP7843	658[0n]	MN249757	Centre for Biodiversity Genomics	BIOUG35389-E06	A	Canada	Ontario	Perth	Murphy`s Point Provincial Park		44.7812	-76.2336	143	19-Jun-2014	-14	CBG Collections Staff	Forest	Malaise trap		SEQUELBIN-10543|Murphys Point PP|Read:6
BIOUG35543-D01	Cantharidae	Malthininae	Malthodes pumilus	BOLD:AAP7843	658[0n]	MN249785	Centre for Biodiversity Genomics	BIOUG35543-D01	A	Canada	Ontario	Thorold	Short Hills Provincial Park		43.1129	-79.2738	94	09-Jun-2014	-14	CBG Collections Staff	Forest	Malaise trap	Small clearing in forest, beside creek	SEQUELBIN-10543|Short Hills PP|Read:1
CNC COLEO 00119082	Carabidae	Harpalinae	Anisodactylus caenus	BOLD:AAZ2908	658[0n]	MN249837	Canadian National Collection of Insects, Arachnids and Nematodes	CNC COLEO 00119082		Canada	Ontario			Essex County, Point Pelee National Park, DeLaurier Trail				08-Jun-2000		E.Reichert, O.Lonsdale		UV Light Trap
09BBECO-0409	Chrysomelidae	Galerucinae	Chaetocnema hortensis	BOLD:AAM7650	658[0n]	HQ551565	Centre for Biodiversity Genomics	09BBECO-0409	A	Canada	Nova Scotia	Kejimkujik NP	Grafton Woods		44.383	-65.204	92	31-Jul-2009		BIObus 2009	Forest		|Overcast, warm|Pine and Beech	Kejimkujik NP
09BBECO-0500	Chrysomelidae	Galerucinae	Chaetocnema hortensis	BOLD:AAM7650	658[0n]	HQ551628	Centre for Biodiversity Genomics	09BBECO-0500	A	Canada	Newfoundland and Labrador	Terra Nova NP	Malady Head		48.649	-53.917	50	04-Jul-2009		BIObus 2009	Grassland		||Green head meadow	Terra Nova NP	|http://www.gigapan.org/viewGigapan.php?id=29222
BIOUG13477-H07	Chrysomelidae	Galerucinae	Chaetocnema hortensis	BOLD:AAM7650	546[5n]	KR483037	Centre for Biodiversity Genomics	BIOUG13477-H07		Canada	Nova Scotia	Cape Breton Highlands National Park	Paquette Lake Rd.		46.837	-60.434	276	29-Jun-2013	-6	BIObus 2013	Grassland	Intercept Trap	1 intercept trap|overcast and windy|barrens with blueberry, huckleberry, heath shrubs and black spruce	Cape Breton Highlands NP	June 29, trap partially collapsed
BIOUG16120-A01	Chrysomelidae	Galerucinae	Chaetocnema hortensis	BOLD:AAM7650	579[0n]	KR480525	Centre for Biodiversity Genomics	BIOUG16120-A01		Canada	British Columbia	Kelowna	Kelowna Christian School	EQP-CLL-554	49.863	-119.454	352	03-Oct-2014	-11	Brent Macarthur		Malaise Trap		Kelowna, Kelowna Christian School
BIOUG16120-A05	Chrysomelidae	Galerucinae	Chaetocnema hortensis	BOLD:AAM7650	579[0n]	KR484118	Centre for Biodiversity Genomics	BIOUG16120-A05		Canada	British Columbia	Kelowna	Kelowna Christian School	EQP-CLL-554	49.863	-119.454	352	03-Oct-2014	-11	Brent Macarthur		Malaise Trap		Kelowna, Kelowna Christian School
BIOUG25579-H04	Chrysomelidae	Galerucinae	Chaetocnema hortensis	BOLD:AAM7650	564[0n]	MG059069	Centre for Biodiversity Genomics	BIOUG25579-H04	A	Canada	British Columbia	Revelstoke	Columbia Park Elementary	EQP-CLL-580	51.016	-118.219	455	02-Oct-2015	-11	Ariel McDowell		Malaise Trap		Columbia Park Elementary
BIOUG25579-H07	Chrysomelidae	Galerucinae	Chaetocnema hortensis	BOLD:AAM7650	564[0n]	MG059639	Centre for Biodiversity Genomics	BIOUG25579-H07	A	Canada	British Columbia	Revelstoke	Columbia Park Elementary	EQP-CLL-580	51.016	-118.219	455	02-Oct-2015	-11	Ariel McDowell		Malaise Trap		Columbia Park Elementary
BIOUG25590-G11	Chrysomelidae	Galerucinae	Chaetocnema hortensis	BOLD:AAM7650	516[0n]	MG055781	Centre for Biodiversity Genomics	BIOUG25590-G11	A	Canada	Nova Scotia	Truro	Cobequid Educational Centre	EQP-CLL-556	45.369	-63.28	14	02-Oct-2015	-11	Denise Cameron		Malaise Trap		Cobequid Educational Centre
BIOUG25590-H08	Chrysomelidae	Galerucinae	Chaetocnema hortensis	BOLD:AAM7650	564[0n]	MG055156	Centre for Biodiversity Genomics	BIOUG25590-H08	A	Canada	Nova Scotia	Truro	Cobequid Educational Centre	EQP-CLL-556	45.369	-63.28	14	02-Oct-2015	-11	Denise Cameron		Malaise Trap		Cobequid Educational Centre
BIOUG30456-B11	Chrysomelidae	Galerucinae	Chaetocnema hortensis	BOLD:AAM7650	567[0n]	MG062062	Centre for Biodiversity Genomics	BIOUG30456-B11	A	Canada	Ontario	Mississauga	CRH Canada, 2391 Lakeshore Rd W	Site 4	43.4893	-79.6159	85	26-May-2016	-2	BIO Collections Staff	Grassland	Pan Trap	5 Pan traps|overcast|by lake; gravel base, goldenrod, willow
BIOUG31051-C06	Chrysomelidae	Galerucinae	Chaetocnema hortensis	BOLD:AAM7650	576[0n]	MG059358	Centre for Biodiversity Genomics	BIOUG31051-C06	A	Canada	Ontario	Brampton	Castle Oaks Public School	EQP-CLL-580	43.7912	-79.679	196	30-Sep-2016	-11	Samantha Williams		Malaise Trap
BIOUG31052-D05	Chrysomelidae	Galerucinae	Chaetocnema hortensis	BOLD:AAM7650	603[0n]	MG056913	Centre for Biodiversity Genomics	BIOUG31052-D05	A	Canada	Ontario	Brampton	Castle Oaks Public School	EQP-CLL-580	43.7912	-79.679	196	30-Sep-2016	-11	Samantha Williams		Malaise Trap
BIOUG31075-H06	Chrysomelidae	Galerucinae	Chaetocnema hortensis	BOLD:AAM7650	552[0n]	MG057408	Centre for Biodiversity Genomics	BIOUG31075-H06	A	Canada	Ontario	Mississauga	Morning Star Middle School	EQP-CLL-517	43.7151	-79.647	169	30-Sep-2016	-11	Andrew Bunting		Malaise Trap
BIOUG31122-C12	Chrysomelidae	Galerucinae	Chaetocnema hortensis	BOLD:AAM7650	582[0n]	MG057239	Centre for Biodiversity Genomics	BIOUG31122-C12	A	Canada	Newfoundland and Labrador	Happy Valley-Goose Bay	Queen of Peace Middle School	EQP-CLL-574	53.3012	-60.313	13	30-Sep-2016	-11	Darrell Squire		Malaise Trap
CNC COLEO 00151815_NGS	Chrysomelidae	Galerucinae	Chaetocnema hortensis	BOLD:AAM7650	479[90n]	MN249858	Canadian National Collection of Insects, Arachnids and Nematodes	CNC COLEO 00151815	A	Canada	Nova Scotia							01-Nov-2005		Moore, LeBlanc
BIOUG31070-C10	Chrysomelidae	Galerucinae	Longitarsus lewisii	BOLD:ACI5614	591[1n]	MG059785	Centre for Biodiversity Genomics	BIOUG31070-C10	A	Canada	Ontario	Cornwall	Sacred Heart Elementary School	EQP-CLL-553	45.0371	-74.742	57	30-Sep-2016	-11	David Pilon		Malaise Trap
BIOUG31070-C12	Chrysomelidae	Galerucinae	Longitarsus lewisii	BOLD:ACI5614	576[1n]	MG055894	Centre for Biodiversity Genomics	BIOUG31070-C12	A	Canada	Ontario	Cornwall	Sacred Heart Elementary School	EQP-CLL-553	45.0371	-74.742	57	30-Sep-2016	-11	David Pilon		Malaise Trap
BIOUG31070-D08	Chrysomelidae	Galerucinae	Longitarsus lewisii	BOLD:ACI5614	558[0n]	MG059587	Centre for Biodiversity Genomics	BIOUG31070-D08	A	Canada	Ontario	Cornwall	Sacred Heart Elementary School	EQP-CLL-553	45.0371	-74.742	57	30-Sep-2016	-11	David Pilon		Malaise Trap
BIOUG31070-D09	Chrysomelidae	Galerucinae	Longitarsus lewisii	BOLD:ACI5614	579[1n]	MG060298	Centre for Biodiversity Genomics	BIOUG31070-D09	A	Canada	Ontario	Cornwall	Sacred Heart Elementary School	EQP-CLL-553	45.0371	-74.742	57	30-Sep-2016	-11	David Pilon		Malaise Trap
BIOUG31070-D10	Chrysomelidae	Galerucinae	Longitarsus lewisii	BOLD:ACI5614	549[1n]	MG056231	Centre for Biodiversity Genomics	BIOUG31070-D10	A	Canada	Ontario	Cornwall	Sacred Heart Elementary School	EQP-CLL-553	45.0371	-74.742	57	30-Sep-2016	-11	David Pilon		Malaise Trap
BIOUG23944-E05	Chrysomelidae	Galerucinae	Lythraria salicariae	BOLD:AAO3219	588[0n]	MG055414	Centre for Biodiversity Genomics	BIOUG23944-E05	A	Canada	Ontario	Cambridge	rare Charitable Research Reserve	Preston Flats, grassy wetland	43.3908	-80.3747	270	31-May-2015	-6	BIO Collections Staff	Wetland	Pan Trap	10 Pan Traps|heavy rainfall, multiple pans overflowed|roadside grassy field with small bog, cattails and bulrushes
BIOUG35764-H05	Chrysomelidae	Galerucinae	Lythraria salicariae	BOLD:AAO3219	586[3n]	MN249813	Centre for Biodiversity Genomics	ROM 2017044	A	Canada	Ontario	Pickering		Sector 13	43.9644	-79.1817	246	25-Jun-2017	-1	Rouge NUP BioBlitz Volunteers	Mixed habitat	Pan Trap		Sector 13 (Yellow pan)
BIOUG11954-B12	Chrysomelidae	Galerucinae	Scelolyperus liriophilus	BOLD:ABW1434	600[0n]	KR121087	Centre for Biodiversity Genomics	BIOUG11954-B12	A	Canada	Quebec	Forillon National Park		trail off of park compound (i.e. operation centre), 1501 boul. Forillon	48.857	-64.376	135	15-Jul-2013	-10	F.Tremblay	Forest	Malaise Trap	2 Malaise traps|mixed forest (spruce, poplar)	Forillon NP
BIOUG11955-E02	Chrysomelidae	Galerucinae	Scelolyperus liriophilus	BOLD:ABW1434	617[1n]	KR124973	Centre for Biodiversity Genomics	BIOUG11955-E02	A	Canada	Quebec	Forillon National Park		trail off of park compound (i.e. operation centre), 1501 boul. Forillon	48.857	-64.376	135	15-Jul-2013	-10	F.Tremblay	Forest	Malaise Trap	2 Malaise traps|mixed forest (spruce, poplar)	Forillon NP
BIOUG34212-C03	Ciidae	Ciinae	Cis boleti	BOLD:AAJ3268	579[0n]	MN249799	Centre for Biodiversity Genomics	BIOUG34212-C03	A	Canada	Ontario	Wellington County	Guelph	Hanlon Preservation Park	43.51	-80.221		21-Aug-2017		Mikko Pentinsaari	Forest	Free Hand	mixed forest, night collecting
BIOUG34212-C04	Ciidae	Ciinae	Cis boleti	BOLD:AAJ3268	555[3n]	MN249806	Centre for Biodiversity Genomics	BIOUG34212-C04	A	Canada	Ontario	Wellington County	Guelph	Hanlon Preservation Park	43.51	-80.221		21-Aug-2017		Mikko Pentinsaari	Forest	Free Hand	mixed forest, night collecting
BIOUG36581-G05	Ciidae	Ciinae	Cis boleti	BOLD:AAJ3268	586[0n]	MN249842	Centre for Biodiversity Genomics	BIOUG36581-G05	A	Canada	Ontario	Wellington County	Guelph	Hanlon Preservation Park	43.502	-80.208		21-Oct-2017		Mikko Pentinsaari	Forest	Free Hand	Mixed forest, in mushrooms and dead wood
BIOUG36581-G06	Ciidae	Ciinae	Cis boleti	BOLD:AAJ3268	564[0n]	MN249772	Centre for Biodiversity Genomics	BIOUG36581-G06	A	Canada	Ontario	Wellington County	Guelph	Hanlon Preservation Park	43.502	-80.208		21-Oct-2017		Mikko Pentinsaari	Forest	Free Hand	Mixed forest, in mushrooms and dead wood
	Ciidae	Ciinae	Cis boleti				University of Guelph Insect Collection	debu00185673		Canada	Ontario	Halton Region	Milton	Derry Rd. & 4th Line	43.525	-79.84		28-May-2002		S. M. Paiero
	Ciidae	Ciinae	Cis boleti				University of Guelph Insect Collection			Canada	Ontario	Dufferin County	Horning's Mills	River Road				08-Nov-2015		S. A. Marshall	small shelf fungus
09BBECO-0417	Ciidae	Ciinae	Cis glabratus	BOLD:AAJ3241	658[0n]	HQ551570	Centre for Biodiversity Genomics	09BBECO-0417	A	Canada	Nova Scotia	Cape Breton Highlands National Park	Jack Pine Trail	Hiking Trail	46.779	-60.333	28	21-Jul-2009		BIObus 2009	Forest	Free Hand	Freehand sampling||hiking trail through jack pine forest	Cape Breton Highlands NP	|http://www.gigapan.org/viewGigapan.php?id=29312
BIOUG16066-D03	Clambidae	Calyptomerinae	Calyptomerus dubius	BOLD:AAP9145	588[0n]	KR483660	Centre for Biodiversity Genomics	BIOUG16066-D03		Canada	British Columbia	Abbotsford	Dasmesh Punjabi School	EQP-CLL-629	49.11	-122.293	6	03-Oct-2014	-11	Renu Tiwana		Malaise Trap		Abbotsford, Dasmesh Punjabi School
BIOUG16158-C12	Clambidae	Calyptomerinae	Calyptomerus dubius	BOLD:AAP9145	588[0n]	KR481840	Centre for Biodiversity Genomics	BIOUG16158-C12		Canada	British Columbia	Vancouver	Little Flower Academy	EQP-CLL-592	49.249	-123.142	80	03-Oct-2014	-11	Adele Coady		Malaise Trap		Vancouver, Little Flower Academy
BIOUG28365-E04	Clambidae	Calyptomerinae	Calyptomerus dubius	BOLD:AAP9145	579[0n]	MG062006	Centre for Biodiversity Genomics	BIOUG28365-E04		Canada	British Columbia	Victoria	Saanich	Residence in suburban community	48.5197	-123.43	63	10-Sep-2014	-7	D.Faser, L. Ramsay		Malaise Trap	Garry oak ecosystem, rocky bluff
BIOUG22055-D07	Clambidae	Clambinae	Clambus simsoni	BOLD:AAO0037	588[0n]	MG054730	Centre for Biodiversity Genomics	BIOUG22055-D07	A	Canada	British Columbia	West Vancouver	West Vancouver Secondary	EQP-CLL-553	49.338	-123.16	82	08-May-2015	-18	Mike Richardson		Malaise Trap		West Vancouver, West Vancouver Secondary
BIOUG16004-F02	Coccinellidae	Coccinellinae	Chilocorus renipustulatus	BOLD:AAO1521	547[0n]	KR489411	Centre for Biodiversity Genomics	BIOUG16004-F02	A	Canada	Ontario	Hamilton	Colin MacDonald Community School	EQP-CLL-588	43.258	-79.927	101	03-Oct-2014	-11	Morgan Wyatt		Malaise Trap		Hamilton, Colin MacDonald Community School
BIOUG16061-G10	Coccinellidae	Coccinellinae	Chilocorus renipustulatus	BOLD:AAO1521	588[0n]	KR490437	Centre for Biodiversity Genomics	BIOUG16061-G10		Canada	Ontario	Windsor	Walkerville Collegiate Insitute	EQP-CLL-563	42.318	-83.007	183	03-Oct-2014	-11	Annette Nelson-Szpak		Malaise Trap		Windsor, Walkerville Collegiate Insitute
BIOUG31073-F11	Coccinellidae	Coccinellinae	Chilocorus renipustulatus	BOLD:AAO1521	561[0n]	MG053695	Centre for Biodiversity Genomics	BIOUG31073-F11	A	Canada	Ontario	Mississauga	Morning Star Middle School	EQP-CLL-517	43.7151	-79.647	169	30-Sep-2016	-11	Andrew Bunting		Malaise Trap
BIOUG31076-A11	Coccinellidae	Coccinellinae	Chilocorus renipustulatus	BOLD:AAO1521	588[0n]	MG055316	Centre for Biodiversity Genomics	BIOUG31076-A11	A	Canada	Ontario	Mississauga	Saint Elizabeth Seton Elementary School	EQP-CLL-852	43.5793	-79.74	188	30-Sep-2016	-11	Cathy Radul		Malaise Trap
BIOUG31076-A12	Coccinellidae	Coccinellinae	Chilocorus renipustulatus	BOLD:AAO1521	588[0n]	MG053566	Centre for Biodiversity Genomics	BIOUG31076-A12	A	Canada	Ontario	Mississauga	Saint Elizabeth Seton Elementary School	EQP-CLL-852	43.5793	-79.74	188	30-Sep-2016	-11	Cathy Radul		Malaise Trap
CNC COLEO 00161103	Coccinellidae	Coccinellinae	Nephus bisignatus	BOLD:ACD2027	658[0n]	MN249859	Canadian National Collection of Insects, Arachnids and Nematodes	CNC COLEO 00161103		Canada	Nunavut			Kugluktuk	67.835	-115.21		13-Jul-2010		Northern Biodiversity Program Field Party
CNC COLEO 00161104	Coccinellidae	Coccinellinae	Nephus bisignatus		474[3n]	MN249758	Canadian National Collection of Insects, Arachnids and Nematodes	CNC COLEO 00161104		Canada	Nunavut			Kugluktuk	67.835	-115.21		25-Jun-2010		Northern Biodiversity Program Field Party
CNC COLEO 00161105	Coccinellidae	Coccinellinae	Nephus bisignatus	BOLD:ACD2027	658[0n]	MN249794	Canadian National Collection of Insects, Arachnids and Nematodes	CNC COLEO 00161105		Canada	Nunavut			Kugluktuk	67.774	-115.307		11-Jul-2010		Northern Biodiversity Program Field Party
CNC COLEO 00161106	Coccinellidae	Coccinellinae	Nephus bisignatus	BOLD:ACD2027	658[0n]	MN249805	Canadian National Collection of Insects, Arachnids and Nematodes	CNC COLEO 00161106		Canada	Nunavut			Kugluktuk	67.835	-115.21		01-Jul-2010		Northern Biodiversity Program Field Party
BIOUG05672-A09	Coccinellidae	Coccinellinae	Scymnus rubromaculatus	BOLD:AAN9250	525[0n]	KR490708	Centre for Biodiversity Genomics	BIOUG05596-F07		Canada	Ontario	Barrie	St. Marguerite d`Youville Catholic School	EQP-CLL-604	44.4114	-79.716		03-May-2013	-11	Teresa Tagarelli		Malaise Trap		Barrie, St. Marguerite d`Youville CS	Malaise 22-Apr-13 to 03-May-13
BIOUG08670-F11	Coccinellidae	Coccinellinae	Scymnus rubromaculatus	BOLD:AAN9250	592[0n]	KR486694	Centre for Biodiversity Genomics	BIOUG08670-F11	A	Canada	Ontario	Wellington County	Guelph	Biodiversity Institute of Ontario	43.5282	-80.229	335	13-Jun-2013		BIO Collections Staff		Malaise Trap		Biodiversity Institute of Ontario	Collected June 6 - June 13, 2013. Overcast, 17C on day of collection. Weekly min: 9C, max: 30C
BIOUG08800-A06	Coccinellidae	Coccinellinae	Scymnus rubromaculatus	BOLD:AAN9250	603[0n]	KR490279	Centre for Biodiversity Genomics	BIOUG08800-A06	A	Canada	Ontario	Wellington County	Guelph	Biodiversity Institute of Ontario	43.528	-80.229	335	27-Jun-2013		BIO Collections Staff		Malaise Trap		Biodiversity Institute of Ontario	Collected June 20 - June 27, 2013.Very hot and sunny week, 24C on day of collection. Weekly min: 17C, max: 39C
BIOUG08801-F11	Coccinellidae	Coccinellinae	Scymnus rubromaculatus	BOLD:AAN9250	594[0n]	KR482253	Centre for Biodiversity Genomics	BIOUG08801-F11	A	Canada	Ontario	Wellington County	Guelph	Biodiversity Institute of Ontario	43.528	-80.229	335	27-Jun-2013		BIO Collections Staff		Malaise Trap		Biodiversity Institute of Ontario	Collected June 20 - June 27, 2013.Very hot and sunny week, 24C on day of collection. Weekly min: 17C, max: 39C
BIOUG09348-G09	Coccinellidae	Coccinellinae	Scymnus rubromaculatus	BOLD:AAN9250	565[0n]	KR486687	Centre for Biodiversity Genomics	BIOUG09348-G09	A	Canada	Ontario	Wellington County	Guelph	Biodiversity Institute of Ontario	43.5282	-80.229	335	08-Aug-2013		BIO Collections Staff		Malaise Trap		Biodiversity Institute of Ontario	Collected Aug 1-8, 2013. Mostly sunny with some rain, 23C on day of collection. Weekly min: 9C max: 33C
BIOUG09515-A05	Coccinellidae	Coccinellinae	Scymnus rubromaculatus	BOLD:AAN9250	603[0n]	KR489060	Centre for Biodiversity Genomics	BIOUG09515-A05	A	Canada	Ontario	Wellington County	Guelph	Biodiversity Institute of Ontario	43.528	-80.229	335	22-Aug-2013		BIO Collections Staff		Malaise Trap		Biodiversity Institute of Ontario	Collected Aug 15-22, 2013. Hot, sunny week. Weekly min: 9C max: 40C
BIOUG22000-E10	Coccinellidae	Coccinellinae	Scymnus rubromaculatus	BOLD:AAN9250	588[0n]	MG059617	Centre for Biodiversity Genomics	BIOUG22000-E10	A	Canada	Nova Scotia	Berwick	Berwick and District School	EQP-CLL-495	45.045	-64.74	44	08-May-2015	-18	Amy Murray		Malaise Trap		Berwick, Berwick and District School
BIOUG27410-F12	Coccinellidae	Coccinellinae	Scymnus rubromaculatus	BOLD:AAN9250	540[0n]	MG062110	Centre for Biodiversity Genomics	BIOUG27410-F12	A	Canada	Ontario	Mississauga	CRH Canada, 2391 Lakeshore Rd W	Site 4	43.489	-79.616	85	17-Sep-2015	-2	BIO Collections Staff	Grassland	Pan Trap	5 Pan Traps||sunny, hot and humid|by lake, gravel base, goldenrod, willow
BIOUG31075-G12	Coccinellidae	Coccinellinae	Scymnus rubromaculatus	BOLD:AAN9250	564[0n]	MG061675	Centre for Biodiversity Genomics	BIOUG31075-G12	A	Canada	Ontario	Mississauga	Morning Star Middle School	EQP-CLL-517	43.7151	-79.647	169	30-Sep-2016	-11	Andrew Bunting		Malaise Trap
BIOUG31075-H02	Coccinellidae	Coccinellinae	Scymnus rubromaculatus	BOLD:AAN9250	579[0n]	MG053645	Centre for Biodiversity Genomics	BIOUG31075-H02	A	Canada	Ontario	Mississauga	Morning Star Middle School	EQP-CLL-517	43.7151	-79.647	169	30-Sep-2016	-11	Andrew Bunting		Malaise Trap
BIOUG31091-A11	Coccinellidae	Coccinellinae	Scymnus rubromaculatus	BOLD:AAN9250	531[0n]	MG059584	Centre for Biodiversity Genomics	BIOUG31091-A11	A	Canada	Ontario	Mississauga	Saint Elizabeth Seton Elementary School	EQP-CLL-852	43.5793	-79.74	188	30-Sep-2016	-11	Cathy Radul		Malaise Trap
BIOUG35423-H02	Coccinellidae	Coccinellinae	Scymnus rubromaculatus	BOLD:AAN9250	658[0n]	MN249841	Centre for Biodiversity Genomics	L#17RBGBB-03	A	Canada	Ontario	Burlington		Royal Botanical Gardens Arboretum	43.2813	-79.9058	84	21-Jul-2017		Gergin Blagoev	Mixed habitat	hand collection, sweepneting		Read:13
BIOUG21769-E02	Corylophidae	Corylophinae	Orthoperus corticalis	BOLD:ACC5439	657[0n]	KT702478	Centre for Biodiversity Genomics	BIOUG21769-E02	A	Canada	Ontario	Cambridge	rare Charitable Research Reserve	Indian Woods, forest edge	43.3736	-80.3652	304	07-May-2015	-8	BIO Collections Staff	Mixed habitat	Malaise Trap
BIOUG22354-D08	Corylophidae	Corylophinae	Orthoperus corticalis	BOLD:ACC5439	588[0n]	KT703151	Centre for Biodiversity Genomics	BIOUG22354-D08	A	Canada	Ontario	Cambridge	rare Charitable Research Reserve	Indian Woods, forest edge	43.3736	-80.3652	304	14-May-2015	-7	BIO Collections Staff	Mixed habitat	Malaise Trap
BIOUG22576-E02	Corylophidae	Corylophinae	Orthoperus corticalis	BOLD:ACC5439	588[0n]	KT704241	Centre for Biodiversity Genomics	BIOUG22576-E02	A	Canada	Ontario	Cambridge	rare Charitable Research Reserve	Indian Woods, forest edge	43.3736	-80.3652	304	27-May-2015	-6	BIO Collections Staff	Mixed habitat	Malaise Trap
BIOUG08611-C12	Cryptophagidae	Cryptophaginae	Henoticus mycetoecus	BOLD:ACK1696	658[0n]	KR120379	Centre for Biodiversity Genomics	BIOUG08611-C12	A	Canada	Ontario	Rouge National Urban Park	Toronto Zoo		43.8223	-79.1897	136	25-Jun-2013	-7	L.Attard, K.Greenham	Forest	Malaise Trap	2 Malaise traps	Rouge NP
BIOUG34207-A05	Curculionidae	Baridinae	Ampeloglypter sesostris	BOLD:ADH7970	529[1n]	MN249825	Centre for Biodiversity Genomics	BIOUG34207-A05	A	Canada	Ontario	York Regional Municipality	Rouge National Urban Park	BioBlitz 2017 Sector 9 North	43.903	-79.212		25-Jun-2017		Mikko Pentinsaari, Gergin Blagoev	Forest	Free Hand	small patch of deciduous forest, beating
CNC COLEO00157495	Curculionidae	Baridinae	Ampeloglypter sesostris	BOLD:ADH7970	407[3n]	MN249761	Canadian National Collection of Insects, Arachnids and Nematodes	CNC COLEO00157495		Canada	Ontario			Essex County, Pelee Island				06-Jun-1982		D.E.Bright
	Curculionidae	Baridinae	Ampeloglypter sesostris				Canadian National Collection of Insects, Arachnids and Nematodes	CNC#1172256		Canada	Ontario		Pelee Island					1940-06-26		W.J. Brown
	Curculionidae	Baridinae	Ampeloglypter sesostris				Canadian National Collection of Insects, Arachnids and Nematodes	CNC#1172257		Canada	Ontario		Pelee Island					1940-06-27		W.J. Brown
	Curculionidae	Baridinae	Ampeloglypter sesostris				Canadian Museum of Nature			Canada	Ontario	Essex County	Windsor	Ojibway Prairie				30-May-2002		S. M. Paiero		yellow pan trap
BIOUG25523-F03	Curculionidae	Baridinae	Centrinopus helvinus	BOLD:ACX7906	658[0n]	MG055849	Centre for Biodiversity Genomics	BIOUG25523-F03	A	Canada	Ontario	Waterloo	Camp Heidelberg Nature Centre	EQP-CLL-598	43.495	-80.624	380	02-Oct-2015	-11	Allan Woodhouse		Malaise Trap		Camp Heidelberg Nature Centre
BIOUG31124-C12	Curculionidae	Baridinae	Centrinopus helvinus	BOLD:ACX7906	603[0n]	MG062065	Centre for Biodiversity Genomics	BIOUG31124-C12	A	Canada	Ontario	Waterloo	Camp Heidelberg Nature Centre	EQP-CLL-546	43.4961	-80.622	376	30-Sep-2016	-11	Allan Woodhouse		Malaise Trap
CNC COLEO 00116918	Curculionidae	Brachycerinae	Notaris scirpi	BOLD:AAX5634	658[0n]	MN249846	Canadian National Collection of Insects, Arachnids and Nematodes	CNC COLEO 00116918		Canada	Quebec			Laval				11-Jun-1997		R.Vigneault
	Curculionidae	Brachycerinae	Notaris scirpi				Claude Chantal Insect Collection, Varennes, Québec			Canada	Quebec		Verchères, Varennes					07-Jun-2011		Claude Chantal
	Curculionidae	Brachycerinae	Notaris scirpi				Canadian Museum of Nature			Canada	Quebec	Henryville	D.R. Iberville					07-Jun-2017		Claude Chantal
	Curculionidae	Brachycerinae	Notaris scirpi				Claude Chantal Insect Collection, Varennes, Québec			Canada	Quebec	Henryville	D.R. Iberville					07-Jun-2017		Claude Chantal
	Curculionidae	Brachycerinae	Notaris scirpi				Claude Chantal Insect Collection, Varennes, Québec			Canada	Quebec	Henryville	D.R. Iberville					07-Jun-2017		Claude Chantal
	Curculionidae	Brachycerinae	Notaris scirpi				Claude Chantal Insect Collection, Varennes, Québec			Canada	Quebec	Henryville	D.R. Iberville					07-Jun-2017		Claude Chantal
	Curculionidae	Brachycerinae	Notaris scirpi				Claude Chantal Insect Collection, Varennes, Québec			Canada	Quebec	Henryville	D.R. Iberville					07-Jun-2017		Claude Chantal
	Curculionidae	Brachycerinae	Notaris scirpi				Claude Chantal Insect Collection, Varennes, Québec			Canada	Quebec	Henryville	D.R. Iberville					07-Jun-2017		Claude Chantal
	Curculionidae	Brachycerinae	Notaris scirpi				Claude Chantal Insect Collection, Varennes, Québec			Canada	Quebec	Henryville	D.R. Iberville					07-Jun-2017		Claude Chantal
	Curculionidae	Brachycerinae	Notaris scirpi				Claude Chantal Insect Collection, Varennes, Québec			Canada	Quebec	Henryville	D.R. Iberville					07-Jun-2017		Claude Chantal
	Curculionidae	Brachycerinae	Notaris scirpi				Claude Chantal Insect Collection, Varennes, Québec			Canada	Quebec	Henryville	D.R. Iberville					07-Jun-2017		Claude Chantal
	Curculionidae	Brachycerinae	Notaris scirpi				Claude Chantal Insect Collection, Varennes, Québec			Canada	Quebec	Henryville	D.R. Iberville					07-Jun-2017		Claude Chantal
	Curculionidae	Brachycerinae	Notaris scirpi				Pierre de Tonnancour Insect Collection, Terrasse-Vaudreuil, Québec			Canada	Quebec		Terrasse-Vaudreuil		45.3923	-73.9922		11-Jun-2007		Pierre de Tonnancour			Attiré par lampe UV
	Curculionidae	Brachycerinae	Notaris scirpi				Pierre de Tonnancour Insect Collection, Terrasse-Vaudreuil, Québec			Canada	Quebec		Gatineau	Aylmer				25-May-2012		Serge Laplante			Battage, près de marais, Viburnum lentago
	Curculionidae	Brachycerinae	Notaris scirpi				Pierre de Tonnancour Insect Collection, Terrasse-Vaudreuil, Québec			Canada	Quebec		Saint-Lazare		45.3823	-74.1848		20-Jun-2012		Pierre de Tonnancour			Sablière, lampes UV + Hg
	Curculionidae	Brachycerinae	Notaris scirpi				Canadian Museum of Nature			Canada	Quebec	Oka	Parc national d’Oka		45.4661	-74.0612		19-Aug-2012		Pierre de Tonnancour			Battage, Persicaria amphibia
	Curculionidae	Brachycerinae	Notaris scirpi				Pierre de Tonnancour Insect Collection, Terrasse-Vaudreuil, Québec			Canada	Quebec	Oka	Parc national d’Oka		45.4661	-74.0612		26-Aug-2012		Pierre de Tonnancour			Battage, Persicaria amphibia
	Curculionidae	Brachycerinae	Notaris scirpi				Pierre de Tonnancour Insect Collection, Terrasse-Vaudreuil, Québec			Canada	Quebec		Saint-Lazare		45.3813	-74.169		17-Sep-2012		Pierre de Tonnancour			Battage, Bidens cernua, bord de lac, sablière
	Curculionidae	Brachycerinae	Notaris scirpi				Canadian National Collection of Insects, Arachnids and Nematodes			Canada	Quebec		Terrasse-Vaudreuil		45.3923	-73.9922		01-Jun-2013		Pierre de Tonnancour			Attiré par lumières blanche + UV
	Curculionidae	Brachycerinae	Notaris scirpi				Pierre de Tonnancour Insect Collection, Terrasse-Vaudreuil, Québec			Canada	Quebec		Saint-Lazare		45.3813	-74.169		14-Jun-2013		Pierre de Tonnancour			Fauchage d’herbacées, bord de lac, sablière
	Curculionidae	Brachycerinae	Notaris scirpi				Pierre de Tonnancour Insect Collection, Terrasse-Vaudreuil, Québec			Canada	Quebec		Terrasse-Vaudreuil		45.3923	-73.9922		30-Jun-2014		Pierre de Tonnancour			Lampe UV
	Curculionidae	Brachycerinae	Notaris scirpi				Canadian National Collection of Insects, Arachnids and Nematodes			Canada	Quebec		Henryville	digue adjacente à la Réserve Marcel-Raymond	45.1173	-73.2566		14-Jun-2015		Pierre de Tonnancour			Fauchage, herbacées spp., bord de marais
	Curculionidae	Brachycerinae	Notaris scirpi				Pierre de Tonnancour Insect Collection, Terrasse-Vaudreuil, Québec			Canada	Quebec		Longueuil		45.5613	-73.4941		21-May-2016		J.-F. Roch			Sur une Brassicacée dans une prairie fluviatile inondée
	Curculionidae	Brachycerinae	Notaris scirpi				Canadian Museum of Nature			Canada	Quebec		Henryville	digue adjacente à la Réserve Marcel-Raymond	45.1172	-73.2556		14-Jun-2017		Claude Chantal			Fauchage, herbacées spp., bord de marais
	Curculionidae	Brachycerinae	Notaris scirpi				Stéphane Dumont Insect Collection, Montréal, Québec			Canada	Quebec		Laval	Duvernay				5-Jun-2004		Stéphane Dumont			Lampe 160 w Hg
	Curculionidae	Brachycerinae	Notaris scirpi				Stéphane Dumont Insect Collection, Montréal, Québec			Canada	Quebec		Laval	Duvernay				5-Jun-2004		Stéphane Dumont			Lampe 160 w Hg
	Curculionidae	Brachycerinae	Notaris scirpi				Stéphane Dumont Insect Collection, Montréal, Québec			Canada	Quebec		Laval	Boisé Papineau (près St-Martin)	45.6023	-73.681		19-Apr-2013		Stéphane Dumont			Sous roche
	Curculionidae	Brachycerinae	Notaris scirpi				Stéphane Dumont Insect Collection, Montréal, Québec			Canada	Quebec		Laval	Boisé Papineau (près St-Martin)	45.6023	-73.681		22-Jun-2013		Stéphane Dumont			Piège fosse
	Curculionidae	Brachycerinae	Notaris scirpi				Stéphane Dumont Insect Collection, Montréal, Québec			Canada	Quebec		Saint-Côme	Lac des Baies	46.6023	-73.7767		13-Jul-2013		Stéphane Dumont			Piège lumineux
	Curculionidae	Brachycerinae	Notaris scirpi				Stéphane Dumont Insect Collection, Montréal, Québec			Canada	Quebec		Saint-Lazare	Sablière St-Lazare	45.382	-74.177		18-Jul-2017		Stéphane Dumont			Sable près berge
	Curculionidae	Brachycerinae	Notaris scirpi				Robert Vigneault Insect Collection, Oka, Québec			Canada	Quebec	Oka	Parc d’Oka	Plage d’Oka				01-Jul-2004		Robert Vigneault
	Curculionidae	Brachycerinae	Notaris scirpi				Robert Vigneault Insect Collection, Oka, Québec			Canada	Quebec	Oka	Parc d’Oka					06-Jun-2011		Robert Vigneault
	Curculionidae	Brachycerinae	Notaris scirpi				Robert Vigneault Insect Collection, Oka, Québec			Canada	Quebec	Oka	Parc d’Oka	La Grande Baie				01-Jun-2014		Robert Vigneault
	Curculionidae	Brachycerinae	Notaris scirpi				Robert Vigneault Insect Collection, Oka, Québec			Canada	Quebec	Oka	Parc d’Oka					21-Jun-2016		Robert Vigneault			plage, Lumière Hg
	Curculionidae	Brachycerinae	Notaris scirpi				Robert Vigneault Insect Collection, Oka, Québec			Canada	Quebec	Oka	Mont St-Pierre					20-Jul-2016		Robert Vigneault			Lumière UV		period: 13-Jul-2016 to 20-Jul-2016
	Curculionidae	Brachycerinae	Notaris scirpi				Robert Vigneault Insect Collection, Oka, Québec			Canada	Quebec	Oka	Mont St-Pierre					20-Jul-2016		Robert Vigneault			Lumière UV		period: 13-Jul-2016 to 20-Jul-2016
	Curculionidae	Brachycerinae	Notaris scirpi				Robert Vigneault Insect Collection, Oka, Québec			Canada	Quebec	Oka	Hôtel de ville					22-Jul-2016		Robert Vigneault			Lumière blanche
	Curculionidae	Brachycerinae	Notaris scirpi				Robert Vigneault Insect Collection, Oka, Québec			Canada	Quebec	Oka	Mont St-Pierre					31-May-2018		Robert Vigneault			Lumière UV		period: 15-May-2018 to 31-May-2018
BIOUG38866-H11	Curculionidae	Ceutorhynchinae	Ceutorhynchus inaffectatus	BOLD:ACB0098	632[0n]	MN249808	Centre for Biodiversity Genomics	BIOUG38866-H11	A	Canada	Ontario	Wellington County	Guelph	Eramosa River Trail	43.552	-80.212		02-Jun-2018		Mikko Pentinsaari	Forest	Free Hand	deciduous forest
BIOUG03138-C01	Curculionidae	Ceutorhynchinae	Ceutorhynchus mutabilis	BOLD:AAZ4085	634[0n]	KM847736	Centre for Biodiversity Genomics	BIOUG03138-C01		Canada	Saskatchewan	Grasslands National Park	West Block	Just past bridge over Frenchman River	49.149	-107.53	804.012	26-Jul-2012	-7	Kirby England	Grassland	Malaise Trap	Upland native grasslands/prairie	Grasslands NP
BIOUG07215-A02	Curculionidae	Ceutorhynchinae	Ceutorhynchus mutabilis	BOLD:AAZ4085	595[0n]	KR481443	Centre for Biodiversity Genomics	BIOUG07215-A02		Canada	British Columbia	10 km W Kamloops	New Afton Mine	Wetland Remediated Area (treatment) - Site 1	50.643	-120.517	759	27-Jun-2013		Chrystal Simon	Wetland	Malaise Trap			collected June 20 - June 27, 2013
CNC COLEO 00126730	Curculionidae	Ceutorhynchinae	Ceutorhynchus mutabilis	BOLD:AAZ4085	658[0n]	MN249774	Canadian National Collection of Insects, Arachnids and Nematodes	CNC COLEO 00126730		Canada	Alberta			Calgary				22-Jul-1976		B.F.Carr, J.L.Carr
CNC COLEO 00126732	Curculionidae	Ceutorhynchinae	Ceutorhynchus mutabilis	BOLD:AAZ4085	658[0n]	MN249815	Canadian National Collection of Insects, Arachnids and Nematodes	CNC COLEO 00126732		Canada	British Columbia			Radium				24-Aug-1982		B.F.Carr, J.L.Carr
CNC COLEO 00126733	Curculionidae	Ceutorhynchinae	Ceutorhynchus mutabilis	BOLD:AAZ4085	658[0n]	MN249783	Canadian National Collection of Insects, Arachnids and Nematodes	CNC COLEO 00126733		Canada	Manitoba							24-Jul-1995		B.F.Carr, J.L.Carr			Tp. 6 Rge. 13 West 1 Mer.
CNC COLEO 00127935	Curculionidae	Ceutorhynchinae	Ceutorhynchus mutabilis	BOLD:AAZ4085	407[0n]	MN249839	Canadian National Collection of Insects, Arachnids and Nematodes	CNC COLEO 00127935		Canada	British Columbia			Radium				24-Aug-1982		B.F.Carr, J.L.Carr			Lot 2
CNC COLEO 00157623	Curculionidae	Ceutorhynchinae	Ceutorhynchus mutabilis	BOLD:AAZ4085	407[0n]	MN249804	Canadian National Collection of Insects, Arachnids and Nematodes	CNC COLEO 00157623		Canada	Alberta							20-Jun-1985		B.F.Carr, J.L.Carr			Tp. 28, Rge. 2, W. 4 Mer.|Lot 2
CNC COLEO 00157624	Curculionidae	Ceutorhynchinae	Ceutorhynchus mutabilis		407[0n]	MN249865	Canadian National Collection of Insects, Arachnids and Nematodes	CNC COLEO 00157624		Canada	Alberta							09-Jun-1990		B.F.Carr, J.L.Carr			Tp. 14, Rge. 25, W. 4 Mer.|Lot 1
BIOUG24679-D10	Curculionidae	Cryptorhynchinae	Peracalles pectoralis	BOLD:ACY2911	618[0n]	MG060997	Centre for Biodiversity Genomics	BIOUG24679-D10	A	Canada	Ontario	Point Pelee National Park		Marsh Boardwalk	41.9682	-82.5316	179	06-Jul-2015		BIObus 2015	Wetland	Berlese Funnel	leaf litter|sunny and clear|marsh with tall grass, deciduous forest	Point Pelee NP
BIOUG25682-C04	Curculionidae	Cryptorhynchinae	Peracalles pectoralis	BOLD:ACY2911	480[0n]	MF636418	Centre for Biodiversity Genomics	BIOUG25682-C04	A	Canada	Ontario	Point Pelee National Park	Woodland Trail		41.964	-82.529	170	22-Jun-2014	-6	BIObus 2014	Mixed habitat	Pitfall Trap	20 Pitfall Traps|swampy forest	Point Pelee NP	June 18, 2 pitfalls dug out
BIOUG26978-H02	Curculionidae	Cryptorhynchinae	Peracalles pectoralis	BOLD:ACY2911	658[0n]	MF641163	Centre for Biodiversity Genomics	BIOUG26978-H02	A	Canada	Ontario	Point Pelee National Park	Woodland Trail		41.964	-82.529	170	22-Jun-2014	-6	BIObus 2014	Mixed habitat	Pan Trap	10 Pan Traps|swampy forest	Point Pelee NP
BIOUG26978-H11	Curculionidae	Cryptorhynchinae	Peracalles pectoralis	BOLD:ACY2911	658[0n]	MF634515	Centre for Biodiversity Genomics	BIOUG26978-H11	A	Canada	Ontario	Point Pelee National Park	Woodland Trail		41.964	-82.529	170	22-Jun-2014	-6	BIObus 2014	Mixed habitat	Pan Trap	10 Pan Traps|swampy forest	Point Pelee NP
BIOUG35768-H09	Curculionidae	Entiminae	Exomias trichopterus	BOLD:ACZ1179	553[2n]	MN249866	Centre for Biodiversity Genomics	ROM 2017040	A	Canada	Ontario	Rouge National Urban Park	Uxbridge	Sector 13 north	43.9916	-79.203		25-Jun-2017	-1	Bioblitz Field Party		Pitfall Trap
BIOUG03515-C10	Curculionidae	Scolytinae	Ambrosiodmus rubricollis	BOLD:AAR3532	664[0n]	KJ167919	Centre for Biodiversity Genomics	BIOUG03515-C10	A	Canada	Ontario	Point Pelee National Park		Cactus Field	41.939	-82.516	168	18-Jul-2012	-7	Tyler Peters, Heidi Brown	Mixed Habitat	Malaise Trap	Cedar / Savannah	Point Pelee NP
BIOUG26074-A07	Curculionidae	Scolytinae	Ambrosiodmus rubricollis	BOLD:AAR3532	658[0n]	MF636449	Centre for Biodiversity Genomics	BIOUG26074-A07	A	Canada	Ontario	Point Pelee National Park	Woodland Trail		41.9641	-82.529	170	22-Jun-2014	-6	BIObus 2014	Mixed habitat	Pitfall Trap	20 Pitfall Traps|swampy forest	Point Pelee NP	June 18, 2 pitfalls dug out
BIOUG26074-D02	Curculionidae	Scolytinae	Ambrosiodmus rubricollis	BOLD:AAR3532	576[0n]	MF634282	Centre for Biodiversity Genomics	BIOUG26074-D02	A	Canada	Ontario	Point Pelee National Park	Woodland Trail		41.9641	-82.529	170	22-Jun-2014	-6	BIObus 2014	Mixed habitat	Pitfall Trap	20 Pitfall Traps|swampy forest	Point Pelee NP	June 18, 2 pitfalls dug out
BOLD-D43SQPI12	Dermestidae	Attageninae	Attagenus smirnovi	BOLD:AAI7919	637[0n]	MN249869	Centre for Biodiversity Genomics			Canada	Ontario	Toronto Division	Toronto	7 Lorraine Drive	43.7787	-79.4172		19-Jul-2016		Cindy Law	Indoors			cc_sa,credit:1,MOBILE_578ec5ee09140	Animal:
BOLD-TK21B98F8	Dermestidae	Attageninae	Attagenus smirnovi	BOLD:AAI7919	632[0n]	MN249840	Centre for Biodiversity Genomics			Canada	Ontario	Toronto Division	Toronto	7 Lorraine Drive	43.7787	-79.4172		19-Jul-2016		Cindy Law	Indoors			cc_sa,credit:1,MOBILE_578ec5ee09140	Animal:
BOLD-UTAPNZJF1	Dermestidae	Attageninae	Attagenus smirnovi	BOLD:AAI7919	636[0n]	MN249793	Centre for Biodiversity Genomics			Canada	Ontario	Toronto Division	Toronto	7 Lorraine Drive	43.7787	-79.4172		19-Jul-2016		Cindy Law	Indoors			cc_sa,credit:1,MOBILE_578ec5ee09140	Animal:
BIOUG18365-F02	Elateridae	Dendrometrinae	Pseudanostirus tigrinus	BOLD:ACU2924	576[3n]	MF639915	Centre for Biodiversity Genomics	BIOUG18365-F02	A	Canada	British Columbia	Gulf Islands National Park Reserve	North Pender Island	Roesland Office Site 2 (Upper trap)	48.794	-123.307	25	08-Jun-2014	-9	F.Lui	Mixed habitat	Malaise Trap	Mixed forest by coast	Gulf Islands NP
	Elateridae	Dendrometrinae	Pseudanostirus tigrinus				Canadian National Collection of Insects, Arachnids and Nematodes			Canada	British Columbia	Nanaimo	Parksville	1100 Blk Industriual Way	49.3058	-124.263		11-Apr-2018		Josie Smith			funnel		IAS CFIA 18-0003-05
BARS_2015_26_670	Erotylidae	Cryptophilinae	Cryptophilus obliteratus	BOLD:AAP6170	588[0n]	MG059001	Centre for Biodiversity Genomics		A	Canada	Ontario	Peterborough			44.318	-78.372	267	11-Jul-2015	-6	B. McClenaghan	farm	Malaise Trap	traps open from dawn until dusk
BIOUG05533-E12	Erotylidae	Cryptophilinae	Cryptophilus obliteratus	BOLD:AAP6170	576[0n]	KR488906	Centre for Biodiversity Genomics	BIOUG05533-E12	A	Canada	Ontario	Ailsa Craig	McGillivray Central Public School	EQP-CLL-568	43.2004	-81.58		03-May-2013	-11	Chris Doerr		Malaise Trap		Ailsa Craig, McGillivray Central PS	Malaise 22-Apr-13 to 03-May-13
BIOUG05602-C01	Erotylidae	Cryptophilinae	Cryptophilus obliteratus	BOLD:AAP6170	588[0n]	KR483311	Centre for Biodiversity Genomics	BIOUG05602-C01		Canada	Ontario	London	St. Anne Catholic School	EQP-CLL-557	43.021	-81.21		03-May-2013	-11	Marg Collins		Malaise Trap		London, St. Anne CS	Malaise 22-Apr-13 to 03-May-13
BIOUG05602-C11	Erotylidae	Cryptophilinae	Cryptophilus obliteratus	BOLD:AAP6170	582[0n]	KR481918	Centre for Biodiversity Genomics	BIOUG05602-C11		Canada	Ontario	London	St. Anne Catholic School	EQP-CLL-557	43.021	-81.21		03-May-2013	-11	Marg Collins		Malaise Trap		London, St. Anne CS	Malaise 22-Apr-13 to 03-May-13
BIOUG05683-F02	Erotylidae	Cryptophilinae	Cryptophilus obliteratus	BOLD:AAP6170	543[0n]	KR485194	Centre for Biodiversity Genomics	BIOUG05683-F02		Canada	Ontario	Port Rowan	Port Rowan Public School	EQP-CLL-563	42.6246	-80.455		03-May-2013	-11	Christine Gubesch		Malaise Trap		Port Rowan, Port Rowan PS	Malaise 22-Apr-13 to 03-May-13
BIOUG05683-G05	Erotylidae	Cryptophilinae	Cryptophilus obliteratus	BOLD:AAP6170	597[0n]	KR489805	Centre for Biodiversity Genomics	BIOUG05683-G05		Canada	Ontario	Port Rowan	Port Rowan Public School	EQP-CLL-563	42.6246	-80.455		03-May-2013	-11	Christine Gubesch		Malaise Trap		Port Rowan, Port Rowan PS	Malaise 22-Apr-13 to 03-May-13
BIOUG05705-C10	Erotylidae	Cryptophilinae	Cryptophilus obliteratus	BOLD:AAP6170	577[0n]	KR482667	Centre for Biodiversity Genomics		A	Canada	Ontario	Dunnville	Grandview Central Public School	EQP-CLL-558	42.893	-79.625		03-May-2013	-11	Dave Bowden		Malaise Trap		Dunnville, Grandview Central PS	Malaise 22-Apr-13 to 03-May-13
BIOUG05713-F11	Erotylidae	Cryptophilinae	Cryptophilus obliteratus	BOLD:AAP6170	555[0n]	KR490615	Centre for Biodiversity Genomics	BIOUG05713-F11	A	Canada	Ontario	Whitby	Donald A. Wilson Secondary School	EQP-CLL-605	43.894	-78.965		03-May-2013	-11	Linda Phillips		Malaise Trap		Whitby, Donald A. Wilson SS	Malaise 22-Apr-13 to 03-May-13
BIOUG05735-B10	Erotylidae	Cryptophilinae	Cryptophilus obliteratus	BOLD:AAP6170	558[0n]	KR483555	Centre for Biodiversity Genomics	BIOUG05735-B10		Canada	Ontario	Whitby	Donald A. Wilson Secondary School	EQP-CLL-606	43.8942	-78.965		03-May-2013	-11	Linda Phillips		Malaise Trap		Whitby, Donald A. Wilson SS	Malaise 22-Apr-13 to 03-May-13
BIOUG05735-C02	Erotylidae	Cryptophilinae	Cryptophilus obliteratus	BOLD:AAP6170	591[0n]	KR482530	Centre for Biodiversity Genomics	BIOUG05735-C02		Canada	Ontario	Whitby	Donald A. Wilson Secondary School	EQP-CLL-606	43.8942	-78.965		03-May-2013	-11	Linda Phillips		Malaise Trap		Whitby, Donald A. Wilson SS	Malaise 22-Apr-13 to 03-May-13
BIOUG05735-C04	Erotylidae	Cryptophilinae	Cryptophilus obliteratus	BOLD:AAP6170	592[0n]	KR490621	Centre for Biodiversity Genomics	BIOUG05735-C04		Canada	Ontario	Whitby	Donald A. Wilson Secondary School	EQP-CLL-606	43.8942	-78.965		03-May-2013	-11	Linda Phillips		Malaise Trap		Whitby, Donald A. Wilson SS	Malaise 22-Apr-13 to 03-May-13
BIOUG05735-C09	Erotylidae	Cryptophilinae	Cryptophilus obliteratus	BOLD:AAP6170	588[0n]	KR484068	Centre for Biodiversity Genomics	BIOUG05735-C09		Canada	Ontario	Whitby	Donald A. Wilson Secondary School	EQP-CLL-606	43.8942	-78.965		03-May-2013	-11	Linda Phillips		Malaise Trap		Whitby, Donald A. Wilson SS	Malaise 22-Apr-13 to 03-May-13
BIOUG21916-A07	Erotylidae	Cryptophilinae	Cryptophilus obliteratus	BOLD:AAP6170	588[0n]	MG053740	Centre for Biodiversity Genomics	BIOUG21916-A07	A	Canada	Ontario	Scarborough	Woburn C.I.	EQP-CLL-852	43.7775	-79.2268	152	08-May-2015	-18	John Winfield		Malaise Trap		Scarborough, Woburn C.I.
BIOUG21922-C01	Erotylidae	Cryptophilinae	Cryptophilus obliteratus	BOLD:AAP6170	576[0n]	MG060707	Centre for Biodiversity Genomics	BIOUG21922-C01		Canada	Ontario	Orillia	Notre Dame Catholic School	EQP-CLL-903	44.636	-79.483	238	08-May-2015	-18	Jeramie Jenkins		Malaise Trap		Orillia, Notre Dame Catholic School
BIOUG00828-B01	Erotylidae	Cryptophilinae	Cryptophilus propinquus	BOLD:AAY6550	627[0n]	MG060309	Centre for Biodiversity Genomics	BIOUG00828-B01	A	Canada	Ontario	Guelph	25 Division St.		43.554	-80.264		01-Aug-2010		Alex Smith		Malaise Trap		25 Division St.	July 15 - August 1 2010|16 days| 25 Division Street
BIOUG07966-E09	Erotylidae	Cryptophilinae	Cryptophilus propinquus	BOLD:AAY6550	577[0n]	KR486669	Centre for Biodiversity Genomics	BIOUG07966-E09		Canada	Ontario	Rouge National Urban Park		Sector 9	43.9027	-79.213	201	15-Sep-2013		BIO Team		Pitfall Trap	5 Pitfall traps	Rouge NP
BIOUG24015-F05	Erotylidae	Cryptophilinae	Cryptophilus propinquus	BOLD:AAY6550	658[1n]	MG057886	Centre for Biodiversity Genomics	BIOUG24015-F05		Canada	Ontario	Cambridge	rare Charitable Research Reserve	Indian Woods, forest edge	43.3736	-80.3652	304	11-Jun-2015	-7	BIO Collections Staff	Mixed habitat	Pitfall Trap	3 Pitfall Traps
BIOUG28053-F03	Erotylidae	Cryptophilinae	Cryptophilus propinquus	BOLD:AAY6550	591[0n]	MG055555	Centre for Biodiversity Genomics	BIOUG28053-F03		Canada	British Columbia	Victoria	Saanich	Residence in suburban community	48.5197	-123.43	63	02-Jul-2014	-7	D.Faser, L. Ramsay		Malaise Trap	Garry oak ecosystem, rocky bluff
BIOUG28193-A03	Erotylidae	Cryptophilinae	Cryptophilus propinquus	BOLD:AAY6550	558[3n]	MG054520	Centre for Biodiversity Genomics	BIOUG28193-A03		Canada	British Columbia	Victoria	Saanich	Residence in suburban community	48.5197	-123.43	63	30-Jul-2014	-7	D.Faser, L. Ramsay		Malaise Trap	Garry oak ecosystem, rocky bluff
BIOUG28193-B02	Erotylidae	Cryptophilinae	Cryptophilus propinquus	BOLD:AAY6550	588[0n]	MG058176	Centre for Biodiversity Genomics	BIOUG28193-B02		Canada	British Columbia	Victoria	Saanich	Residence in suburban community	48.5197	-123.43	63	30-Jul-2014	-7	D.Faser, L. Ramsay		Malaise Trap	Garry oak ecosystem, rocky bluff
BIOUG34214-E11	Erotylidae	Cryptophilinae	Cryptophilus propinquus	BOLD:AAY6550	555[0n]	MN249848	Centre for Biodiversity Genomics	BIOUG34214-E11	A	Canada	Ontario	Wellington County	Guelph	Arboretum, Urban Organic Farm	43.5381	-80.222		17-Sep-2017		Mikko Pentinsaari	Mixed habitat	Free Hand	Compost heaps and mouldy hay pile	perforated
BIOUG34214-F11	Erotylidae	Cryptophilinae	Cryptophilus propinquus	BOLD:AAY6550	576[0n]	MN249809	Centre for Biodiversity Genomics	BIOUG34214-F11	A	Canada	Ontario	Wellington County	Guelph	Arboretum, Urban Organic Farm	43.5381	-80.222		17-Sep-2017		Mikko Pentinsaari	Mixed habitat	Free Hand	Compost heaps and mouldy hay pile	intact
BIOUG22705-G09	Gyrinidae	Gyrininae	Dineutus emarginatus	BOLD:ABX0942	576[0n]	MG056778	Centre for Biodiversity Genomics	BIOUG22705-G09		Canada	Ontario	Charleston Lake Provincial Park		Running`s Bay	44.5159	-76.0244	86	22-Jun-2015		BIObus 2015	Lake	D-net	13.1m/1:41; 1m deep; substrate organic matter; water 24C|sunny, some clouds|canoe launch, deciduous forest	Charleston Lake PP	Macroinvertebrates, sample 3
BIOUG22705-G10	Gyrinidae	Gyrininae	Dineutus emarginatus	BOLD:ABX0942	588[0n]	MG054320	Centre for Biodiversity Genomics	BIOUG22705-G10		Canada	Ontario	Charleston Lake Provincial Park		Running`s Bay	44.5159	-76.0244	86	22-Jun-2015		BIObus 2015	Lake	D-net	13.1m/1:41; 1m deep; substrate organic matter; water 24C|sunny, some clouds|canoe launch, deciduous forest	Charleston Lake PP	Macroinvertebrates, sample 3
BIOUG22705-H05	Gyrinidae	Gyrininae	Dineutus emarginatus	BOLD:ABX0942	576[0n]	MG055626	Centre for Biodiversity Genomics	BIOUG22705-H05	A	Canada	Ontario	Charleston Lake Provincial Park		Boat Launch	44.5174	-76.0216	90	25-Jun-2015		BIObus 2015	Lake	Free Hand		Charleston Lake PP
BIOUG22705-H06	Gyrinidae	Gyrininae	Dineutus emarginatus	BOLD:ABX0942	513[1n]	MG056292	Centre for Biodiversity Genomics	BIOUG22705-H06	A	Canada	Ontario	Charleston Lake Provincial Park		Boat Launch	44.5174	-76.0216	90	25-Jun-2015		BIObus 2015	Lake	Free Hand		Charleston Lake PP
BIOUG23418-D09	Hydrophilidae	Sphaeridiinae	Coelostoma orbiculare	BOLD:AAF3894	579[1n]	MG060468	Centre for Biodiversity Genomics	BIOUG23418-D09	I	Canada	Ontario	Cambridge	rare Charitable Research Reserve	Preston Flats, grassy wetland	43.3908	-80.3747	270	01-Jun-2015	-7	BIO Collections Staff	Wetland	Berlese Funnel	1 Berlese Funnel (2), bog edge soil|overcast|roadside grassy field with small bog
BIOUG32547-F06	Hydrophilidae	Sphaeridiinae	Coelostoma orbiculare	BOLD:AAF3894	565[0n]	MG060659	Centre for Biodiversity Genomics	L#17PHCOT-0008	A	Canada	Ontario	South Frontenac	Hartington	Eel Lake Cottage	44.5625	-76.552	153	18-Apr-2017		Gergin Blagoev		mega-sifting leaves litter
BIOUG00824-D02	Leiodidae	Leiodinae	Leiodes polita	BOLD:AAO1258	658[0n]	MG053546	Centre for Biodiversity Genomics	BIOUG00824-D02	A	Canada	Ontario	Guelph	25 Division St.		43.554	-80.264		18-Aug-2010		Alex Smith		Malaise Trap		25 Division St.	August 1 - August 18 2010|17 days| 25 Division Street
BIOUG01484-E01	Leiodidae	Leiodinae	Leiodes polita	BOLD:AAO1258	608[0n]	KR486894	Centre for Biodiversity Genomics	BIOUG01484-E01		Canada	Ontario	Wellington County	Puslinch Township	Concession 11/Hume Rd	43.537	-80.134	320	22-Aug-2010	-7	Paul Hebert	Temperate mixed forest	Malaise Trap			Aug. 15-22
BIOUG03515-A02	Mordellidae	Mordellinae	Mordellistena militaris	BOLD:ACE3572	617[0n]	KJ089660	Centre for Biodiversity Genomics	BIOUG03515-A02	A	Canada	Ontario	Point Pelee National Park		Cactus Field	41.939	-82.516	168	04-Jul-2012	-7	Tyler Peters	Mixed Habitat	Malaise Trap	Cedar / Savannah	Point Pelee NP
BIOUG03515-A07	Mordellidae	Mordellinae	Mordellistena militaris	BOLD:ACE3572	635[0n]	KJ165263	Centre for Biodiversity Genomics	BIOUG03515-A07	A	Canada	Ontario	Point Pelee National Park		Cactus Field	41.939	-82.516	168	04-Jul-2012	-7	Tyler Peters	Mixed Habitat	Malaise Trap	Cedar / Savannah	Point Pelee NP
BIOUG03515-B10	Mordellidae	Mordellinae	Mordellistena militaris	BOLD:ACE3572	640[0n]	KJ167478	Centre for Biodiversity Genomics	BIOUG03515-B10	A	Canada	Ontario	Point Pelee National Park		Cactus Field	41.939	-82.516	168	04-Jul-2012	-7	Tyler Peters	Mixed Habitat	Malaise Trap	Cedar / Savannah	Point Pelee NP
BIOUG03515-B12	Mordellidae	Mordellinae	Mordellistena militaris	BOLD:ACE3572	614[0n]	KJ166336	Centre for Biodiversity Genomics	BIOUG03515-B12		Canada	Ontario	Point Pelee National Park		Cactus Field	41.939	-82.516	168	04-Jul-2012	-7	Tyler Peters	Mixed Habitat	Malaise Trap	Cedar / Savannah	Point Pelee NP
BIOUG03515-C02	Mordellidae	Mordellinae	Mordellistena militaris	BOLD:ACE3572	614[0n]	KJ164730	Centre for Biodiversity Genomics	BIOUG03515-C02		Canada	Ontario	Point Pelee National Park		Cactus Field	41.939	-82.516	168	04-Jul-2012	-7	Tyler Peters	Mixed Habitat	Malaise Trap	Cedar / Savannah	Point Pelee NP
BIOUG22047-E08	Mycetophagidae	Mycetophaginae	Litargus connexus	BOLD:AAK8818	576[0n]	MG053799	Centre for Biodiversity Genomics	BIOUG22047-E08		Canada	British Columbia	Burnaby	Suncrest Elementary	EQP-CLL-633	49.215	-123.019	92	08-May-2015	-18	Christy Wu		Malaise Trap		Burnaby, Suncrest Elementary
BIOUG00828-C01	Nitidulidae	Epuraeinae	Epuraea unicolor	BOLD:AAX8537	658[0n]	MG059806	Centre for Biodiversity Genomics	BIOUG00828-C01	A	Canada	Ontario	Guelph	25 Division St.		43.554	-80.264	326	01-Nov-2009		Alex Smith		Malaise Trap		25 Division St.
BIOUG14250-B10	Nitidulidae	Epuraeinae	Epuraea unicolor	BOLD:AAX8537	579[1n]	KR488800	Centre for Biodiversity Genomics	BIOUG14250-B10	A	Canada	Ontario	Rouge National Urban Park	West of Glen Rouge campground		43.804	-79.146	80	09-Jun-2013	-6	BIObus 2013	Riparian Zone	Pitfall Trap	10 pitfall traps|sunny and 22C at time of collection|marsh scrub along riverside	Rouge NP
BIOUG33358-C02	Nitidulidae	Epuraeinae	Epuraea unicolor	BOLD:AAX8537	579[0n]	MN249863	Centre for Biodiversity Genomics	BIOUG33358-C02	A	Canada	Ontario	Wellington County	Guelph	Hanlon Preservation Park	43.5098	-80.2213		22-Apr-2017		Mikko Pentinsaari	Forest	Free Hand	mixed forest
BIOUG38866-F10	Nitidulidae	Epuraeinae	Epuraea unicolor	BOLD:AAX8537	604[0n]	MN249788	Centre for Biodiversity Genomics	BIOUG38866-F10	A	Canada	Ontario	Wellington County	Guelph	Dovercliffe Road	43.51	-80.254		06-Jun-2018		Mikko Pentinsaari	Urban	Free Hand	backyard, compost and mouldy hay piles
BIOUG38866-F11	Nitidulidae	Epuraeinae	Epuraea unicolor	BOLD:AAX8537	604[0n]	MN249864	Centre for Biodiversity Genomics	BIOUG38866-F11	A	Canada	Ontario	Wellington County	Guelph	Dovercliffe Road	43.51	-80.254		06-Jun-2018		Mikko Pentinsaari	Urban	Free Hand	backyard, compost and mouldy hay piles
BIOUG38866-F12	Nitidulidae	Epuraeinae	Epuraea unicolor	BOLD:AAX8537	604[0n]	MN249844	Centre for Biodiversity Genomics	BIOUG38866-F12	A	Canada	Ontario	Wellington County	Guelph	Dovercliffe Road	43.51	-80.254		06-Jun-2018		Mikko Pentinsaari	Urban	Free Hand	backyard, compost and mouldy hay piles
BIOUG38867-F03	Nitidulidae	Epuraeinae	Epuraea unicolor	BOLD:AAX8537	577[0n]	MN249819	Centre for Biodiversity Genomics	BIOUG38867-F03	A	Canada	Ontario	Wellington County	Guelph	Hanlon Preservation Park	43.51	-80.221		30-Jun-2018		Mikko Pentinsaari	Forest	UV Light Sheet	mixed forest
BARS_2015_26_616	Phalacridae	Phalacrinae	Acylomus ergoti	BOLD:AAH0135	588[0n]	MG056323	Centre for Biodiversity Genomics		A	Canada	Ontario	Peterborough			44.318	-78.372	267	06-Jun-2015	-6	B. McClenaghan	farm	Malaise Trap	traps open from dawn until dusk
BARS_2015_34_361	Phalacridae	Phalacrinae	Acylomus ergoti	BOLD:AAH0135	594[1n]	MG058760	Centre for Biodiversity Genomics		A	Canada	Ontario	Peterborough			44.253	-78.415	262	02-Jul-2015	-3	B. McClenaghan	farm	Malaise Trap	traps open from dawn until dusk
BIOUG00971-A03	Phalacridae	Phalacrinae	Acylomus ergoti	BOLD:AAH0135	658[0n]	KR485583	Centre for Biodiversity Genomics	BIOUG00971-A03	A	Canada	Ontario	Leeds and Grenville	Elizabethtown-Kitley	4452 Rowsome Rd., Elizabethtown	44.621	-75.773	112	02-May-2010	-2	James Sones	Temperate mixed forest	Malaise Trap			April 30-May 2, 2010
BIOUG00971-C02	Phalacridae	Phalacrinae	Acylomus ergoti	BOLD:AAH0135	658[0n]	KR485967	Centre for Biodiversity Genomics	BIOUG00971-C02	A	Canada	Ontario	Leeds and Grenville	Elizabethtown-Kitley	4452 Rowsome Rd., Elizabethtown	44.621	-75.773	112	14-May-2010	-5	James Sones	Temperate mixed forest	Malaise Trap			May 9-14, 2010
BIOUG00971-C05	Phalacridae	Phalacrinae	Acylomus ergoti	BOLD:AAH0135	658[0n]	KR488728	Centre for Biodiversity Genomics	BIOUG00971-C05	A	Canada	Ontario	Leeds and Grenville	Elizabethtown-Kitley	4452 Rowsome Rd., Elizabethtown	44.621	-75.773	112	18-May-2010	-4	James Sones	Temperate mixed forest	Malaise Trap			May 14-18, 2010
BIOUG00971-F03	Phalacridae	Phalacrinae	Acylomus ergoti	BOLD:AAH0135	658[0n]	KR484897	Centre for Biodiversity Genomics	BIOUG00971-F03	A	Canada	Ontario	Leeds and Grenville	Elizabethtown-Kitley	4452 Rowsome Rd., Elizabethtown	44.621	-75.773	112	02-Jun-2010	-3	James Sones	Temperate mixed forest	Malaise Trap			May 30-June 2, 2010
BIOUG02856-F05	Phalacridae	Phalacrinae	Acylomus ergoti	BOLD:AAH0135	625[0n]	KJ090100	Centre for Biodiversity Genomics	BIOUG02856-F05	A	Canada	Ontario	Point Pelee National Park		Cactus Field	41.939	-82.516	168	09-May-2012	-7	Heidi Brown	Mixed Habitat	Malaise Trap	Cedar / Savannah	Point Pelee NP
BIOUG02988-A04	Phalacridae	Phalacrinae	Acylomus ergoti	BOLD:AAH0135	640[0n]	KJ088165	Centre for Biodiversity Genomics	BIOUG02988-A04		Canada	Ontario	Point Pelee National Park		Cactus Field	41.939	-82.516	168	09-May-2012	-7	Heidi Brown	Mixed Habitat	Malaise Trap	Cedar / Savannah	Point Pelee NP
BIOUG02988-A07	Phalacridae	Phalacrinae	Acylomus ergoti	BOLD:AAH0135	641[0n]	KJ083900	Centre for Biodiversity Genomics	BIOUG02988-A07		Canada	Ontario	Point Pelee National Park		Cactus Field	41.939	-82.516	168	09-May-2012	-7	Heidi Brown	Mixed Habitat	Malaise Trap	Cedar / Savannah	Point Pelee NP
BIOUG02988-B02	Phalacridae	Phalacrinae	Acylomus ergoti	BOLD:AAH0135	640[0n]	KJ093239	Centre for Biodiversity Genomics	BIOUG02988-B02		Canada	Ontario	Point Pelee National Park		Cactus Field	41.939	-82.516	168	09-May-2012	-7	Heidi Brown	Mixed Habitat	Malaise Trap	Cedar / Savannah	Point Pelee NP
BIOUG02988-B06	Phalacridae	Phalacrinae	Acylomus ergoti	BOLD:AAH0135	640[0n]	KJ084901	Centre for Biodiversity Genomics	BIOUG02988-B06		Canada	Ontario	Point Pelee National Park		Cactus Field	41.939	-82.516	168	09-May-2012	-7	Heidi Brown	Mixed Habitat	Malaise Trap	Cedar / Savannah	Point Pelee NP
BIOUG02988-C09	Phalacridae	Phalacrinae	Acylomus ergoti	BOLD:AAH0135	661[0n]	KJ088412	Centre for Biodiversity Genomics	BIOUG02988-C09		Canada	Ontario	Point Pelee National Park		Cactus Field	41.939	-82.516	168	09-May-2012	-7	Heidi Brown	Mixed Habitat	Malaise Trap	Cedar / Savannah	Point Pelee NP
BIOUG02988-D07	Phalacridae	Phalacrinae	Acylomus ergoti	BOLD:AAH0135	640[0n]	KJ088174	Centre for Biodiversity Genomics	BIOUG02988-D07		Canada	Ontario	Point Pelee National Park		Cactus Field	41.939	-82.516	168	09-May-2012	-7	Heidi Brown	Mixed Habitat	Malaise Trap	Cedar / Savannah	Point Pelee NP
BIOUG02988-D11	Phalacridae	Phalacrinae	Acylomus ergoti	BOLD:AAH0135	642[0n]	KJ087470	Centre for Biodiversity Genomics	BIOUG02988-D11		Canada	Ontario	Point Pelee National Park		Cactus Field	41.939	-82.516	168	09-May-2012	-7	Heidi Brown	Mixed Habitat	Malaise Trap	Cedar / Savannah	Point Pelee NP
BIOUG02988-F02	Phalacridae	Phalacrinae	Acylomus ergoti	BOLD:AAH0135	638[0n]	KJ164810	Centre for Biodiversity Genomics	BIOUG02988-F02		Canada	Ontario	Point Pelee National Park		Cactus Field	41.939	-82.516	168	23-May-2012	-7	Heidi Brown	Mixed Habitat	Malaise Trap	Cedar / Savannah	Point Pelee NP
BIOUG02988-G04	Phalacridae	Phalacrinae	Acylomus ergoti	BOLD:AAH0135	639[0n]	KJ092867	Centre for Biodiversity Genomics	BIOUG02988-G04		Canada	Ontario	Point Pelee National Park		Cactus Field	41.939	-82.516	168	23-May-2012	-7	Heidi Brown	Mixed Habitat	Malaise Trap	Cedar / Savannah	Point Pelee NP
BIOUG03065-A08	Phalacridae	Phalacrinae	Acylomus ergoti	BOLD:AAH0135	658[0n]	KJ167108	Centre for Biodiversity Genomics	BIOUG03065-A08	A	Canada	Ontario	Point Pelee National Park		Cactus Field	41.939	-82.516	168	23-May-2012	-7	Heidi Brown	Mixed Habitat	Malaise Trap	Cedar / Savannah	Point Pelee NP
BIOUG03065-B08	Phalacridae	Phalacrinae	Acylomus ergoti	BOLD:AAH0135	627[0n]	KJ088541	Centre for Biodiversity Genomics	BIOUG03065-B08	A	Canada	Ontario	Point Pelee National Park		Cactus Field	41.939	-82.516	168	23-May-2012	-7	Heidi Brown	Mixed Habitat	Malaise Trap	Cedar / Savannah	Point Pelee NP
BIOUG03065-B10	Phalacridae	Phalacrinae	Acylomus ergoti	BOLD:AAH0135	614[0n]	KJ089745	Centre for Biodiversity Genomics	BIOUG03065-B10	A	Canada	Ontario	Point Pelee National Park		Cactus Field	41.939	-82.516	168	23-May-2012	-7	Heidi Brown	Mixed Habitat	Malaise Trap	Cedar / Savannah	Point Pelee NP
BIOUG03065-C01	Phalacridae	Phalacrinae	Acylomus ergoti	BOLD:AAH0135	631[0n]	KJ165490	Centre for Biodiversity Genomics	BIOUG03065-C01	A	Canada	Ontario	Point Pelee National Park		Cactus Field	41.939	-82.516	168	23-May-2012	-7	Heidi Brown	Mixed Habitat	Malaise Trap	Cedar / Savannah	Point Pelee NP
BIOUG03065-C06	Phalacridae	Phalacrinae	Acylomus ergoti	BOLD:AAH0135	631[0n]	KJ086106	Centre for Biodiversity Genomics	BIOUG03065-C06	A	Canada	Ontario	Point Pelee National Park		Cactus Field	41.939	-82.516	168	23-May-2012	-7	Heidi Brown	Mixed Habitat	Malaise Trap	Cedar / Savannah	Point Pelee NP
BIOUG03065-C09	Phalacridae	Phalacrinae	Acylomus ergoti	BOLD:AAH0135	630[0n]	KJ085932	Centre for Biodiversity Genomics	BIOUG03065-C09	A	Canada	Ontario	Point Pelee National Park		Cactus Field	41.939	-82.516	168	23-May-2012	-7	Heidi Brown	Mixed Habitat	Malaise Trap	Cedar / Savannah	Point Pelee NP
BIOUG03065-E10	Phalacridae	Phalacrinae	Acylomus ergoti	BOLD:AAH0135	596[0n]	KJ089287	Centre for Biodiversity Genomics	BIOUG03065-E10	A	Canada	Ontario	Point Pelee National Park		Cactus Field	41.939	-82.516	168	23-May-2012	-7	Heidi Brown	Mixed Habitat	Malaise Trap	Cedar / Savannah	Point Pelee NP
BIOUG03065-F09	Phalacridae	Phalacrinae	Acylomus ergoti	BOLD:AAH0135	615[0n]	KJ090381	Centre for Biodiversity Genomics	BIOUG03065-F09	A	Canada	Ontario	Point Pelee National Park		Cactus Field	41.939	-82.516	168	23-May-2012	-7	Heidi Brown	Mixed Habitat	Malaise Trap	Cedar / Savannah	Point Pelee NP
BIOUG03515-A06	Phalacridae	Phalacrinae	Acylomus ergoti	BOLD:AAH0135	641[0n]	KJ086823	Centre for Biodiversity Genomics	BIOUG03515-A06	A	Canada	Ontario	Point Pelee National Park		Cactus Field	41.939	-82.516	168	04-Jul-2012	-7	Tyler Peters	Mixed Habitat	Malaise Trap	Cedar / Savannah	Point Pelee NP
BIOUG03515-G09	Phalacridae	Phalacrinae	Acylomus ergoti	BOLD:AAH0135	648[0n]	KJ208994	Centre for Biodiversity Genomics	BIOUG03515-G09	A	Canada	Ontario	Point Pelee National Park		Cactus Field	41.939	-82.516	168	12-Sep-2012	-7	Heidi Brown	Mixed Habitat	Malaise Trap	Cedar / Savannah	Point Pelee NP
BIOUG05600-F04	Phalacridae	Phalacrinae	Acylomus ergoti	BOLD:AAH0135	609[1n]	KR487197	Centre for Biodiversity Genomics	BIOUG05600-F04		Canada	Ontario	Embro	Zorra Highland Park Public School	EQP-CLL-570	43.154	-80.9		03-May-2013	-11	Sarah Lenehan		Malaise Trap		Embro, Zorra Highland Park PS	Malaise 22-Apr-13 to 03-May-13
BIOUG05627-D07	Phalacridae	Phalacrinae	Acylomus ergoti	BOLD:AAH0135	531[2n]	KR483295	Centre for Biodiversity Genomics	BIOUG05627-D07		Canada	Ontario	Breslau	St. John`s-Kilmarnock School	EQP-CLL-577	43.511	-80.383		03-May-2013	-11	Kevin Pitt		Malaise Trap		Breslau, St. John`s-Kilmarnock School	Malaise 22-Apr-13 to 03-May-13
BIOUG05675-H04	Phalacridae	Phalacrinae	Acylomus ergoti	BOLD:AAH0135	516[0n]	KR485809	Centre for Biodiversity Genomics	BIOUG05675-H04		Canada	Ontario	London	Byron Somerset Public School	EQP-CLL-583	42.947	-81.326		03-May-2013	-11	Suzanne Glasgow		Malaise Trap		London, Byron Somerset PS	Malaise 22-Apr-13 to 03-May-13
BIOUG08498-A01	Phalacridae	Phalacrinae	Acylomus ergoti	BOLD:AAH0135	603[0n]	KR481461	Centre for Biodiversity Genomics	BIOUG08498-A01		Canada	Ontario	Haggersville	Hagersville Elementary School	EQP-CLL-495	42.957	-80.051	219	04-Oct-2013	-11	V.Leveille, J.Baxter		Malaise Trap		Haggersville, Hagersville Elementary School	Collected from 23-Sept-13 to 27-Sept-46
BIOUG09363-B08	Phalacridae	Phalacrinae	Acylomus ergoti	BOLD:AAH0135	580[0n]	KR120764	Centre for Biodiversity Genomics	BIOUG09363-B08	A	Canada	Ontario	Georgian Bay Islands National Park	Administration Office, 901 Wye Valley Rd.		44.7418	-79.8501	190	12-May-2013	-6	Chris Johnstone	Wetland	Malaise Trap	2 Malaise traps|Marsh	Georgian Bay Islands NP
BIOUG10059-D07	Phalacridae	Phalacrinae	Acylomus ergoti	BOLD:AAH0135	567[0n]	KR122189	Centre for Biodiversity Genomics	BIOUG10059-D07	A	Canada	Ontario	Georgian Bay Islands National Park	Beausoleil Island	Cedar Spring Campground	44.8515	-79.8744	177	06-Aug-2013	-7	Jeff Howard	Forest	Malaise Trap	2 Malaise traps|Mixed forest	Georgian Bay Islands NP	Entire month of July missing because of bear
BIOUG10614-A01	Phalacridae	Phalacrinae	Acylomus ergoti	BOLD:AAH0135	590[0n]	KR124005	Centre for Biodiversity Genomics	BIOUG10614-A01	A	Canada	Ontario	Georgian Bay Islands National Park	Administration Office, 901 Wye Valley Rd.		44.7418	-79.8501	190	23-May-2013	-11	Chris Johnstone	Wetland	Malaise Trap	2 Malaise traps|Marsh	Georgian Bay Islands NP
BIOUG10614-B04	Phalacridae	Phalacrinae	Acylomus ergoti	BOLD:AAH0135	576[0n]	KR123116	Centre for Biodiversity Genomics	BIOUG10614-B04	A	Canada	Ontario	Georgian Bay Islands National Park	Administration Office, 901 Wye Valley Rd.		44.7418	-79.8501	190	23-May-2013	-11	Chris Johnstone	Wetland	Malaise Trap	2 Malaise traps|Marsh	Georgian Bay Islands NP
BIOUG10614-C04	Phalacridae	Phalacrinae	Acylomus ergoti	BOLD:AAH0135	580[0n]	KR131165	Centre for Biodiversity Genomics	BIOUG10614-C04	A	Canada	Ontario	Georgian Bay Islands National Park	Administration Office, 901 Wye Valley Rd.		44.7418	-79.8501	190	23-May-2013	-11	Chris Johnstone	Wetland	Malaise Trap	2 Malaise traps|Marsh	Georgian Bay Islands NP
BIOUG10614-C05	Phalacridae	Phalacrinae	Acylomus ergoti	BOLD:AAH0135	584[0n]	KR125378	Centre for Biodiversity Genomics	BIOUG10614-C05	A	Canada	Ontario	Georgian Bay Islands National Park	Administration Office, 901 Wye Valley Rd.		44.7418	-79.8501	190	23-May-2013	-11	Chris Johnstone	Wetland	Malaise Trap	2 Malaise traps|Marsh	Georgian Bay Islands NP
BIOUG10614-D12	Phalacridae	Phalacrinae	Acylomus ergoti	BOLD:AAH0135	564[0n]	KR127259	Centre for Biodiversity Genomics	BIOUG10614-D12	A	Canada	Ontario	Georgian Bay Islands National Park	Administration Office, 901 Wye Valley Rd.		44.7418	-79.8501	190	23-May-2013	-11	Chris Johnstone	Wetland	Malaise Trap	2 Malaise traps|Marsh	Georgian Bay Islands NP
BIOUG10614-F01	Phalacridae	Phalacrinae	Acylomus ergoti	BOLD:AAH0135	590[0n]	KR119551	Centre for Biodiversity Genomics	BIOUG10614-F01	A	Canada	Ontario	Georgian Bay Islands National Park	Administration Office, 901 Wye Valley Rd.		44.7418	-79.8501	190	23-May-2013	-11	Chris Johnstone	Wetland	Malaise Trap	2 Malaise traps|Marsh	Georgian Bay Islands NP
BIOUG10649-D05	Phalacridae	Phalacrinae	Acylomus ergoti	BOLD:AAH0135	590[0n]	KR126125	Centre for Biodiversity Genomics	BIOUG10649-D05	A	Canada	Ontario	Georgian Bay Islands National Park	Administration Office, 901 Wye Valley Rd.		44.7418	-79.8501	190	23-May-2013	-11	Chris Johnstone	Wetland	Malaise Trap	2 Malaise traps|Marsh	Georgian Bay Islands NP
BIOUG10649-E03	Phalacridae	Phalacrinae	Acylomus ergoti	BOLD:AAH0135	590[0n]	KR128917	Centre for Biodiversity Genomics	BIOUG10649-E03	A	Canada	Ontario	Georgian Bay Islands National Park	Administration Office, 901 Wye Valley Rd.		44.7418	-79.8501	190	23-May-2013	-11	Chris Johnstone	Wetland	Malaise Trap	2 Malaise traps|Marsh	Georgian Bay Islands NP
BIOUG10649-E07	Phalacridae	Phalacrinae	Acylomus ergoti	BOLD:AAH0135	580[0n]	KR120153	Centre for Biodiversity Genomics	BIOUG10649-E07	A	Canada	Ontario	Georgian Bay Islands National Park	Administration Office, 901 Wye Valley Rd.		44.7418	-79.8501	190	23-May-2013	-11	Chris Johnstone	Wetland	Malaise Trap	2 Malaise traps|Marsh	Georgian Bay Islands NP
BIOUG13699-E08	Phalacridae	Phalacrinae	Acylomus ergoti	BOLD:AAH0135	588[0n]	KR486221	Centre for Biodiversity Genomics	BIOUG13699-E08	A	Canada	Ontario	Rouge National Urban Park	West of Glen Rouge campground		43.804	-79.146	80	09-Jun-2013	-6	BIObus 2013	Riparian Zone	Malaise Trap	2 Malaise traps|sunny and 22C at time of collection|marsh scrub along riverside	Rouge NP	1 trap vandalised from June 7-9, bottle was found on ground
BIOUG13699-F02	Phalacridae	Phalacrinae	Acylomus ergoti	BOLD:AAH0135	588[0n]	KR489610	Centre for Biodiversity Genomics	BIOUG13699-F02	A	Canada	Ontario	Rouge National Urban Park	West of Glen Rouge campground		43.804	-79.146	80	09-Jun-2013	-6	BIObus 2013	Riparian Zone	Malaise Trap	2 Malaise traps|sunny and 22C at time of collection|marsh scrub along riverside	Rouge NP	1 trap vandalised from June 7-9, bottle was found on ground
BIOUG13699-H08	Phalacridae	Phalacrinae	Acylomus ergoti	BOLD:AAH0135	588[0n]	KR488820	Centre for Biodiversity Genomics	BIOUG13699-H08	A	Canada	Ontario	Rouge National Urban Park	West of Glen Rouge campground		43.804	-79.146	80	09-Jun-2013	-6	BIObus 2013	Riparian Zone	Malaise Trap	2 Malaise traps|sunny and 22C at time of collection|marsh scrub along riverside	Rouge NP	1 trap vandalised from June 7-9, bottle was found on ground
BIOUG16055-A10	Phalacridae	Phalacrinae	Acylomus ergoti	BOLD:AAH0135	579[0n]	KR484272	Centre for Biodiversity Genomics	BIOUG16055-A10	A	Canada	Ontario	Williamstown	Char-Lan District High School	EQP-CLL-556	45.146	-74.573	51	03-Oct-2014	-11	Natasha Charpentier		Malaise Trap		Williamstown, Char-Lan District HS
BIOUG16055-E07	Phalacridae	Phalacrinae	Acylomus ergoti	BOLD:AAH0135	576[0n]	KR488710	Centre for Biodiversity Genomics	BIOUG16055-E07	A	Canada	Ontario	Williamstown	Char-Lan District High School	EQP-CLL-556	45.146	-74.573	51	03-Oct-2014	-11	Natasha Charpentier		Malaise Trap		Williamstown, Char-Lan District HS
BIOUG16107-H03	Phalacridae	Phalacrinae	Acylomus ergoti	BOLD:AAH0135	555[0n]	KR479978	Centre for Biodiversity Genomics	BIOUG16107-H03		Canada	Ontario	Orangeville	Westside Secondary School	EQP-CLL-636	43.906	-80.124	469	03-Oct-2014	-11	Shannon Kelly		Malaise Trap		Orangeville, Westside Secondary School
BIOUG19799-A12	Phalacridae	Phalacrinae	Acylomus ergoti	BOLD:AAH0135	466[0n]	KR916514	Centre for Biodiversity Genomics	BIOUG19799-A12	A	Canada	Ontario	Rouge National Urban Park	North of Twyn Rivers Drive		43.811	-79.162	95	09-Jun-2013	-6	BIObus 2013	Grassland	Malaise Trap	2 Malaise traps|sunny and 22C at time of collection|Meadow	Rouge NP
BIOUG19799-B02	Phalacridae	Phalacrinae	Acylomus ergoti	BOLD:AAH0135	588[0n]	KR915428	Centre for Biodiversity Genomics	BIOUG19799-B02	A	Canada	Ontario	Rouge National Urban Park	North of Twyn Rivers Drive		43.811	-79.162	95	09-Jun-2013	-6	BIObus 2013	Grassland	Malaise Trap	2 Malaise traps|sunny and 22C at time of collection|Meadow	Rouge NP
BIOUG19799-B04	Phalacridae	Phalacrinae	Acylomus ergoti	BOLD:AAH0135	588[0n]	KR915177	Centre for Biodiversity Genomics	BIOUG19799-B04	A	Canada	Ontario	Rouge National Urban Park	North of Twyn Rivers Drive		43.811	-79.162	95	09-Jun-2013	-6	BIObus 2013	Grassland	Malaise Trap	2 Malaise traps|sunny and 22C at time of collection|Meadow	Rouge NP
BIOUG19799-B11	Phalacridae	Phalacrinae	Acylomus ergoti	BOLD:AAH0135	573[0n]	KR914857	Centre for Biodiversity Genomics	BIOUG19799-B11	A	Canada	Ontario	Rouge National Urban Park	North of Twyn Rivers Drive		43.811	-79.162	95	09-Jun-2013	-6	BIObus 2013	Grassland	Malaise Trap	2 Malaise traps|sunny and 22C at time of collection|Meadow	Rouge NP
BIOUG19799-B12	Phalacridae	Phalacrinae	Acylomus ergoti	BOLD:AAH0135	531[0n]	KR915387	Centre for Biodiversity Genomics	BIOUG19799-B12	A	Canada	Ontario	Rouge National Urban Park	North of Twyn Rivers Drive		43.811	-79.162	95	09-Jun-2013	-6	BIObus 2013	Grassland	Malaise Trap	2 Malaise traps|sunny and 22C at time of collection|Meadow	Rouge NP
BIOUG19799-C01	Phalacridae	Phalacrinae	Acylomus ergoti	BOLD:AAH0135	588[0n]	KR916242	Centre for Biodiversity Genomics	BIOUG19799-C01	A	Canada	Ontario	Rouge National Urban Park	North of Twyn Rivers Drive		43.811	-79.162	95	09-Jun-2013	-6	BIObus 2013	Grassland	Malaise Trap	2 Malaise traps|sunny and 22C at time of collection|Meadow	Rouge NP
BIOUG20137-B11	Phalacridae	Phalacrinae	Acylomus ergoti	BOLD:AAH0135	564[0n]	MF638913	Centre for Biodiversity Genomics	BIOUG20137-B11	A	Canada	Ontario	Rouge National Urban Park	North of Twyn Rivers Drive		43.811	-79.162	95	07-Jun-2013		BIObus 2013	Grassland	Sweep Net	5 min sweep x3 collectors (4 sweeps) (3)|partly cloudy/light drizzle|Meadow	Rouge NP
BIOUG20256-A12	Phalacridae	Phalacrinae	Acylomus ergoti	BOLD:AAH0135	467[0n]	MF636649	Centre for Biodiversity Genomics	BIOUG20256-A12	A	Canada	Ontario	Rouge National Urban Park	North of Twyn Rivers Drive		43.811	-79.162	95	09-Jun-2013	-6	BIObus 2013	Grassland	Intercept Trap	1 intercept trap|sunny and 22C at time of collection|Meadow	Rouge NP
BIOUG20950-A04	Phalacridae	Phalacrinae	Acylomus ergoti	BOLD:AAH0135	570[0n]	MF632747	Centre for Biodiversity Genomics	BIOUG20950-A04	A	Canada	Ontario	Rouge National Urban Park	Toronto Zoo		43.822	-79.19	125	15-Jul-2014	-7	K.Kerr, A.Sritharan	Forest	Malaise Trap	2 Malaise traps	Rouge NP
BIOUG21401-H06	Phalacridae	Phalacrinae	Acylomus ergoti	BOLD:AAH0135	594[0n]	MF636592	Centre for Biodiversity Genomics	BIOUG21401-H06	A	Canada	Ontario	Rouge National Urban Park	Toronto Zoo		43.822	-79.19	125	24-Jun-2014	-7	K.Kerr, A.Sritharan	Forest	Malaise Trap	2 Malaise traps	Rouge NP
BIOUG22288-H07	Phalacridae	Phalacrinae	Acylomus ergoti	BOLD:AAH0135	537[0n]	KT603444	Centre for Biodiversity Genomics	BIOUG22288-H07	A	Canada	Ontario	Cambridge	rare Charitable Research Reserve	Indian Woods, forest edge	43.3736	-80.3652	304	14-May-2015	-7	BIO Collections Staff	Mixed habitat	Malaise Trap
BIOUG22354-A05	Phalacridae	Phalacrinae	Acylomus ergoti	BOLD:AAH0135	555[0n]	KT607070	Centre for Biodiversity Genomics	BIOUG22354-A05	A	Canada	Ontario	Cambridge	rare Charitable Research Reserve	Indian Woods, forest edge	43.3736	-80.3652	304	14-May-2015	-7	BIO Collections Staff	Mixed habitat	Malaise Trap
BIOUG22354-B02	Phalacridae	Phalacrinae	Acylomus ergoti	BOLD:AAH0135	612[0n]	KT605458	Centre for Biodiversity Genomics	BIOUG22354-B02	A	Canada	Ontario	Cambridge	rare Charitable Research Reserve	Indian Woods, forest edge	43.3736	-80.3652	304	14-May-2015	-7	BIO Collections Staff	Mixed habitat	Malaise Trap
BIOUG22422-C03	Phalacridae	Phalacrinae	Acylomus ergoti	BOLD:AAH0135	552[1n]	KT606974	Centre for Biodiversity Genomics	BIOUG22422-C03	A	Canada	Ontario	Cambridge	rare Charitable Research Reserve	Indian Woods, forest edge	43.3736	-80.3652	304	21-May-2015	-7	BIO Collections Staff	Mixed habitat	Malaise Trap
BIOUG23530-E03	Phalacridae	Phalacrinae	Acylomus ergoti	BOLD:AAH0135	589[0n]	MG054416	Centre for Biodiversity Genomics	BIOUG23530-E03	A	Canada	Ontario	Cambridge	rare Charitable Research Reserve	Preston Flats, grassy wetland	43.3908	-80.3747	270	31-May-2015	-6	BIO Collections Staff	Wetland	Malaise Trap	1 Malaise Trap|heavy rain fall|roadside grassy field with small bog, cattails and bulrushes
BIOUG25470-E08	Phalacridae	Phalacrinae	Acylomus ergoti	BOLD:AAH0135	564[2n]	MG054305	Centre for Biodiversity Genomics	BIOUG25470-E08		Canada	Ontario	Mississauga	Lorne Park Public School	EQP-CLL-754	43.538	-79.628	94	02-Oct-2015	-11	Paul Kossowski		Malaise Trap		Lorne Park Public School
BIOUG25544-G06	Phalacridae	Phalacrinae	Acylomus ergoti	BOLD:AAH0135	576[0n]	MG055736	Centre for Biodiversity Genomics	BIOUG25544-G06		Canada	New Brunswick	Springfield	Belleisle Regional High School	EQP-CLL-559	45.669	-65.836	13	02-Oct-2015	-11	Sue Lawson		Malaise Trap		Belleisle Regional High School
BIOUG25761-B10	Phalacridae	Phalacrinae	Acylomus ergoti	BOLD:AAH0135	516[0n]	MG060200	Centre for Biodiversity Genomics	BIOUG25761-B10	A	Canada	Quebec	Montreal	Montreal Botanical Garden	Trap 2	45.5594	-73.5668	52	02-Aug-2014	-9	Maxim Larrivee		Malaise Trap	Malaise traps 40m apart; Trap 2	Port of Montreal
BIOUG26581-H10	Phalacridae	Phalacrinae	Acylomus ergoti	BOLD:AAH0135	559[0n]	MG060513	Centre for Biodiversity Genomics	BIOUG26581-H10	A	Canada	Quebec	Montreal	Montreal Botanical Garden	Trap 2	45.5594	-73.5668	52	26-Sep-2014	-7	Maxim Larrivee		Malaise Trap	Malaise traps 40m apart; Trap 2	Port of Montreal
BIOUG31109-A06	Phalacridae	Phalacrinae	Acylomus ergoti	BOLD:AAH0135	558[0n]	MG058681	Centre for Biodiversity Genomics	BIOUG31109-A06	A	Canada	Ontario	Brantford	North Park Collegiate and Vocational School	EQP-CLL-855	43.1703	-80.2622	237	30-Sep-2016	-11	Rachal Fretz		Malaise Trap
BIOUG32596-B03	Phalacridae	Phalacrinae	Acylomus ergoti	BOLD:AAH0135	588[0n]	MN249826	Centre for Biodiversity Genomics	L#17PHCOT-0043	A	Canada	Ontario	South Frontenac	Hartington	Eel Lake Cottage	44.5636	-76.5483	163	28-Jun-2017		Gergin Blagoev		sweeping vegetation
BIOUG22047-F10	Phalacridae	Phalacrinae	Olibrus liquidus	BOLD:AAX0584	588[0n]	MG059169	Centre for Biodiversity Genomics	BIOUG22047-F10		Canada	British Columbia	Burnaby	Suncrest Elementary	EQP-CLL-633	49.215	-123.019	92	08-May-2015	-18	Christy Wu		Malaise Trap		Burnaby, Suncrest Elementary
BIOUG24399-D11	Ptinidae	Dorcatominae	Petalium incisum	BOLD:ACX8800	648[0n]	MG054493	Centre for Biodiversity Genomics	BIOUG24399-D11		Canada	Ontario	Burlington	L.C. Henderson Conservation Area		42.883	-82.184	199	20-Aug-2014	-13	J.Jimmo		Malaise Trap		Petrolia - LC Henderson CA
BIOUG34211-E10	Ptinidae	Dorcatominae	Petalium incisum	BOLD:ACX8800	600[0n]	MN249824	Centre for Biodiversity Genomics	BIOUG34211-E10	A	Canada	Ontario	Cambridge	rare Charitable Research Reserve	Indian Woods	43.376	-80.365		15-Jul-2017		Mikko Pentinsaari	Forest	Free Hand	dead wood and beating
BIOUG34211-E11	Ptinidae	Dorcatominae	Petalium incisum	BOLD:ACX8800	591[0n]	MN249767	Centre for Biodiversity Genomics	BIOUG34211-E11	A	Canada	Ontario	Cambridge	rare Charitable Research Reserve	Indian Woods	43.376	-80.365		15-Jul-2017		Mikko Pentinsaari	Forest	Free Hand	dead wood and beating
BIOUG34211-F09	Ptinidae	Dorcatominae	Petalium incisum	BOLD:ACX8800	624[0n]	MN249789	Centre for Biodiversity Genomics	BIOUG34211-F09	A	Canada	Ontario	Cambridge	rare Charitable Research Reserve	Indian Woods	43.376	-80.365		15-Jul-2017		Mikko Pentinsaari	Forest	Free Hand	dead wood and beating
BIOUG34211-H03	Ptinidae	Dorcatominae	Petalium incisum	BOLD:ACX8800	601[0n]	MN249797	Centre for Biodiversity Genomics	BIOUG34211-H03	A	Canada	Ontario	Cambridge	rare Charitable Research Reserve	Alvar cliffs forest	43.379	-80.346		15-Jul-2017		Mikko Pentinsaari	Forest	Free Hand	dead wood and beating
BIOUG34212-B03	Ptinidae	Dorcatominae	Petalium incisum	BOLD:ACX8800	567[0n]	MN249801	Centre for Biodiversity Genomics	BIOUG34212-B03	A	Canada	Ontario	Wellington County	Guelph	Hanlon Preservation Park	43.51	-80.221		30-Jul-2017		Mikko Pentinsaari	Forest	Free Hand	mixed forest, dead wood and beating
08SOCOL-0071	Scarabaeidae	Melolonthinae	Phyllophaga implicita	BOLD:AAC5184	658[0n]	KM845973	Centre for Biodiversity Genomics	08SOCOL-0071	A	Canada	Ontario	Point Pelee NP			41.93	-82.52	237	05-Jun-2008		BIObus 2008	Mixed Habitat	UV Light Sheet	Night UV Sheet||Forest and Beach	Point Pelee NP
BIOUG02832-H04	Scirtidae	Scirtinae	Contacyphon fuscescens		491[0n]	MG057760	Centre for Biodiversity Genomics	BIOUG02832-H04		Canada	Ontario	Wellington County	Puslinch Township	Concession 11/Hume Rd	43.537	-80.134	320	19-Jun-2010	-7	Paul Hebert	Temperate mixed forest	Malaise Trap			June 12-19
BIOUG22282-E04	Scirtidae	Scirtinae	Contacyphon fuscescens	BOLD:ACX3673	591[0n]	MG059591	Centre for Biodiversity Genomics	BIOUG22282-E04		Canada	British Columbia	Haida Gwaii	Naikoon Provincial Park	Hwy 16, Tlell	53.616	-132.016	43	15-Aug-2014	-7	B.Wijdeven	Wetland	Malaise Trap		BC - Naikoon PP
BIOUG22282-G01	Scirtidae	Scirtinae	Contacyphon fuscescens	BOLD:ACX3673	558[1n]	MG059697	Centre for Biodiversity Genomics	BIOUG22282-G01		Canada	British Columbia	Haida Gwaii	Naikoon Provincial Park	Hwy 16, Tlell	53.616	-132.016	43	15-Aug-2014	-7	B.Wijdeven	Wetland	Malaise Trap		BC - Naikoon PP
BIOUG22282-G11	Scirtidae	Scirtinae	Contacyphon fuscescens	BOLD:ACX3673	582[0n]	MG056724	Centre for Biodiversity Genomics	BIOUG22282-G11		Canada	British Columbia	Haida Gwaii	Naikoon Provincial Park	Hwy 16, Tlell	53.616	-132.016	43	15-Aug-2014	-7	B.Wijdeven	Wetland	Malaise Trap		BC - Naikoon PP
BIOUG22282-H03	Scirtidae	Scirtinae	Contacyphon fuscescens	BOLD:ACX3673	582[0n]	MG062166	Centre for Biodiversity Genomics	BIOUG22282-H03		Canada	British Columbia	Haida Gwaii	Naikoon Provincial Park	Hwy 16, Tlell	53.616	-132.016	43	15-Aug-2014	-7	B.Wijdeven	Wetland	Malaise Trap		BC - Naikoon PP
BIOUG23990-E07	Scirtidae	Scirtinae	Contacyphon fuscescens	BOLD:ACX3673	648[0n]	MG054162	Centre for Biodiversity Genomics	BIOUG23990-E07		Canada	British Columbia	Haida Gwaii	Naikoon Provincial Park	Hwy 16, Tlell	53.616	-132.016	43	03-Jul-2014	-9	B.Wijdeven	Wetland	Malaise Trap		BC - Naikoon PP
BIOUG23990-E08	Scirtidae	Scirtinae	Contacyphon fuscescens	BOLD:ACX3673	588[0n]	MG061385	Centre for Biodiversity Genomics	BIOUG23990-E08		Canada	British Columbia	Haida Gwaii	Naikoon Provincial Park	Hwy 16, Tlell	53.616	-132.016	43	03-Jul-2014	-9	B.Wijdeven	Wetland	Malaise Trap		BC - Naikoon PP
BIOUG23990-G11	Scirtidae	Scirtinae	Contacyphon fuscescens	BOLD:ACX3673	588[0n]	MG058955	Centre for Biodiversity Genomics	BIOUG23990-G11		Canada	British Columbia	Haida Gwaii	Naikoon Provincial Park	Hwy 16, Tlell	53.616	-132.016	43	03-Jul-2014	-9	B.Wijdeven	Wetland	Malaise Trap		BC - Naikoon PP
BIOUG24416-A08	Scirtidae	Scirtinae	Contacyphon fuscescens	BOLD:ACX3673	588[0n]	MG061913	Centre for Biodiversity Genomics	BIOUG24416-A08		Canada	British Columbia	Haida Gwaii	Naikoon Provincial Park	Hwy 16, Tlell	53.616	-132.016	43	03-Jul-2014	-9	B.Wijdeven	Wetland	Malaise Trap		BC - Naikoon PP
BIOUG25011-F11	Scirtidae	Scirtinae	Contacyphon fuscescens	BOLD:ACX3673	600[0n]	MG057167	Centre for Biodiversity Genomics	BIOUG25011-F11		Canada	British Columbia	Haida Gwaii	Naikoon Provincial Park	Hwy 16, Tlell	53.616	-132.016	43	31-Jul-2014	-18	B.Wijdeven	Wetland	Malaise Trap		BC - Naikoon PP
BIOUG25011-G08	Scirtidae	Scirtinae	Contacyphon fuscescens	BOLD:ACX3673	537[1n]	MG061680	Centre for Biodiversity Genomics	BIOUG25011-G08		Canada	British Columbia	Haida Gwaii	Naikoon Provincial Park	Hwy 16, Tlell	53.616	-132.016	43	31-Jul-2014	-18	B.Wijdeven	Wetland	Malaise Trap		BC - Naikoon PP
BIOUG25011-G09	Scirtidae	Scirtinae	Contacyphon fuscescens	BOLD:ACX3673	585[3n]	MG054775	Centre for Biodiversity Genomics	BIOUG25011-G09		Canada	British Columbia	Haida Gwaii	Naikoon Provincial Park	Hwy 16, Tlell	53.616	-132.016	43	31-Jul-2014	-18	B.Wijdeven	Wetland	Malaise Trap		BC - Naikoon PP
BIOUG25011-G10	Scirtidae	Scirtinae	Contacyphon fuscescens	BOLD:ACX3673	588[3n]	MG057663	Centre for Biodiversity Genomics	BIOUG25011-G10		Canada	British Columbia	Haida Gwaii	Naikoon Provincial Park	Hwy 16, Tlell	53.616	-132.016	43	31-Jul-2014	-18	B.Wijdeven	Wetland	Malaise Trap		BC - Naikoon PP
BIOUG25011-G11	Scirtidae	Scirtinae	Contacyphon fuscescens	BOLD:ACX3673	588[3n]	MG061170	Centre for Biodiversity Genomics	BIOUG25011-G11		Canada	British Columbia	Haida Gwaii	Naikoon Provincial Park	Hwy 16, Tlell	53.616	-132.016	43	31-Jul-2014	-18	B.Wijdeven	Wetland	Malaise Trap		BC - Naikoon PP
BIOUG26263-G04	Scirtidae	Scirtinae	Contacyphon fuscescens	BOLD:ACX3673	658[0n]	MF640476	Centre for Biodiversity Genomics	BIOUG26263-G04		Canada	Yukon Territory	Kluane National Park and Reserve		Dezadeash River Trail	60.748	-137.513	582	24-Jul-2014	-9	BIObus 2014	Wetland	Malaise Trap	1 Malaise Trap|cold and overcast on day of collection|Wetland with grasses and shrubs	Kluane NP
BIOUG35543-B08	Scirtidae	Scirtinae	Contacyphon fuscescens	BOLD:ACX3673	658[0n]	MN249759	Centre for Biodiversity Genomics	BIOUG35543-B08	A	Canada	Ontario	Thorold	Short Hills Provincial Park		43.1129	-79.2738	94	09-Jun-2014	-14	CBG Collections Staff	Forest	Malaise trap	Small clearing in forest, beside creek	SEQUELBIN-10495|Short Hills PP|Read:8
BIOUG35543-C08	Scirtidae	Scirtinae	Contacyphon fuscescens	BOLD:ACX3673	658[0n]	MN249816	Centre for Biodiversity Genomics	BIOUG35543-C08	A	Canada	Ontario	Thorold	Short Hills Provincial Park		43.1129	-79.2738	94	09-Jun-2014	-14	CBG Collections Staff	Forest	Malaise trap	Small clearing in forest, beside creek	SEQUELBIN-10495|Short Hills PP|Read:3
BIOUG35543-D12	Scirtidae	Scirtinae	Contacyphon fuscescens	BOLD:ACX3673	658[0n]	MN249830	Centre for Biodiversity Genomics	BIOUG35543-D12	A	Canada	Ontario	Thorold	Short Hills Provincial Park		43.1129	-79.2738	94	09-Jun-2014	-14	CBG Collections Staff	Forest	Malaise trap	Small clearing in forest, beside creek	SEQUELBIN-10495|Short Hills PP|Read:2
BIOUG35543-E10	Scirtidae	Scirtinae	Contacyphon fuscescens	BOLD:ACX3673	658[0n]	MN249803	Centre for Biodiversity Genomics	BIOUG35543-E10	A	Canada	Ontario	Thorold	Short Hills Provincial Park		43.1129	-79.2738	94	09-Jun-2014	-14	CBG Collections Staff	Forest	Malaise trap	Small clearing in forest, beside creek	SEQUELBIN-10495|Short Hills PP|Read:2
BIOUG35569-E11	Scirtidae	Scirtinae	Contacyphon fuscescens	BOLD:ACX3673	658[0n]	MN249773	Centre for Biodiversity Genomics	BIOUG35569-E11	A	Canada	Ontario	Thorold	Short Hills Provincial Park		43.1129	-79.2738	94	07-Jul-2014	-14	CBG Collections Staff	Forest	Malaise trap	Small clearing in forest, beside creek	SEQUELBIN-10495|Short Hills PP|Read:1
10PCCOL-0127	Scirtidae	Scirtinae	Contacyphon kongsbergensis	BOLD:AAJ3307	658[0n]	JF887884	Centre for Biodiversity Genomics	10PCCOL-0127	A	Canada	Alberta	Jasper NP	Whistlers Campground		52.842	-118.072	1074	05-Aug-2010	-3	BIObus 2010	Forest	Malaise Trap	||Pine forest	Jasper NP
10PROBE-20756	Scirtidae	Scirtinae	Contacyphon kongsbergensis	BOLD:AAJ3307	658[0n]	HQ989912	Centre for Biodiversity Genomics	10PROBE-20756	A	Canada	Manitoba	Churchill	Town of Churchill		58.769	-94.172	9	21-Jul-2007		J.McGowan, J.Lankshire		Light Trap			Dried whole insect/ Light trap<VERBATIM LOCALITY>Churchill Town||58.7691|-94.1722|9</VERBATIM LOCALITY>|
10PROBE-20758	Scirtidae	Scirtinae	Contacyphon kongsbergensis	BOLD:AAJ3307	658[0n]	HQ989914	Centre for Biodiversity Genomics	10PROBE-20758	A	Canada	Manitoba	Churchill	Town of Churchill		58.769	-94.172	9	21-Jul-2007		J.McGowan, J.Lankshire		Light Trap			Barcode ID, Dried whole insect/ Light trap<VERBATIM LOCALITY>Churchill Town||58.7691|-94.1722|9</VERBATIM LOCALITY>|
10PROBE-20900	Scirtidae	Scirtinae	Contacyphon kongsbergensis	BOLD:AAJ3307	658[0n]	HQ989960	Centre for Biodiversity Genomics	10PROBE-20900	A	Canada	Manitoba	Churchill	5 km E Churchill, Dump Beach	pond	58.757	-94.033		05-Aug-2005		R.E.Roughley		Sweep Net			<VERBATIM LOCALITY>Launch Rd. near dump|pond|58.757|-94.033|</VERBATIM LOCALITY>|
BIOUG03843-B09	Scirtidae	Scirtinae	Contacyphon kongsbergensis	BOLD:AAJ3307	632[0n]	KM846717	Centre for Biodiversity Genomics	BIOUG03843-B09	A	Canada	Manitoba	Riding Mountain National Park	Arrowhead Trail		50.676	-99.898	663	23-Jul-2012	-7	Roberta Tesar	Forest	Malaise Trap	Mixed wood, medium stage aspen stand	Riding Mountain NP
BIOUG23006-A04	Scirtidae	Scirtinae	Contacyphon kongsbergensis	BOLD:AAJ3307	543[5n]	MG062572	Centre for Biodiversity Genomics	BIOUG23006-A04		Canada	British Columbia	Smithers	Burtn Cabin Bog Ecoreserve	Canyon Creek on Babine Lake Road	54.768	-126.935	783	05-Aug-2014	-8	R.Pojar	Mixed habitat	Malaise Trap	100m from road, grassy/scrub birch habitat	BC - Burnt Cabin Bog ER
BIOUG23006-A08	Scirtidae	Scirtinae	Contacyphon kongsbergensis	BOLD:AAJ3307	630[1n]	MG061295	Centre for Biodiversity Genomics	BIOUG23006-A08		Canada	British Columbia	Smithers	Burtn Cabin Bog Ecoreserve	Canyon Creek on Babine Lake Road	54.768	-126.935	783	05-Aug-2014	-8	R.Pojar	Mixed habitat	Malaise Trap	100m from road, grassy/scrub birch habitat	BC - Burnt Cabin Bog ER
BIOUG23006-B07	Scirtidae	Scirtinae	Contacyphon kongsbergensis	BOLD:AAJ3307	549[0n]	MG058849	Centre for Biodiversity Genomics	BIOUG23006-B07		Canada	British Columbia	Smithers	Burtn Cabin Bog Ecoreserve	Canyon Creek on Babine Lake Road	54.768	-126.935	783	05-Aug-2014	-8	R.Pojar	Mixed habitat	Malaise Trap	100m from road, grassy/scrub birch habitat	BC - Burnt Cabin Bog ER
BIOUG23006-C10	Scirtidae	Scirtinae	Contacyphon kongsbergensis	BOLD:AAJ3307	609[2n]	MG056792	Centre for Biodiversity Genomics	BIOUG23006-C10		Canada	British Columbia	Smithers	Burtn Cabin Bog Ecoreserve	Canyon Creek on Babine Lake Road	54.768	-126.935	783	05-Aug-2014	-8	R.Pojar	Mixed habitat	Malaise Trap	100m from road, grassy/scrub birch habitat	BC - Burnt Cabin Bog ER
TWCOL-2077	Scirtidae	Scirtinae	Contacyphon kongsbergensis	BOLD:AAJ3307	599[0n]	JN310756	University of Manitoba, Wallis Roughley Museum of Entomology		A	Canada	Manitoba	Churchill	26 km SE Churchill, Twin Lakes burn site	locality unconfirmed	58.618	-93.829		18-Aug-2006		C.Rosarius				willow	<VERBATIM LOCALITY>||58.618|-93.829|</VERBATIM LOCALITY>|
09BBECO-0351	Scirtidae	Scirtinae	Contacyphon obscurellus	BOLD:AAG7260	658[0n]	HM412007	Centre for Biodiversity Genomics	09BBECO-0351	A	Canada	New Brunswick	Kouchibouguac NP	Claire Fontaine		46.771	-64.962	26	19-Aug-2009		BIObus 2009	Mixed habitat		|Hot, Humid, Sunny|Mixed forest surrounding lagoon	Kouchibouguac NP
BIOUG09980-F05	Scirtidae	Scirtinae	Contacyphon obscurellus	BOLD:AAG7260	660[0n]	KR126949	Centre for Biodiversity Genomics	BIOUG09980-F05	A	Canada	Newfoundland and Labrador	Gros Morne National Park	James Callaghan Trail (aka Gros Morne Trail)		49.5686	-57.8302	39	02-Jul-2013	-7	R.Reid	Forest	Malaise Trap	2 Malaise traps|mature conifer stand, balsam fir, wind damage	Gros Morne NP
BIOUG10040-H09	Scirtidae	Scirtinae	Contacyphon obscurellus	BOLD:AAG7260	661[0n]	KR121326	Centre for Biodiversity Genomics	BIOUG10040-H09	A	Canada	Newfoundland and Labrador	Gros Morne National Park	James Callaghan Trail (aka Gros Morne Trail)		49.5686	-57.8302	39	16-Jul-2013	-7	Anderson	Forest	Malaise Trap	2 Malaise traps|mature conifer stand, balsam fir, wind damage	Gros Morne NP
BIOUG10059-F06	Scirtidae	Scirtinae	Contacyphon obscurellus	BOLD:ACP0632	661[0n]	KR127172	Centre for Biodiversity Genomics	BIOUG10059-F06	A	Canada	Ontario	Georgian Bay Islands National Park	Beausoleil Island	Cedar Spring Campground	44.8515	-79.8744	177	06-Aug-2013	-7	Jeff Howard	Forest	Malaise Trap	2 Malaise traps|Mixed forest	Georgian Bay Islands NP	Entire month of July missing because of bear
BIOUG10332-C05	Scirtidae	Scirtinae	Contacyphon obscurellus	BOLD:ACP0631	624[0n]	KR131094	Centre for Biodiversity Genomics	BIOUG10332-C05	A	Canada	Nova Scotia	Cape Breton Highlands National Park		Clyburn Valley Road, near golf course	46.6553	-60.4285	21	26-Jul-2013	-7	CBH staff	Forest	Malaise Trap	2 Malaise traps	Cape Breton Highlands NP
BIOUG10449-F02	Scirtidae	Scirtinae	Contacyphon obscurellus	BOLD:ACP0631	661[0n]	KR124635	Centre for Biodiversity Genomics	BIOUG10449-F02	A	Canada	Nova Scotia	Cape Breton Highlands National Park		Clyburn Valley Road, near golf course	46.6553	-60.4285	21	09-Aug-2013	-7	C.Englehart, L.Stepanovic	Forest	Malaise Trap	2 Malaise traps	Cape Breton Highlands NP
BIOUG10584-G12	Scirtidae	Scirtinae	Contacyphon obscurellus	BOLD:AAG7260	661[0n]	KR120903	Centre for Biodiversity Genomics	BIOUG10584-G12	A	Canada	Newfoundland and Labrador	Gros Morne National Park	James Callaghan Trail (aka Gros Morne Trail)		49.5686	-57.8302	39	27-Aug-2013	-5	R.Reid	Forest	Malaise Trap	2 Malaise traps|mature conifer stand, balsam fir, wind damage	Gros Morne NP
BIOUG10972-G05	Scirtidae	Scirtinae	Contacyphon obscurellus	BOLD:ACP0631	580[0n]	KR120333	Centre for Biodiversity Genomics	BIOUG10972-G05	A	Canada	Nova Scotia	Cape Breton Highlands National Park		Clyburn Valley Road, near golf course	46.6553	-60.4285	21	19-Jul-2013	-5	CBH staff	Forest	Malaise Trap	2 Malaise traps	Cape Breton Highlands NP
BIOUG12789-F01	Scirtidae	Scirtinae	Contacyphon obscurellus	BOLD:ACP0631	543[0n]	KR120580	Centre for Biodiversity Genomics	BIOUG12789-F01	A	Canada	Newfoundland and Labrador	Terra Nova National Park		Blue Hill Road	48.598	-53.9702	127	30-Jul-2013	-6	Evan Perry	Forest	Malaise Trap	2 Malaise traps|old balsam fir site; mixed wood, dog berry saplings, birch, mountain ash	Terra Nova NP
BIOUG12789-F06	Scirtidae	Scirtinae	Contacyphon obscurellus	BOLD:ACP0631	564[0n]	KR119776	Centre for Biodiversity Genomics	BIOUG12789-F06	A	Canada	Newfoundland and Labrador	Terra Nova National Park		Blue Hill Road	48.598	-53.9702	127	30-Jul-2013	-6	Evan Perry	Forest	Malaise Trap	2 Malaise traps|old balsam fir site; mixed wood, dog berry saplings, birch, mountain ash	Terra Nova NP
BIOUG12789-G06	Scirtidae	Scirtinae	Contacyphon obscurellus	BOLD:ACP0631	513[1n]	KR119722	Centre for Biodiversity Genomics	BIOUG12789-G06	A	Canada	Newfoundland and Labrador	Terra Nova National Park		Blue Hill Road	48.598	-53.9702	127	30-Jul-2013	-6	Evan Perry	Forest	Malaise Trap	2 Malaise traps|old balsam fir site; mixed wood, dog berry saplings, birch, mountain ash	Terra Nova NP
BIOUG13294-D11	Scirtidae	Scirtinae	Contacyphon obscurellus	BOLD:AAG7260	555[0n]	KR129766	Centre for Biodiversity Genomics	BIOUG13294-D11	A	Canada	Nova Scotia	Kejimkujik National Park	Jeremy`s Bay Campground	near Ampitheater off of Campfire Circle	44.4066	-65.2455	116	22-Aug-2013	-14	Jeremiah Garber	Forest	Malaise Trap	2 Malaise traps|Acadian mixed wood forest	Kejimkujik NP
BIOUG14110-H02	Scirtidae	Scirtinae	Contacyphon obscurellus	BOLD:AAG7260	555[0n]	KR480141	Centre for Biodiversity Genomics	BIOUG14110-H02		Canada	Newfoundland and Labrador	Gros Morne National Park	Lomond River Trail		49.429	-57.741	35	17-Jul-2013		BIObus 2013	Forest	Sweep Net	5 min sweep x4 collectors (3)|cloudy and warm|Balsam fir, larch, fern and wildflowers (Ladyslipper orchid)	Gros Morne NP
BIOUG14179-A04	Scirtidae	Scirtinae	Contacyphon obscurellus	BOLD:ACP0631	519[0n]	KR483713	Centre for Biodiversity Genomics	BIOUG14179-A04	A	Canada	Newfoundland and Labrador	Gros Morne National Park	Berry Hill Campground		49.626	-57.922	104	20-Jul-2013	-10	BIObus 2013	Wetland	Malaise Trap	2 malaise traps|drizzly and cool at time of collection|peat bog	Gros Morne NP	July 12, 18 - 1 Malaise bottle fell to ground
BIOUG14179-A06	Scirtidae	Scirtinae	Contacyphon obscurellus	BOLD:ACP0631	561[0n]	KR483331	Centre for Biodiversity Genomics	BIOUG14179-A06	A	Canada	Newfoundland and Labrador	Gros Morne National Park	Berry Hill Campground		49.626	-57.922	104	20-Jul-2013	-10	BIObus 2013	Wetland	Malaise Trap	2 malaise traps|drizzly and cool at time of collection|peat bog	Gros Morne NP	July 12, 18 - 1 Malaise bottle fell to ground
BIOUG14179-A08	Scirtidae	Scirtinae	Contacyphon obscurellus	BOLD:ACP0631	564[0n]	KR490488	Centre for Biodiversity Genomics	BIOUG14179-A08	A	Canada	Newfoundland and Labrador	Gros Morne National Park	Berry Hill Campground		49.626	-57.922	104	20-Jul-2013	-10	BIObus 2013	Wetland	Malaise Trap	2 malaise traps|drizzly and cool at time of collection|peat bog	Gros Morne NP	July 12, 18 - 1 Malaise bottle fell to ground
BIOUG14179-A10	Scirtidae	Scirtinae	Contacyphon obscurellus	BOLD:ACP0631	579[2n]	KR484256	Centre for Biodiversity Genomics	BIOUG14179-A10	A	Canada	Newfoundland and Labrador	Gros Morne National Park	Berry Hill Campground		49.626	-57.922	104	20-Jul-2013	-10	BIObus 2013	Wetland	Malaise Trap	2 malaise traps|drizzly and cool at time of collection|peat bog	Gros Morne NP	July 12, 18 - 1 Malaise bottle fell to ground
BIOUG14179-B03	Scirtidae	Scirtinae	Contacyphon obscurellus	BOLD:ACP0631	555[0n]	KR485011	Centre for Biodiversity Genomics	BIOUG14179-B03	A	Canada	Newfoundland and Labrador	Gros Morne National Park	Berry Hill Campground		49.626	-57.922	104	20-Jul-2013	-10	BIObus 2013	Wetland	Malaise Trap	2 malaise traps|drizzly and cool at time of collection|peat bog	Gros Morne NP	July 12, 18 - 1 Malaise bottle fell to ground
BIOUG14179-B06	Scirtidae	Scirtinae	Contacyphon obscurellus	BOLD:ACP0631	528[0n]	KR489431	Centre for Biodiversity Genomics	BIOUG14179-B06	A	Canada	Newfoundland and Labrador	Gros Morne National Park	Berry Hill Campground		49.626	-57.922	104	20-Jul-2013	-10	BIObus 2013	Wetland	Malaise Trap	2 malaise traps|drizzly and cool at time of collection|peat bog	Gros Morne NP	July 12, 18 - 1 Malaise bottle fell to ground
BIOUG14179-B10	Scirtidae	Scirtinae	Contacyphon obscurellus	BOLD:ACP0631	561[0n]	KR488027	Centre for Biodiversity Genomics	BIOUG14179-B10	A	Canada	Newfoundland and Labrador	Gros Morne National Park	Berry Hill Campground		49.626	-57.922	104	20-Jul-2013	-10	BIObus 2013	Wetland	Malaise Trap	2 malaise traps|drizzly and cool at time of collection|peat bog	Gros Morne NP	July 12, 18 - 1 Malaise bottle fell to ground
BIOUG14179-B12	Scirtidae	Scirtinae	Contacyphon obscurellus	BOLD:ACP0631	555[0n]	KR487934	Centre for Biodiversity Genomics	BIOUG14179-B12	A	Canada	Newfoundland and Labrador	Gros Morne National Park	Berry Hill Campground		49.626	-57.922	104	20-Jul-2013	-10	BIObus 2013	Wetland	Malaise Trap	2 malaise traps|drizzly and cool at time of collection|peat bog	Gros Morne NP	July 12, 18 - 1 Malaise bottle fell to ground
BIOUG14179-C01	Scirtidae	Scirtinae	Contacyphon obscurellus	BOLD:ACP0631	549[0n]	KR489243	Centre for Biodiversity Genomics	BIOUG14179-C01	A	Canada	Newfoundland and Labrador	Gros Morne National Park	Berry Hill Campground		49.626	-57.922	104	20-Jul-2013	-10	BIObus 2013	Wetland	Malaise Trap	2 malaise traps|drizzly and cool at time of collection|peat bog	Gros Morne NP	July 12, 18 - 1 Malaise bottle fell to ground
BIOUG14179-C03	Scirtidae	Scirtinae	Contacyphon obscurellus	BOLD:ACP0631	579[0n]	KR485470	Centre for Biodiversity Genomics	BIOUG14179-C03	A	Canada	Newfoundland and Labrador	Gros Morne National Park	Berry Hill Campground		49.626	-57.922	104	20-Jul-2013	-10	BIObus 2013	Wetland	Malaise Trap	2 malaise traps|drizzly and cool at time of collection|peat bog	Gros Morne NP	July 12, 18 - 1 Malaise bottle fell to ground
BIOUG14179-C04	Scirtidae	Scirtinae	Contacyphon obscurellus	BOLD:ACP0631	555[0n]	KR483961	Centre for Biodiversity Genomics	BIOUG14179-C04	A	Canada	Newfoundland and Labrador	Gros Morne National Park	Berry Hill Campground		49.626	-57.922	104	20-Jul-2013	-10	BIObus 2013	Wetland	Malaise Trap	2 malaise traps|drizzly and cool at time of collection|peat bog	Gros Morne NP	July 12, 18 - 1 Malaise bottle fell to ground
BIOUG14179-C07	Scirtidae	Scirtinae	Contacyphon obscurellus	BOLD:ACP0631	579[0n]	KR485101	Centre for Biodiversity Genomics	BIOUG14179-C07	A	Canada	Newfoundland and Labrador	Gros Morne National Park	Berry Hill Campground		49.626	-57.922	104	20-Jul-2013	-10	BIObus 2013	Wetland	Malaise Trap	2 malaise traps|drizzly and cool at time of collection|peat bog	Gros Morne NP	July 12, 18 - 1 Malaise bottle fell to ground
BIOUG14179-C11	Scirtidae	Scirtinae	Contacyphon obscurellus	BOLD:ACP0631	558[0n]	KR481435	Centre for Biodiversity Genomics	BIOUG14179-C11	A	Canada	Newfoundland and Labrador	Gros Morne National Park	Berry Hill Campground		49.626	-57.922	104	20-Jul-2013	-10	BIObus 2013	Wetland	Malaise Trap	2 malaise traps|drizzly and cool at time of collection|peat bog	Gros Morne NP	July 12, 18 - 1 Malaise bottle fell to ground
BIOUG14179-D01	Scirtidae	Scirtinae	Contacyphon obscurellus	BOLD:ACP0631	576[0n]	KR484769	Centre for Biodiversity Genomics	BIOUG14179-D01	A	Canada	Newfoundland and Labrador	Gros Morne National Park	Berry Hill Campground		49.626	-57.922	104	20-Jul-2013	-10	BIObus 2013	Wetland	Malaise Trap	2 malaise traps|drizzly and cool at time of collection|peat bog	Gros Morne NP	July 12, 18 - 1 Malaise bottle fell to ground
BIOUG14179-D02	Scirtidae	Scirtinae	Contacyphon obscurellus	BOLD:ACP0631	528[3n]	KR483863	Centre for Biodiversity Genomics	BIOUG14179-D02	A	Canada	Newfoundland and Labrador	Gros Morne National Park	Berry Hill Campground		49.626	-57.922	104	20-Jul-2013	-10	BIObus 2013	Wetland	Malaise Trap	2 malaise traps|drizzly and cool at time of collection|peat bog	Gros Morne NP	July 12, 18 - 1 Malaise bottle fell to ground
BIOUG14179-D04	Scirtidae	Scirtinae	Contacyphon obscurellus	BOLD:ACP0631	564[0n]	KR488140	Centre for Biodiversity Genomics	BIOUG14179-D04	A	Canada	Newfoundland and Labrador	Gros Morne National Park	Berry Hill Campground		49.626	-57.922	104	20-Jul-2013	-10	BIObus 2013	Wetland	Malaise Trap	2 malaise traps|drizzly and cool at time of collection|peat bog	Gros Morne NP	July 12, 18 - 1 Malaise bottle fell to ground
BIOUG14179-D05	Scirtidae	Scirtinae	Contacyphon obscurellus	BOLD:ACP0631	549[0n]	KR483090	Centre for Biodiversity Genomics	BIOUG14179-D05	A	Canada	Newfoundland and Labrador	Gros Morne National Park	Berry Hill Campground		49.626	-57.922	104	20-Jul-2013	-10	BIObus 2013	Wetland	Malaise Trap	2 malaise traps|drizzly and cool at time of collection|peat bog	Gros Morne NP	July 12, 18 - 1 Malaise bottle fell to ground
BIOUG14179-D06	Scirtidae	Scirtinae	Contacyphon obscurellus	BOLD:ACP0631	510[0n]	KR482689	Centre for Biodiversity Genomics	BIOUG14179-D06	A	Canada	Newfoundland and Labrador	Gros Morne National Park	Berry Hill Campground		49.626	-57.922	104	20-Jul-2013	-10	BIObus 2013	Wetland	Malaise Trap	2 malaise traps|drizzly and cool at time of collection|peat bog	Gros Morne NP	July 12, 18 - 1 Malaise bottle fell to ground
BIOUG14179-D07	Scirtidae	Scirtinae	Contacyphon obscurellus	BOLD:ACP0631	564[0n]	KR480189	Centre for Biodiversity Genomics	BIOUG14179-D07	A	Canada	Newfoundland and Labrador	Gros Morne National Park	Berry Hill Campground		49.626	-57.922	104	20-Jul-2013	-10	BIObus 2013	Wetland	Malaise Trap	2 malaise traps|drizzly and cool at time of collection|peat bog	Gros Morne NP	July 12, 18 - 1 Malaise bottle fell to ground
BIOUG14179-D11	Scirtidae	Scirtinae	Contacyphon obscurellus	BOLD:ACP0631	555[5n]	KR479955	Centre for Biodiversity Genomics	BIOUG14179-D11	A	Canada	Newfoundland and Labrador	Gros Morne National Park	Berry Hill Campground		49.626	-57.922	104	20-Jul-2013	-10	BIObus 2013	Wetland	Malaise Trap	2 malaise traps|drizzly and cool at time of collection|peat bog	Gros Morne NP	July 12, 18 - 1 Malaise bottle fell to ground
BIOUG14179-F02	Scirtidae	Scirtinae	Contacyphon obscurellus	BOLD:ACP0631	561[0n]	KR491221	Centre for Biodiversity Genomics	BIOUG14179-F02	A	Canada	Newfoundland and Labrador	Gros Morne National Park	Berry Hill Campground		49.626	-57.922	104	20-Jul-2013	-10	BIObus 2013	Wetland	Malaise Trap	2 malaise traps|drizzly and cool at time of collection|peat bog	Gros Morne NP	July 12, 18 - 1 Malaise bottle fell to ground
BIOUG14179-F03	Scirtidae	Scirtinae	Contacyphon obscurellus	BOLD:ACP0631	564[0n]	KR482678	Centre for Biodiversity Genomics	BIOUG14179-F03	A	Canada	Newfoundland and Labrador	Gros Morne National Park	Berry Hill Campground		49.626	-57.922	104	20-Jul-2013	-10	BIObus 2013	Wetland	Malaise Trap	2 malaise traps|drizzly and cool at time of collection|peat bog	Gros Morne NP	July 12, 18 - 1 Malaise bottle fell to ground
BIOUG14179-F08	Scirtidae	Scirtinae	Contacyphon obscurellus	BOLD:ACP0631	555[0n]	KR485434	Centre for Biodiversity Genomics	BIOUG14179-F08	A	Canada	Newfoundland and Labrador	Gros Morne National Park	Berry Hill Campground		49.626	-57.922	104	20-Jul-2013	-10	BIObus 2013	Wetland	Malaise Trap	2 malaise traps|drizzly and cool at time of collection|peat bog	Gros Morne NP	July 12, 18 - 1 Malaise bottle fell to ground
BIOUG14179-F12	Scirtidae	Scirtinae	Contacyphon obscurellus	BOLD:ACP0631	579[1n]	KR483114	Centre for Biodiversity Genomics	BIOUG14179-F12	A	Canada	Newfoundland and Labrador	Gros Morne National Park	Berry Hill Campground		49.626	-57.922	104	20-Jul-2013	-10	BIObus 2013	Wetland	Malaise Trap	2 malaise traps|drizzly and cool at time of collection|peat bog	Gros Morne NP	July 12, 18 - 1 Malaise bottle fell to ground
BIOUG14179-G01	Scirtidae	Scirtinae	Contacyphon obscurellus	BOLD:ACP0631	579[0n]	KR486624	Centre for Biodiversity Genomics	BIOUG14179-G01	A	Canada	Newfoundland and Labrador	Gros Morne National Park	Berry Hill Campground		49.626	-57.922	104	20-Jul-2013	-10	BIObus 2013	Wetland	Malaise Trap	2 malaise traps|drizzly and cool at time of collection|peat bog	Gros Morne NP	July 12, 18 - 1 Malaise bottle fell to ground
BIOUG14179-G02	Scirtidae	Scirtinae	Contacyphon obscurellus	BOLD:ACP0631	564[0n]	KR480781	Centre for Biodiversity Genomics	BIOUG14179-G02	A	Canada	Newfoundland and Labrador	Gros Morne National Park	Berry Hill Campground		49.626	-57.922	104	20-Jul-2013	-10	BIObus 2013	Wetland	Malaise Trap	2 malaise traps|drizzly and cool at time of collection|peat bog	Gros Morne NP	July 12, 18 - 1 Malaise bottle fell to ground
BIOUG14179-G12	Scirtidae	Scirtinae	Contacyphon obscurellus	BOLD:ACP0631	579[0n]	KR487903	Centre for Biodiversity Genomics	BIOUG14179-G12	A	Canada	Newfoundland and Labrador	Gros Morne National Park	Berry Hill Campground		49.626	-57.922	104	20-Jul-2013	-10	BIObus 2013	Wetland	Malaise Trap	2 malaise traps|drizzly and cool at time of collection|peat bog	Gros Morne NP	July 12, 18 - 1 Malaise bottle fell to ground
BIOUG14179-H01	Scirtidae	Scirtinae	Contacyphon obscurellus	BOLD:ACP0631	555[0n]	KR486525	Centre for Biodiversity Genomics	BIOUG14179-H01	A	Canada	Newfoundland and Labrador	Gros Morne National Park	Berry Hill Campground		49.626	-57.922	104	20-Jul-2013	-10	BIObus 2013	Wetland	Malaise Trap	2 malaise traps|drizzly and cool at time of collection|peat bog	Gros Morne NP	July 12, 18 - 1 Malaise bottle fell to ground
BIOUG14179-H02	Scirtidae	Scirtinae	Contacyphon obscurellus	BOLD:ACP0631	546[1n]	KR483336	Centre for Biodiversity Genomics	BIOUG14179-H02	A	Canada	Newfoundland and Labrador	Gros Morne National Park	Berry Hill Campground		49.626	-57.922	104	20-Jul-2013	-10	BIObus 2013	Wetland	Malaise Trap	2 malaise traps|drizzly and cool at time of collection|peat bog	Gros Morne NP	July 12, 18 - 1 Malaise bottle fell to ground
BIOUG14179-H05	Scirtidae	Scirtinae	Contacyphon obscurellus	BOLD:ACP0631	564[0n]	KR486641	Centre for Biodiversity Genomics	BIOUG14179-H05	A	Canada	Newfoundland and Labrador	Gros Morne National Park	Berry Hill Campground		49.626	-57.922	104	20-Jul-2013	-10	BIObus 2013	Wetland	Malaise Trap	2 malaise traps|drizzly and cool at time of collection|peat bog	Gros Morne NP	July 12, 18 - 1 Malaise bottle fell to ground
BIOUG14179-H06	Scirtidae	Scirtinae	Contacyphon obscurellus	BOLD:ACP0631	552[2n]	KR488614	Centre for Biodiversity Genomics	BIOUG14179-H06	A	Canada	Newfoundland and Labrador	Gros Morne National Park	Berry Hill Campground		49.626	-57.922	104	20-Jul-2013	-10	BIObus 2013	Wetland	Malaise Trap	2 malaise traps|drizzly and cool at time of collection|peat bog	Gros Morne NP	July 12, 18 - 1 Malaise bottle fell to ground
BIOUG14179-H10	Scirtidae	Scirtinae	Contacyphon obscurellus	BOLD:ACP0631	564[0n]	KR484357	Centre for Biodiversity Genomics	BIOUG14179-H10	A	Canada	Newfoundland and Labrador	Gros Morne National Park	Berry Hill Campground		49.626	-57.922	104	20-Jul-2013	-10	BIObus 2013	Wetland	Malaise Trap	2 malaise traps|drizzly and cool at time of collection|peat bog	Gros Morne NP	July 12, 18 - 1 Malaise bottle fell to ground
BIOUG14179-H11	Scirtidae	Scirtinae	Contacyphon obscurellus	BOLD:ACP0631	555[2n]	KR480787	Centre for Biodiversity Genomics	BIOUG14179-H11	A	Canada	Newfoundland and Labrador	Gros Morne National Park	Berry Hill Campground		49.626	-57.922	104	20-Jul-2013	-10	BIObus 2013	Wetland	Malaise Trap	2 malaise traps|drizzly and cool at time of collection|peat bog	Gros Morne NP	July 12, 18 - 1 Malaise bottle fell to ground
BIOUG14180-A05	Scirtidae	Scirtinae	Contacyphon obscurellus	BOLD:ACP0631	658[0n]	KR490693	Centre for Biodiversity Genomics	BIOUG14180-A05	A	Canada	Newfoundland and Labrador	Gros Morne National Park	Berry Hill Campground		49.626	-57.922	104	20-Jul-2013	-10	BIObus 2013	Wetland	Malaise Trap	2 malaise traps|drizzly and cool at time of collection|peat bog	Gros Morne NP	July 12, 18 - 1 Malaise bottle fell to ground
BIOUG14180-A10	Scirtidae	Scirtinae	Contacyphon obscurellus	BOLD:ACP0631	579[0n]	KR486763	Centre for Biodiversity Genomics	BIOUG14180-A10	A	Canada	Newfoundland and Labrador	Gros Morne National Park	Berry Hill Campground		49.626	-57.922	104	20-Jul-2013	-10	BIObus 2013	Wetland	Malaise Trap	2 malaise traps|drizzly and cool at time of collection|peat bog	Gros Morne NP	July 12, 18 - 1 Malaise bottle fell to ground
BIOUG14180-B02	Scirtidae	Scirtinae	Contacyphon obscurellus	BOLD:ACP0631	540[0n]	KR489907	Centre for Biodiversity Genomics	BIOUG14180-B02	A	Canada	Newfoundland and Labrador	Gros Morne National Park	Berry Hill Campground		49.626	-57.922	104	20-Jul-2013	-10	BIObus 2013	Wetland	Malaise Trap	2 malaise traps|drizzly and cool at time of collection|peat bog	Gros Morne NP	July 12, 18 - 1 Malaise bottle fell to ground
BIOUG14180-B03	Scirtidae	Scirtinae	Contacyphon obscurellus	BOLD:ACP0631	606[0n]	KR482911	Centre for Biodiversity Genomics	BIOUG14180-B03	A	Canada	Newfoundland and Labrador	Gros Morne National Park	Berry Hill Campground		49.626	-57.922	104	20-Jul-2013	-10	BIObus 2013	Wetland	Malaise Trap	2 malaise traps|drizzly and cool at time of collection|peat bog	Gros Morne NP	July 12, 18 - 1 Malaise bottle fell to ground
BIOUG14180-B06	Scirtidae	Scirtinae	Contacyphon obscurellus	BOLD:ACP0631	658[0n]	KR485788	Centre for Biodiversity Genomics	BIOUG14180-B06	A	Canada	Newfoundland and Labrador	Gros Morne National Park	Berry Hill Campground		49.626	-57.922	104	20-Jul-2013	-10	BIObus 2013	Wetland	Malaise Trap	2 malaise traps|drizzly and cool at time of collection|peat bog	Gros Morne NP	July 12, 18 - 1 Malaise bottle fell to ground
BIOUG14180-C02	Scirtidae	Scirtinae	Contacyphon obscurellus	BOLD:ACP0631	540[0n]	KR482122	Centre for Biodiversity Genomics	BIOUG14180-C02	A	Canada	Newfoundland and Labrador	Gros Morne National Park	Berry Hill Campground		49.626	-57.922	104	20-Jul-2013	-10	BIObus 2013	Wetland	Malaise Trap	2 malaise traps|drizzly and cool at time of collection|peat bog	Gros Morne NP	July 12, 18 - 1 Malaise bottle fell to ground
BIOUG14180-C03	Scirtidae	Scirtinae	Contacyphon obscurellus	BOLD:ACP0631	555[0n]	KR481288	Centre for Biodiversity Genomics	BIOUG14180-C03	A	Canada	Newfoundland and Labrador	Gros Morne National Park	Berry Hill Campground		49.626	-57.922	104	20-Jul-2013	-10	BIObus 2013	Wetland	Malaise Trap	2 malaise traps|drizzly and cool at time of collection|peat bog	Gros Morne NP	July 12, 18 - 1 Malaise bottle fell to ground
BIOUG14180-C05	Scirtidae	Scirtinae	Contacyphon obscurellus	BOLD:ACP0631	537[0n]	KR487508	Centre for Biodiversity Genomics	BIOUG14180-C05	A	Canada	Newfoundland and Labrador	Gros Morne National Park	Berry Hill Campground		49.626	-57.922	104	20-Jul-2013	-10	BIObus 2013	Wetland	Malaise Trap	2 malaise traps|drizzly and cool at time of collection|peat bog	Gros Morne NP	July 12, 18 - 1 Malaise bottle fell to ground
BIOUG14180-C11	Scirtidae	Scirtinae	Contacyphon obscurellus	BOLD:ACP0631	552[2n]	KR490075	Centre for Biodiversity Genomics	BIOUG14180-C11	A	Canada	Newfoundland and Labrador	Gros Morne National Park	Berry Hill Campground		49.626	-57.922	104	20-Jul-2013	-10	BIObus 2013	Wetland	Malaise Trap	2 malaise traps|drizzly and cool at time of collection|peat bog	Gros Morne NP	July 12, 18 - 1 Malaise bottle fell to ground
BIOUG14180-D02	Scirtidae	Scirtinae	Contacyphon obscurellus	BOLD:ACP0631	552[0n]	KR489390	Centre for Biodiversity Genomics	BIOUG14180-D02	A	Canada	Newfoundland and Labrador	Gros Morne National Park	Berry Hill Campground		49.626	-57.922	104	20-Jul-2013	-10	BIObus 2013	Wetland	Malaise Trap	2 malaise traps|drizzly and cool at time of collection|peat bog	Gros Morne NP	July 12, 18 - 1 Malaise bottle fell to ground
BIOUG14180-D03	Scirtidae	Scirtinae	Contacyphon obscurellus	BOLD:ACP0631	537[1n]	KR481259	Centre for Biodiversity Genomics	BIOUG14180-D03	A	Canada	Newfoundland and Labrador	Gros Morne National Park	Berry Hill Campground		49.626	-57.922	104	20-Jul-2013	-10	BIObus 2013	Wetland	Malaise Trap	2 malaise traps|drizzly and cool at time of collection|peat bog	Gros Morne NP	July 12, 18 - 1 Malaise bottle fell to ground
BIOUG14180-E05	Scirtidae	Scirtinae	Contacyphon obscurellus	BOLD:ACP0631	555[0n]	KR490335	Centre for Biodiversity Genomics	BIOUG14180-E05	A	Canada	Newfoundland and Labrador	Gros Morne National Park	Berry Hill Campground		49.626	-57.922	104	20-Jul-2013	-10	BIObus 2013	Wetland	Malaise Trap	2 malaise traps|drizzly and cool at time of collection|peat bog	Gros Morne NP	July 12, 18 - 1 Malaise bottle fell to ground
BIOUG14219-F06	Scirtidae	Scirtinae	Contacyphon obscurellus	BOLD:AAG7260	658[0n]	KR479999	Centre for Biodiversity Genomics	BIOUG14219-F06		Canada	Newfoundland and Labrador	Gros Morne National Park	Lomond River Trail		49.429	-57.741	35	20-Jul-2013	-11	BIObus 2013	Forest	Malaise Trap	2 malaise traps|overcast and cool at time of collection |Balsam fir, larch, fern and wildflowers (Ladyslipper orchid)	Gros Morne NP
BIOUG14219-G03	Scirtidae	Scirtinae	Contacyphon obscurellus	BOLD:AAG7260	633[1n]	KR487052	Centre for Biodiversity Genomics	BIOUG14219-G03		Canada	Newfoundland and Labrador	Gros Morne National Park	Lomond River Trail		49.429	-57.741	35	20-Jul-2013	-11	BIObus 2013	Forest	Malaise Trap	2 malaise traps|overcast and cool at time of collection |Balsam fir, larch, fern and wildflowers (Ladyslipper orchid)	Gros Morne NP
BIOUG14219-G07	Scirtidae	Scirtinae	Contacyphon obscurellus	BOLD:AAG7260	658[0n]	KR490361	Centre for Biodiversity Genomics	BIOUG14219-G07		Canada	Newfoundland and Labrador	Gros Morne National Park	Lomond River Trail		49.429	-57.741	35	20-Jul-2013	-11	BIObus 2013	Forest	Malaise Trap	2 malaise traps|overcast and cool at time of collection |Balsam fir, larch, fern and wildflowers (Ladyslipper orchid)	Gros Morne NP
BIOUG14219-H06	Scirtidae	Scirtinae	Contacyphon obscurellus	BOLD:AAG7260	658[0n]	KR487909	Centre for Biodiversity Genomics	BIOUG14219-H06		Canada	Newfoundland and Labrador	Gros Morne National Park	Lomond River Trail		49.429	-57.741	35	20-Jul-2013	-11	BIObus 2013	Forest	Malaise Trap	2 malaise traps|overcast and cool at time of collection |Balsam fir, larch, fern and wildflowers (Ladyslipper orchid)	Gros Morne NP
BIOUG14220-A04	Scirtidae	Scirtinae	Contacyphon obscurellus	BOLD:AAG7260	564[0n]	KR481272	Centre for Biodiversity Genomics	BIOUG14220-A04		Canada	Newfoundland and Labrador	Gros Morne National Park	Lomond River Trail		49.429	-57.741	35	20-Jul-2013	-11	BIObus 2013	Forest	Malaise Trap	2 malaise traps|overcast and cool at time of collection |Balsam fir, larch, fern and wildflowers (Ladyslipper orchid)	Gros Morne NP
BIOUG14220-B04	Scirtidae	Scirtinae	Contacyphon obscurellus	BOLD:AAG7260	564[0n]	KR481300	Centre for Biodiversity Genomics	BIOUG14220-B04		Canada	Newfoundland and Labrador	Gros Morne National Park	Lomond River Trail		49.429	-57.741	35	20-Jul-2013	-11	BIObus 2013	Forest	Malaise Trap	2 malaise traps|overcast and cool at time of collection |Balsam fir, larch, fern and wildflowers (Ladyslipper orchid)	Gros Morne NP
BIOUG14220-E12	Scirtidae	Scirtinae	Contacyphon obscurellus	BOLD:AAG7260	564[0n]	KR486207	Centre for Biodiversity Genomics	BIOUG14220-E12		Canada	Newfoundland and Labrador	Gros Morne National Park	Lomond River Trail		49.429	-57.741	35	20-Jul-2013	-11	BIObus 2013	Forest	Malaise Trap	2 malaise traps|overcast and cool at time of collection |Balsam fir, larch, fern and wildflowers (Ladyslipper orchid)	Gros Morne NP
BIOUG14496-A04	Scirtidae	Scirtinae	Contacyphon obscurellus	BOLD:ACP0631	558[0n]	KR487961	Centre for Biodiversity Genomics	BIOUG14496-A04	A	Canada	Newfoundland and Labrador	Gros Morne National Park	Berry Hill Campground		49.626	-57.922	104	20-Jul-2013	-10	BIObus 2013	Wetland	Pan Trap	10 pan traps|drizzly and cool at time of collection|peat bog	Gros Morne NP
BIOUG14496-A05	Scirtidae	Scirtinae	Contacyphon obscurellus	BOLD:ACP0631	564[0n]	KR480456	Centre for Biodiversity Genomics	BIOUG14496-A05	A	Canada	Newfoundland and Labrador	Gros Morne National Park	Berry Hill Campground		49.626	-57.922	104	20-Jul-2013	-10	BIObus 2013	Wetland	Pan Trap	10 pan traps|drizzly and cool at time of collection|peat bog	Gros Morne NP
BIOUG14509-F05	Scirtidae	Scirtinae	Contacyphon obscurellus	BOLD:AAG7260	555[0n]	KR484580	Centre for Biodiversity Genomics	BIOUG14509-F05		Canada	Newfoundland and Labrador	Gros Morne National Park	Lomond River Trail		49.429	-57.741	35	20-Jul-2013	-11	BIObus 2013	Forest	Pan Trap	10 pan traps|overcast and cool at time of collection |Balsam fir, larch, fern and wildflowers (Ladyslipper orchid)	Gros Morne NP
BIOUG14546-B08	Scirtidae	Scirtinae	Contacyphon obscurellus	BOLD:ACP0631	555[0n]	KR486810	Centre for Biodiversity Genomics	BIOUG14546-B08	A	Canada	Newfoundland and Labrador	Gros Morne National Park	Berry Hill Campground		49.626	-57.922	104	15-Jul-2013		BIObus 2013	Wetland	Sweep Net	5 min sweep x4 collectors (3)|overcast and humid|peat bog	Gros Morne NP
BIOUG14550-D11	Scirtidae	Scirtinae	Contacyphon obscurellus	BOLD:ACP0631	584[0n]	KR490672	Centre for Biodiversity Genomics	BIOUG14550-D11	A	Canada	Newfoundland and Labrador	Gros Morne National Park	Berry Hill Campground		49.626	-57.922	104	11-Jul-2013		BIObus 2013	Wetland	Sweep Net	5 min sweep x4 collectors (1)|overcast and windy|peat bog	Gros Morne NP
BIOUG14744-D04	Scirtidae	Scirtinae	Contacyphon obscurellus	BOLD:ACP0631	609[1n]	MF637940	Centre for Biodiversity Genomics	BIOUG14744-D04		Canada	Newfoundland and Labrador	Gros Morne National Park	Tablelands Trail		49.477	-57.97	175	20-Jul-2013	-11	BIObus 2013	Mixed habitat	Malaise Trap	2 malaise traps|windy cloudy and warm |Peridotite, juniper, larch, fern, grasses, wildflowers, mixed desert/grassland habitat	Gros Morne NP
BIOUG14786-C02	Scirtidae	Scirtinae	Contacyphon obscurellus	BOLD:ACP0631	555[0n]	MF633412	Centre for Biodiversity Genomics	BIOUG14786-C02	A	Canada	Newfoundland and Labrador	Gros Morne National Park	Berry Hill Campground		49.626	-57.922	104	12-Jul-2013		BIObus 2013	Wetland	Sweep Net	5 min sweep x4 collectors (2)|partly cloudy and warm|peat bog	Gros Morne NP
BIOUG14786-C04	Scirtidae	Scirtinae	Contacyphon obscurellus	BOLD:ACP0631	564[0n]	MF638624	Centre for Biodiversity Genomics	BIOUG14786-C04	A	Canada	Newfoundland and Labrador	Gros Morne National Park	Berry Hill Campground		49.626	-57.922	104	12-Jul-2013		BIObus 2013	Wetland	Sweep Net	5 min sweep x4 collectors (2)|partly cloudy and warm|peat bog	Gros Morne NP
BIOUG34055-A11	Scirtidae	Scirtinae	Contacyphon obscurellus	BOLD:AAG7260	658[0n]	MN249861	Centre for Biodiversity Genomics	BIOUG34055-A11	A	Canada	Ontario	Warsaw	Ferris Provincial Park		44.2829	-77.7963	131	18-Jul-2014	-14	CBG Collections Staff	Mixed habitat	Malaise trap	cedar, balsam fir, grassland combination	SEQUELBIN-14324|Ferris PP|Reads:4
BIOUG35529-H05	Scirtidae	Scirtinae	Contacyphon obscurellus	BOLD:ACP0632	658[0n]	MN249769	Centre for Biodiversity Genomics	BIOUG35529-H05	A	Canada	Ontario	Perth	Murphy`s Point Provincial Park		44.7812	-76.2336	143	17-Jul-2014	-14	CBG Collections Staff	Forest	Malaise trap		SEQUELBIN-10616|Murphys Point PP|Read:2
BIOUG38867-C06	Scirtidae	Scirtinae	Contacyphon obscurellus	BOLD:ACP0632	555[0n]	MN249765	Centre for Biodiversity Genomics	BIOUG38867-C06	A	Canada	Ontario	Wellington County	Guelph	Hanlon Preservation Park	43.51	-80.221		30-Jun-2018		Mikko Pentinsaari	Forest	UV Light Sheet	mixed forest
BIOUG05569-C12	Staphylinidae	Aleocharinae	Amischa decipiens	BOLD:ABA6362	556[0n]	KR483826	Centre for Biodiversity Genomics	BIOUG05569-C12	A	Canada	Ontario	Brantford	Braemar House School	EQP-CLL-571	43.168	-80.256		03-May-2013	-11	Sandy Speakman		Malaise Trap		Brantford, Braemar House School	Malaise 22-Apr-13 to 03-May-13
BIOUG05586-D05	Staphylinidae	Aleocharinae	Amischa decipiens	BOLD:ABA6362	576[0n]	KR481716	Centre for Biodiversity Genomics	BIOUG05586-D05		Canada	Ontario	Milverton	Milverton Public School	EQP-CLL-554	43.568	-80.928		03-May-2013	-11	Jennifer Van Bakel		Malaise Trap		Milverton, Milverton PS	Malaise 22-Apr-13 to 03-May-13
BIOUG05599-F08	Staphylinidae	Aleocharinae	Amischa decipiens	BOLD:ABA6362	573[0n]	KR486995	Centre for Biodiversity Genomics	BIOUG05599-F08	A	Canada	Ontario	Ethel	North Woods Elementary School	EQP-CLL-545	43.714	-81.145		03-May-2013	-11	Barb Maschke		Malaise Trap		Ethel, North Woods ES	Malaise 22-Apr-13 to 03-May-13
BIOUG05635-F12	Staphylinidae	Aleocharinae	Amischa decipiens	BOLD:ABA6362	537[0n]	KR480069	Centre for Biodiversity Genomics	BIOUG05635-F12	A	Canada	Ontario	Teeswater	Sacred Heart Elementary School	EQP-CLL-549	43.995	-81.288		03-May-2013	-11	Jonathan Soers		Malaise Trap		Teeswater, Sacred Heart ES	Malaise 22-Apr-13 to 03-May-13
BIOUG05673-D05	Staphylinidae	Aleocharinae	Amischa decipiens	BOLD:ABA6362	552[0n]	KR486029	Centre for Biodiversity Genomics	BIOUG05673-D05		Canada	Ontario	Walkerton	Sacred Heart High School	EQP-CLL-573	44.1274	-81.144		03-May-2013	-11	Meridith White		Malaise Trap		Walkerton, Sacred Heart HS	Malaise 22-Apr-13 to 03-May-13
BIOUG05673-D10	Staphylinidae	Aleocharinae	Amischa decipiens	BOLD:ABA6362	546[0n]	KR488812	Centre for Biodiversity Genomics	BIOUG05673-D10		Canada	Ontario	Walkerton	Sacred Heart High School	EQP-CLL-573	44.1274	-81.144		03-May-2013	-11	Meridith White		Malaise Trap		Walkerton, Sacred Heart HS	Malaise 22-Apr-13 to 03-May-13
BIOUG05723-E06	Staphylinidae	Aleocharinae	Amischa decipiens	BOLD:ABA6362	591[0n]	KR489925	Centre for Biodiversity Genomics			Canada	Ontario	Hagersville	Hagersville Elementary School	EQP-CLL-526	42.956	-80.051		03-May-2013	-11	Jennifer Baxter		Malaise Trap		Hagersville, Hagersville ES	Malaise 22-Apr-13 to 03-May-13
BIOUG08498-A12	Staphylinidae	Aleocharinae	Amischa decipiens	BOLD:ABA6362	594[0n]	KR489392	Centre for Biodiversity Genomics	BIOUG08498-A12		Canada	Ontario	Haggersville	Hagersville Elementary School	EQP-CLL-495	42.957	-80.051	219	04-Oct-2013	-11	V.Leveille, J.Baxter		Malaise Trap		Haggersville, Hagersville Elementary School	Collected from 23-Sept-13 to 27-Sept-35
BIOUG08565-A02	Staphylinidae	Aleocharinae	Amischa decipiens	BOLD:ABA6362	528[0n]	MG056073	Centre for Biodiversity Genomics	BIOUG08565-A02		Canada	Ontario	Teeswater	Sacred Heart School	EQP-CLL-568	43.992	-81.282	314	04-Oct-2013	-11	Kristen McGuire		Malaise Trap		Teeswater, Sacred Heart School	Collected from 23-Sept-13 to 27-Sept-46
BIOUG08567-F07	Staphylinidae	Aleocharinae	Amischa decipiens	BOLD:ABA6362	573[0n]	KR490304	Centre for Biodiversity Genomics	BIOUG08567-F07		Canada	Ontario	Perth East	Mornington Central School	EQP-CLL-556	43.614	-80.885	380	04-Oct-2013	-11	Barb Maschke		Malaise Trap		Perth East, Mornington Central School	Collected from 23-Sept-13 to 27-Sept-29
BIOUG08646-D06	Staphylinidae	Aleocharinae	Amischa decipiens	BOLD:ABA6362	588[0n]	KR483611	Centre for Biodiversity Genomics	BIOUG08646-D06		Canada	Ontario	Whitby	Donald A. Wilson Secondary School	EQP-CLL-597	43.894	-78.964	91	04-Oct-2013	-11	Linda Phillips		Malaise Trap		Whitby, Donald A. Wilson Secondary School	Collected from 23-Sept-13 to 27-Sept-21
BIOUG10390-E10	Staphylinidae	Aleocharinae	Amischa decipiens	BOLD:ABA6362	540[0n]	KR125993	Centre for Biodiversity Genomics	BIOUG10390-E10	A	Canada	Ontario	Georgian Bay Islands National Park	Administration Office, 901 Wye Valley Rd.		44.7418	-79.8501	190	03-May-2013	-5	Prabir Roy	Wetland	Malaise Trap	2 Malaise traps|Marsh	Georgian Bay Islands NP
BIOUG16013-F02	Staphylinidae	Aleocharinae	Amischa decipiens	BOLD:ABA6362	592[0n]	KR489427	Centre for Biodiversity Genomics	BIOUG16013-F02	A	Canada	Ontario	London	St. Catherine of Siena Catholic School	EQP-CLL-564	43.028	-81.295	271	03-Oct-2014	-11	Joan Marshall		Malaise Trap		London, St. Catherine of Siena Catholic School
BIOUG16044-A01	Staphylinidae	Aleocharinae	Amischa decipiens	BOLD:ABA6362	549[0n]	KR489762	Centre for Biodiversity Genomics	BIOUG16044-A01		Canada	Ontario	St. Thomas	Central Elgin Collegiate Institute	EQP-CLL-613	42.771	-81.182	228	03-Oct-2014	-11	Tanya Dyke		Malaise Trap		St. Thomas, Central Elgin Collegiate Institute
BIOUG16044-A09	Staphylinidae	Aleocharinae	Amischa decipiens	BOLD:ABA6362	549[0n]	KR480952	Centre for Biodiversity Genomics	BIOUG16044-A09		Canada	Ontario	St. Thomas	Central Elgin Collegiate Institute	EQP-CLL-613	42.771	-81.182	228	03-Oct-2014	-11	Tanya Dyke		Malaise Trap		St. Thomas, Central Elgin Collegiate Institute
BIOUG16044-C01	Staphylinidae	Aleocharinae	Amischa decipiens	BOLD:ABA6362	561[0n]	KR480537	Centre for Biodiversity Genomics	BIOUG16044-C01		Canada	Ontario	St. Thomas	Central Elgin Collegiate Institute	EQP-CLL-613	42.771	-81.182	228	03-Oct-2014	-11	Tanya Dyke		Malaise Trap		St. Thomas, Central Elgin Collegiate Institute
BIOUG16044-H01	Staphylinidae	Aleocharinae	Amischa decipiens	BOLD:ABA6362	562[0n]	KR480812	Centre for Biodiversity Genomics	BIOUG16044-H01		Canada	Ontario	St. Thomas	Central Elgin Collegiate Institute	EQP-CLL-613	42.771	-81.182	228	03-Oct-2014	-11	Tanya Dyke		Malaise Trap		St. Thomas, Central Elgin Collegiate Institute
BIOUG16044-H02	Staphylinidae	Aleocharinae	Amischa decipiens	BOLD:ABA6362	564[0n]	KR488578	Centre for Biodiversity Genomics	BIOUG16044-H02		Canada	Ontario	St. Thomas	Central Elgin Collegiate Institute	EQP-CLL-613	42.771	-81.182	228	03-Oct-2014	-11	Tanya Dyke		Malaise Trap		St. Thomas, Central Elgin Collegiate Institute
BIOUG16044-H03	Staphylinidae	Aleocharinae	Amischa decipiens	BOLD:ABA6362	546[0n]	KR480629	Centre for Biodiversity Genomics	BIOUG16044-H03		Canada	Ontario	St. Thomas	Central Elgin Collegiate Institute	EQP-CLL-613	42.771	-81.182	228	03-Oct-2014	-11	Tanya Dyke		Malaise Trap		St. Thomas, Central Elgin Collegiate Institute
BIOUG16044-H06	Staphylinidae	Aleocharinae	Amischa decipiens	BOLD:ABA6362	549[0n]	KR489777	Centre for Biodiversity Genomics	BIOUG16044-H06		Canada	Ontario	St. Thomas	Central Elgin Collegiate Institute	EQP-CLL-613	42.771	-81.182	228	03-Oct-2014	-11	Tanya Dyke		Malaise Trap		St. Thomas, Central Elgin Collegiate Institute
BIOUG16044-H07	Staphylinidae	Aleocharinae	Amischa decipiens	BOLD:ABA6362	579[0n]	KR489872	Centre for Biodiversity Genomics	BIOUG16044-H07		Canada	Ontario	St. Thomas	Central Elgin Collegiate Institute	EQP-CLL-613	42.771	-81.182	228	03-Oct-2014	-11	Tanya Dyke		Malaise Trap		St. Thomas, Central Elgin Collegiate Institute
BIOUG16044-H08	Staphylinidae	Aleocharinae	Amischa decipiens	BOLD:ABA6362	552[0n]	KR481814	Centre for Biodiversity Genomics	BIOUG16044-H08		Canada	Ontario	St. Thomas	Central Elgin Collegiate Institute	EQP-CLL-613	42.771	-81.182	228	03-Oct-2014	-11	Tanya Dyke		Malaise Trap		St. Thomas, Central Elgin Collegiate Institute
BIOUG16044-H09	Staphylinidae	Aleocharinae	Amischa decipiens	BOLD:ABA6362	549[2n]	KR486581	Centre for Biodiversity Genomics	BIOUG16044-H09		Canada	Ontario	St. Thomas	Central Elgin Collegiate Institute	EQP-CLL-613	42.771	-81.182	228	03-Oct-2014	-11	Tanya Dyke		Malaise Trap		St. Thomas, Central Elgin Collegiate Institute
BIOUG16052-A02	Staphylinidae	Aleocharinae	Amischa decipiens	BOLD:ABA6362	589[0n]	KR487784	Centre for Biodiversity Genomics	BIOUG16052-A02		Canada	Ontario	Walkerton	Sacred Heart High School	EQP-CLL-517	44.127	-81.144	253	03-Oct-2014	-11	Meridith White		Malaise Trap		Walkerton, Sacred Heart High School
BIOUG16052-B01	Staphylinidae	Aleocharinae	Amischa decipiens	BOLD:ABA6362	592[0n]	KR483002	Centre for Biodiversity Genomics	BIOUG16052-B01		Canada	Ontario	Walkerton	Sacred Heart High School	EQP-CLL-517	44.127	-81.144	253	03-Oct-2014	-11	Meridith White		Malaise Trap		Walkerton, Sacred Heart High School
BIOUG16060-H08	Staphylinidae	Aleocharinae	Amischa decipiens	BOLD:ABA6362	564[0n]	KR480879	Centre for Biodiversity Genomics	BIOUG16060-H08	A	Canada	Ontario	Chesley	Chesley District Community School	EQP-CLL-581	44.303	-81.097	284	03-Oct-2014	-11	Anne Grieve		Malaise Trap		Chesley, Chesley District Community School
BIOUG16112-C01	Staphylinidae	Aleocharinae	Amischa decipiens	BOLD:ABA6362	591[0n]	KR480100	Centre for Biodiversity Genomics	BIOUG16112-C01		Canada	British Columbia	Abbotsford	Dasmesh Punjabi School	EQP-CLL-629	49.11	-122.293	6	03-Oct-2014	-11	Renu Tiwana		Malaise Trap		Abbotsford, Dasmesh Punjabi School
BIOUG16133-F08	Staphylinidae	Aleocharinae	Amischa decipiens	BOLD:ABA6362	588[0n]	KR489001	Centre for Biodiversity Genomics	BIOUG16133-F08	A	Canada	Ontario	Napanee	J.J. O`Neill Catholic School	EQP-CLL-551	44.247	-76.964	94	03-Oct-2014	-11	Christine Carriere-Roth		Malaise Trap		Napanee, J.J. O`Neill Catholic School
BIOUG16133-H11	Staphylinidae	Aleocharinae	Amischa decipiens	BOLD:ABA6362	585[0n]	KR481849	Centre for Biodiversity Genomics	BIOUG16133-H11	A	Canada	Ontario	Napanee	J.J. O`Neill Catholic School	EQP-CLL-551	44.247	-76.964	94	03-Oct-2014	-11	Christine Carriere-Roth		Malaise Trap		Napanee, J.J. O`Neill Catholic School
BIOUG21947-D06	Staphylinidae	Aleocharinae	Amischa decipiens	BOLD:ABA6362	623[0n]	MG057875	Centre for Biodiversity Genomics	BIOUG21947-D06		Canada	Ontario	Cambridge	Blair Outdoor & Environmental Ed. Ctr.	EQP-CLL-727	43.3821	-80.3905	295	08-May-2015	-18	Peter Rasberry		Malaise Trap		Cambridge, Blair Outdoor & Environmental Ed. Ctr.
BIOUG21998-G03	Staphylinidae	Aleocharinae	Amischa decipiens	BOLD:ABA6362	570[0n]	MG054171	Centre for Biodiversity Genomics	BIOUG21998-G03	A	Canada	British Columbia	Port Coquitlam	Citadel Middle School	EQP-CLL-546	49.238	-122.776	45	08-May-2015	-18	Cheryl Angst		Malaise Trap		Port Coquitlam, Citadel Middle School
BIOUG25476-C03	Staphylinidae	Aleocharinae	Amischa decipiens	BOLD:ABA6362	592[0n]	MG061464	Centre for Biodiversity Genomics	BIOUG25476-C03	A	Canada	Ontario	Stayner	Stayner Collegiate Institute	EQP-CLL-916	44.427	-80.098	212	02-Oct-2015	-11	John Limoges		Malaise Trap		Stayner Collegiate Institute
BIOUG25510-F02	Staphylinidae	Aleocharinae	Amischa decipiens	BOLD:ABA6362	561[0n]	MG061737	Centre for Biodiversity Genomics	BIOUG25510-F02		Canada	Ontario	Manitowaning	Assiginack P.S.	EQP-CLL-496	45.747	-81.812	203	02-Oct-2015	-11	Ray Scott		Malaise Trap		Assiginack P.S.
BIOUG25510-F07	Staphylinidae	Aleocharinae	Amischa decipiens	BOLD:ABA6362	588[0n]	MG061025	Centre for Biodiversity Genomics	BIOUG25510-F07		Canada	Ontario	Manitowaning	Assiginack P.S.	EQP-CLL-496	45.747	-81.812	203	02-Oct-2015	-11	Ray Scott		Malaise Trap		Assiginack P.S.
BIOUG25510-F08	Staphylinidae	Aleocharinae	Amischa decipiens	BOLD:ABA6362	555[0n]	MG061557	Centre for Biodiversity Genomics	BIOUG25510-F08		Canada	Ontario	Manitowaning	Assiginack P.S.	EQP-CLL-496	45.747	-81.812	203	02-Oct-2015	-11	Ray Scott		Malaise Trap		Assiginack P.S.
BIOUG25510-F12	Staphylinidae	Aleocharinae	Amischa decipiens	BOLD:ABA6362	579[0n]	MG061871	Centre for Biodiversity Genomics	BIOUG25510-F12		Canada	Ontario	Manitowaning	Assiginack P.S.	EQP-CLL-496	45.747	-81.812	203	02-Oct-2015	-11	Ray Scott		Malaise Trap		Assiginack P.S.
BIOUG25510-G04	Staphylinidae	Aleocharinae	Amischa decipiens	BOLD:ABA6362	558[0n]	MG055747	Centre for Biodiversity Genomics	BIOUG25510-G04		Canada	Ontario	Manitowaning	Assiginack P.S.	EQP-CLL-496	45.747	-81.812	203	02-Oct-2015	-11	Ray Scott		Malaise Trap		Assiginack P.S.
BIOUG25531-C08	Staphylinidae	Aleocharinae	Amischa decipiens	BOLD:ABA6362	576[0n]	MG055523	Centre for Biodiversity Genomics	BIOUG25531-C08	A	Canada	Ontario	Stayner	Stayner Collegiate Institute	EQP-CLL-916	44.427	-80.098	212	02-Oct-2015	-11	John Limoges		Malaise Trap		Stayner Collegiate Institute
BIOUG25584-C10	Staphylinidae	Aleocharinae	Amischa decipiens	BOLD:ABA6362	591[0n]	MG059365	Centre for Biodiversity Genomics	BIOUG25584-C10		Canada	British Columbia	Burnaby	Glenwood Elementary School	EQP-CLL-639	49.206	-122.979	21	02-Oct-2015	-11	Patricia Kehler		Malaise Trap		Glenwood Elementary School
BIOUG25585-G11	Staphylinidae	Aleocharinae	Amischa decipiens	BOLD:ABA6362	591[0n]	MG062023	Centre for Biodiversity Genomics	BIOUG25585-G11		Canada	British Columbia	Burnaby	Glenwood Elementary School	EQP-CLL-639	49.206	-122.979	21	02-Oct-2015	-11	Patricia Kehler		Malaise Trap		Glenwood Elementary School
BIOUG31020-F09	Staphylinidae	Aleocharinae	Amischa decipiens	BOLD:ABA6362	592[0n]	MG056815	Centre for Biodiversity Genomics	BIOUG31020-F09	A	Canada	Ontario	London	Sir Frederick Banting Secondary School	EQP-CLL-495	43.0022	-81.303	273	30-Sep-2016	-11	Christina Lui		Malaise Trap
BIOUG31050-G08	Staphylinidae	Aleocharinae	Amischa decipiens	BOLD:ABA6362	534[0n]	MG054024	Centre for Biodiversity Genomics	BIOUG31050-G08		Canada	Ontario	Little Britain	Dr. George Hall Public School	EQP-CLL-577	44.2817	-78.858	261	30-Sep-2016	-11	Julie McColl		Malaise Trap
BIOUG31054-H01	Staphylinidae	Aleocharinae	Amischa decipiens	BOLD:ABA6362	600[0n]	MG056584	Centre for Biodiversity Genomics	BIOUG31054-H01	A	Canada	Ontario	Aylmer	Davenport Public School	EQP-CLL-559	42.7706	-80.992	229	30-Sep-2016	-11	Beth Buchanan		Malaise Trap
BIOUG31111-A05	Staphylinidae	Aleocharinae	Amischa decipiens	BOLD:ABA6362	546[0n]	MG062280	Centre for Biodiversity Genomics	BIOUG31111-A05	A	Canada	British Columbia	Surrey	City Central Learning Centre	EQP-CLL-809	49.2017	-122.857	71	30-Sep-2016	-11	Gillian Missellbrook		Malaise Trap
BIOUG07277-E07	Staphylinidae	Aleocharinae	Atheta vaga	BOLD:AAP6199	586[0n]	KR483188	Centre for Biodiversity Genomics	BIOUG07277-E07		Canada	Nova Scotia	Halifax	Point Pleasant Park		44.623	-63.569	30	06-Jul-2013	-7	Tyler Zemlak		Malaise Trap			Date range on label was Jun 22-29 but believe it to be mislabeled
BIOUG07277-G03	Staphylinidae	Aleocharinae	Atheta vaga	BOLD:AAP6199	540[1n]	KR480361	Centre for Biodiversity Genomics	BIOUG07277-G03		Canada	Nova Scotia	Halifax	Point Pleasant Park		44.623	-63.569	30	06-Jul-2013	-7	Tyler Zemlak		Malaise Trap			Date range on label was Jun 22-29 but believe it to be mislabeled
BIOUG08041-A08	Staphylinidae	Aleocharinae	Myllaena infuscata	BOLD:AAX2901	591[0n]	KR486481	Centre for Biodiversity Genomics	BIOUG08041-A08		Canada	Ontario	Rouge National Urban Park		Sector 1	43.7948	-79.124	77	15-Sep-2013		BIO Team		Berlese Funnel		Rouge NP
BIOUG10203-E04	Staphylinidae	Oxytelinae	Bledius gallicus	BOLD:AAH0142	603[0n]	KR127075	Centre for Biodiversity Genomics	BIOUG10203-E04	A	Canada	Ontario	Georgian Bay Islands National Park	Beausoleil Island	Cedar Spring Campground	44.8515	-79.8744	177	27-Aug-2013	-8	Chris Johnstone	Forest	Malaise Trap	2 Malaise traps|Mixed forest	Georgian Bay Islands NP
BIOUG34210-G04	Staphylinidae	Oxytelinae	Bledius gallicus	BOLD:AAH0142	595[0n]	MN249776	Centre for Biodiversity Genomics	BIOUG34210-G04	A	Canada	Ontario	Hamilton Division	Hamilton	Royal Botanical Gardens, Cootes Paradise	43.281	-79.904		21-Jul-2017		Mikko Pentinsaari	Forest	Free Hand	night collecting, dead wood and UV lights
BIOUG34210-G05	Staphylinidae	Oxytelinae	Bledius gallicus	BOLD:AAH0142	591[0n]	MN249779	Centre for Biodiversity Genomics	BIOUG34210-G05	A	Canada	Ontario	Hamilton Division	Hamilton	Royal Botanical Gardens, Cootes Paradise	43.281	-79.904		21-Jul-2017		Mikko Pentinsaari	Forest	Free Hand	night collecting, dead wood and UV lights
BIOUG34210-G06	Staphylinidae	Oxytelinae	Bledius gallicus	BOLD:AAH0142	591[0n]	MN249770	Centre for Biodiversity Genomics	BIOUG34210-G06	A	Canada	Ontario	Hamilton Division	Hamilton	Royal Botanical Gardens, Cootes Paradise	43.281	-79.904		21-Jul-2017		Mikko Pentinsaari	Forest	Free Hand	night collecting, dead wood and UV lights
CNC COLEO 00250797	Staphylinidae	Oxytelinae	Bledius gallicus	BOLD:AAH0142	658[0n]	MN249807	Canadian National Collection of Insects, Arachnids and Nematodes	CNC COLEO 00250797		Canada	Quebec			Montreal				19-Aug-1981		E.J.Kiteley
CNC COLEO 00250798	Staphylinidae	Oxytelinae	Bledius gallicus	BOLD:AAH0142	658[0n]	MN249766	Canadian National Collection of Insects, Arachnids and Nematodes	CNC COLEO 00250798		Canada	Ontario			Grundy Lake Provincial Park				13-Jul-1995		B.F.Carr, J.L.Carr			Lot 3		J. & B. Carr Collection, bequest to CNC August 2000
BIOUG02603-B09	Staphylinidae	Oxytelinae	Carpelimus elongatulus	BOLD:AAW4293	488[0n]	MG056948	Centre for Biodiversity Genomics	BIOUG02603-B09		Canada	Ontario	Wellington County	Puslinch Township	Concession 11/Hume Rd	43.537	-80.134	320	09-May-2010	-7	Paul Hebert	Temperate mixed forest	Malaise Trap			May 2-9
BIOUG24231-C01	Staphylinidae	Oxytelinae	Carpelimus elongatulus	BOLD:AAW4293	561[0n]	MG058513	Centre for Biodiversity Genomics	BIOUG24231-C01	A	Canada	Ontario	Ausable-Bayfield Conservation Authority	Clinton Conservation Area	Bayfield River, west of Front Road near bridge	43.5988	-81.5056	270	30-Jun-2015		BIObus 2015	Riparian Zone	Berlese Funnel	willow leaf litter and underlying soil|overcast and rainy|willow dominated scrubland	Ausable-Bayfield CA
BIOUG27677-F12	Staphylinidae	Oxytelinae	Carpelimus elongatulus	BOLD:AAW4293	552[3n]	MG054880	Centre for Biodiversity Genomics	BIOUG27677-F12		Canada	Ontario	Indian Point Provincial Park		Indian Point Marsh	44.6059	-78.8233	246	28-Jul-2015		BIObus 2015	Wetland	Berlese Funnel	soil|sunny, hot, & humid|meadow with braken fern and speckled alder
	Staphylinidae	Oxytelinae	Carpelimus elongatulus				Reginald Webster Insect Collection, Charters Settlement, New Brunswick			Canada	New Brunswick	Carleton county		Jackson falls	46.2257	-67.7434		22-May-2010		Reginald P. Webster			waterfall, splashing exposed bedrock adjacent to waterfall
	Staphylinidae	Oxytelinae	Carpelimus elongatulus				Reginald Webster Insect Collection, Charters Settlement, New Brunswick			Canada	New Brunswick	Charlotte County		5.2km NW of Pomeroy ridge	45.3087	-67.4362		05-Jun-2008		Reginald P. Webster			red maple swamp, in leaf litter near vernal pool
	Staphylinidae	Oxytelinae	Carpelimus elongatulus				Reginald Webster Insect Collection, Charters Settlement, New Brunswick			Canada	New Brunswick	Saint John County	Musquash		45.1837	-66.3376		07-May-2006		Reginald P. Webster
	Staphylinidae	Oxytelinae	Carpelimus elongatulus				University of Guelph Insect Collection			Canada	Ontario	Grey County		Minesing Swamp				26-Jan-2008		Adam Brunke
	Staphylinidae	Oxytelinae	Carpelimus elongatulus				University of Guelph Insect Collection	debu00305673		Canada	Ontario	Wellington County	Guelph	University Arboretum				10-Apr-2009		Adam Brunke			ex. litter
	Staphylinidae	Oxytelinae	Carpelimus elongatulus				University of Guelph Insect Collection	debu00305675		Canada	Ontario	Wellington County	Guelph	University Arboretum				10-Apr-2009		Adam Brunke			ex. litter
	Staphylinidae	Oxytelinae	Carpelimus elongatulus				Field Museum of Natural History, Chicago (N. M. Downie collection)			Canada	Quebec	Montreal	Dorval					10-Oct-1975		Claude Chantal
	Staphylinidae	Oxytelinae	Carpelimus elongatulus				Field Museum of Natural History, Chicago (N. M. Downie collection)			Canada	Quebec		Sainte-Foy					27-May-1976		Claude Chantal
BIOUG23677-G12	Staphylinidae	Paederinae	Lathrobium geminum	BOLD:AAX0181	585[0n]	MF642045	Centre for Biodiversity Genomics	BIOUG23677-G12		Canada	British Columbia	Gulf Islands National Park Reserve	North Pender Island	Roe Lake Trail	48.781	-123.301	108	22-Jun-2014	-5	BIObus 2014	Wetland	Pitfall Trap	20 Pitfall Traps|sunny|marsh adjacent to lake	Gulf Islands NP
BIOUG23784-B09	Staphylinidae	Paederinae	Lathrobium geminum	BOLD:AAX0181	579[0n]	MF638470	Centre for Biodiversity Genomics	BIOUG23784-B09	I	Canada	British Columbia	Gulf Islands National Park Reserve	North Pender Island	Roe Lake Trail	48.781	-123.301	108	22-Jun-2014	-5	BIObus 2014	Wetland	Berlese Funnel	1 Berlese funnel|sunny|marsh adjacent to lake, moss	Gulf Islands NP
BIOUG08841-C08	Staphylinidae	Paederinae	Lathrobium lineatocolle	BOLD:ACL0909	658[0n]	KR124835	Centre for Biodiversity Genomics	BIOUG08841-C08	A	Canada	Ontario	Rouge National Urban Park	Toronto Zoo		43.8223	-79.1897	136	03-May-2013	-4	L.Attard, K.Greenham	Forest	Malaise Trap	2 Malaise traps	Rouge NP
BIOUG14142-E08	Staphylinidae	Paederinae	Lathrobium lineatocolle	BOLD:ACL0909	658[0n]	KR486666	Centre for Biodiversity Genomics	BIOUG14142-E08	A	Canada	Ontario	Rouge National Urban Park	West of Glen Rouge campground		43.804	-79.146	80	09-Jun-2013	-6	BIObus 2013	Riparian Zone	Pitfall Trap	10 pitfall traps|sunny and 22C at time of collection|marsh scrub along riverside	Rouge NP
BIOUG38867-C10	Staphylinidae	Paederinae	Medon apicalis	BOLD:ACC4101	589[0n]	MN249800	Centre for Biodiversity Genomics	BIOUG38867-C10	A	Canada	Ontario	Wellington County	Guelph	Hanlon Preservation Park	43.51	-80.221		30-Jun-2018		Mikko Pentinsaari	Forest	UV Light Sheet	mixed forest
BIOUG10671-B04	Staphylinidae	Paederinae	Medon ripicola	BOLD:AAO2230	603[0n]	KR129040	Centre for Biodiversity Genomics	BIOUG10671-B04	A	Canada	Nova Scotia	Cape Breton Highlands National Park		Clyburn Valley Road, near golf course	46.6553	-60.4285	21	21-May-2013	-11	CBH staff	Forest	Malaise Trap	2 Malaise traps	Cape Breton Highlands NP
BIOUG10688-G07	Staphylinidae	Paederinae	Pseudomedon obscurellus	BOLD:AAO1043	578[0n]	KR120592	Centre for Biodiversity Genomics	BIOUG10688-G07	A	Canada	Nova Scotia	Cape Breton Highlands National Park		Clyburn Valley Road, near golf course	46.6553	-60.4285	21	24-Jun-2013	-17	CBH staff	Forest	Malaise Trap	2 Malaise traps	Cape Breton Highlands NP
BARS_2015_26_594	Staphylinidae	Pselaphinae	Bibloplectus minutissimus	BOLD:AAO0615	549[1n]	MG059400	Centre for Biodiversity Genomics		A	Canada	Ontario	Peterborough			44.318	-78.372	267	30-May-2015	-6	B. McClenaghan	farm	Malaise Trap	traps open from dawn until dusk
BIOUG35636-G09	Staphylinidae	Pselaphinae	Bibloplectus minutissimus	BOLD:AAO0615	592[0n]	MN249853	Centre for Biodiversity Genomics	ROM 2017021	A	Canada	Ontario	Markham		Sector 10	43.9371	-79.2285	237	25-Jun-2017	-1	Rouge NUP BioBlitz Volunteers	Mixed habitat	Berlese Funnel		Sector 10 (Berlese)
BIOUG34214-A01	Staphylinidae	Scydmaeninae	Scydmaenus rufus	BOLD:AAO4392	553[0n]	MN249856	Centre for Biodiversity Genomics	BIOUG34214-A01	A	Canada	Ontario	Wellington County	Guelph	Arboretum, Urban Organic Farm	43.5381	-80.222		17-Sep-2017		Mikko Pentinsaari	Mixed habitat	Free Hand	Compost heaps and mouldy hay pile	perforated
BIOUG34214-A02	Staphylinidae	Scydmaeninae	Scydmaenus rufus	BOLD:AAO4392	537[0n]	MN249818	Centre for Biodiversity Genomics	BIOUG34214-A02	A	Canada	Ontario	Wellington County	Guelph	Arboretum, Urban Organic Farm	43.5381	-80.222		17-Sep-2017		Mikko Pentinsaari	Mixed habitat	Free Hand	Compost heaps and mouldy hay pile	perforated
BIOUG34214-A03	Staphylinidae	Scydmaeninae	Scydmaenus rufus	BOLD:AAO4392	549[1n]	MN249810	Centre for Biodiversity Genomics	BIOUG34214-A03	A	Canada	Ontario	Wellington County	Guelph	Arboretum, Urban Organic Farm	43.5381	-80.222		17-Sep-2017		Mikko Pentinsaari	Mixed habitat	Free Hand	Compost heaps and mouldy hay pile	perforated
BIOUG34214-B01	Staphylinidae	Scydmaeninae	Scydmaenus rufus	BOLD:AAO4392	478[3n]	MN249802	Centre for Biodiversity Genomics	BIOUG34214-B01	A	Canada	Ontario	Wellington County	Guelph	Arboretum, Urban Organic Farm	43.5381	-80.222		17-Sep-2017		Mikko Pentinsaari	Mixed habitat	Free Hand	Compost heaps and mouldy hay pile	intact
BIOUG34214-B02	Staphylinidae	Scydmaeninae	Scydmaenus rufus	BOLD:AAO4392	564[0n]	MN249786	Centre for Biodiversity Genomics	BIOUG34214-B02	A	Canada	Ontario	Wellington County	Guelph	Arboretum, Urban Organic Farm	43.5381	-80.222		17-Sep-2017		Mikko Pentinsaari	Mixed habitat	Free Hand	Compost heaps and mouldy hay pile	intact
BIOUG34214-B03	Staphylinidae	Scydmaeninae	Scydmaenus rufus	BOLD:AAO4392	553[0n]	MN249836	Centre for Biodiversity Genomics	BIOUG34214-B03	A	Canada	Ontario	Wellington County	Guelph	Arboretum, Urban Organic Farm	43.5381	-80.222		17-Sep-2017		Mikko Pentinsaari	Mixed habitat	Free Hand	Compost heaps and mouldy hay pile	intact
BARS_2015_24_416	Staphylinidae	Scydmaeninae	Scydmoraphes minutus	BOLD:AAO3241	564[0n]	MG056507	Centre for Biodiversity Genomics		A	Canada	Ontario	Peterborough			44.271	-78.394	278	30-Jul-2015		B. McClenaghan
BIOUG10059-G05	Staphylinidae	Scydmaeninae	Scydmoraphes minutus	BOLD:AAO3241	661[0n]	KR122356	Centre for Biodiversity Genomics	BIOUG10059-G05	A	Canada	Ontario	Georgian Bay Islands National Park	Beausoleil Island	Cedar Spring Campground	44.8515	-79.8744	177	06-Aug-2013	-7	Jeff Howard	Forest	Malaise Trap	2 Malaise traps|Mixed forest	Georgian Bay Islands NP	Entire month of July missing because of bear
BARS_2015_34_336	Staphylinidae	Scydmaeninae	Stenichnus collaris	BOLD:ABA1519	585[2n]	MG060792	Centre for Biodiversity Genomics		A	Canada	Ontario	Peterborough			44.253	-78.415	262	06-Jun-2015	-6	B. McClenaghan	farm	Malaise Trap	traps open from dawn until dusk
BIOUG14249-C02	Staphylinidae	Scydmaeninae	Stenichnus collaris	BOLD:ABA1519	576[0n]	KR490921	Centre for Biodiversity Genomics	BIOUG14249-C02	A	Canada	Ontario	Rouge National Urban Park	West of Glen Rouge campground		43.804	-79.146	80	09-Jun-2013	-6	BIObus 2013	Riparian Zone	Pitfall Trap	10 pitfall traps|sunny and 22C at time of collection|marsh scrub along riverside	Rouge NP
BIOUG20431-E10	Staphylinidae	Scydmaeninae	Stenichnus collaris	BOLD:ABA1519	591[0n]	MF637905	Centre for Biodiversity Genomics	BIOUG20431-E10	A	Canada	Ontario	Rouge National Urban Park	North of Twyn Rivers Drive		43.811	-79.162	95	09-Jun-2013	-6	BIObus 2013	Grassland	Pitfall Trap	10 pitfall traps|sunny and 22C at time of collection|Meadow	Rouge NP
BIOUG05516-B11	Staphylinidae	Scydmaeninae	Stenichnus scutellaris	BOLD:AAN9916	528[0n]	KR481822	Centre for Biodiversity Genomics	BIOUG05516-B11	A	Canada	Ontario	Guelph	John McCrae Public School	EQP-CLL-581	43.5345	-80.248		03-May-2013	-11	Dylan Gordon		Malaise Trap		Guelph, John McCrae PS	Malaise 22-Apr-13 to 3-May-13
BIOUG05528-A09	Staphylinidae	Scydmaeninae	Stenichnus scutellaris	BOLD:AAN9916	573[0n]	KR487103	Centre for Biodiversity Genomics	BIOUG05528-A09	A	Canada	Ontario	Guelph	Mary Phelan Elementary School	EQP-CLL-584	43.5129	-80.246		03-May-2013	-11	Stephanie Car		Malaise Trap		Guelph, Mary Phelan ES	Malaise 22-Apr-13 to 3-May-13
BIOUG05624-B11	Staphylinidae	Scydmaeninae	Stenichnus scutellaris	BOLD:AAN9916	564[0n]	KR484819	Centre for Biodiversity Genomics	BIOUG05624-B11		Canada	Ontario	Kitchener	Grand River Collegiate Institute	EQP-CLL-527	43.457	-80.437		03-May-2013	-11	Kelli Neaven		Malaise Trap		Kitchener, Grand River Collegiate Institute	Malaise 22-Apr-13 to 03-May-13
BIOUG05648-A03	Staphylinidae	Scydmaeninae	Stenichnus scutellaris	BOLD:AAN9916	591[0n]	KR486759	Centre for Biodiversity Genomics	BIOUG05648-A03	A	Canada	Ontario	Owen Sound	West Hill Secondary School	EQP-CLL-306	44.564	-80.957		03-May-2013	-11	Melody Donald		Malaise Trap		Owen Sound, West Hill SS	Malaise 22-Apr-13 to 03-May-13
BIOUG05705-H01	Staphylinidae	Scydmaeninae	Stenichnus scutellaris	BOLD:AAN9916	555[0n]	KR484569	Centre for Biodiversity Genomics	BIOUG05705-H01	A	Canada	Ontario	Whitby	Julie Payette Public School	EQP-CLL-525	43.886	-78.934		03-May-2013	-11	Zach Turner		Malaise Trap		Whitby, Julie Payette PS	Malaise 22-Apr-13 to 03-May-13
BIOUG07966-E12	Staphylinidae	Scydmaeninae	Stenichnus scutellaris	BOLD:AAN9916	576[0n]	KR484360	Centre for Biodiversity Genomics	BIOUG07966-E12		Canada	Ontario	Rouge National Urban Park		Sector 9	43.9027	-79.213	201	15-Sep-2013		BIO Team		Pitfall Trap	5 Pitfall traps	Rouge NP
BIOUG08825-G11	Staphylinidae	Scydmaeninae	Stenichnus scutellaris	BOLD:AAN9916	594[0n]	KR122674	Centre for Biodiversity Genomics	BIOUG08825-G11	A	Canada	Ontario	Rouge National Urban Park	Toronto Zoo		43.8223	-79.1897	136	03-May-2013	-4	L.Attard, K.Greenham	Forest	Malaise Trap	2 Malaise traps	Rouge NP
BIOUG09244-E10	Staphylinidae	Scydmaeninae	Stenichnus scutellaris	BOLD:AAN9916	594[0n]	KR129293	Centre for Biodiversity Genomics	BIOUG09244-E10	A	Canada	Ontario	Rouge National Urban Park	Toronto Zoo		43.8223	-79.1897	136	18-Jun-2013	-7	L.Attard, K.Greenham	Forest	Malaise Trap	2 Malaise traps	Rouge NP
BIOUG12668-A10	Staphylinidae	Scydmaeninae	Stenichnus scutellaris	BOLD:AAN9916	588[0n]	KR485630	Centre for Biodiversity Genomics	BIOUG12668-A10	A	Canada	Ontario	Rouge National Urban Park	North of Kingston Road	Along a slope by Rouge river	43.808	-79.137	90	09-Jun-2013	-6	BIObus 2013	Forest	Pitfall Trap	10 pitfall traps|sunny and 22C at time of collection|Carolinian forest	Rouge NP
BIOUG12812-A09	Staphylinidae	Scydmaeninae	Stenichnus scutellaris	BOLD:AAN9916	576[0n]	KR486251	Centre for Biodiversity Genomics	BIOUG12812-A09	A	Canada	Ontario	Rouge National Urban Park	North of Kingston Road	Along a slope by Rouge river	43.808	-79.137	90	09-Jun-2013	-6	BIObus 2013	Forest	Pitfall Trap	10 pitfall traps|sunny and 22C at time of collection|Carolinian forest	Rouge NP
BIOUG12813-A10	Staphylinidae	Scydmaeninae	Stenichnus scutellaris	BOLD:AAN9916	591[0n]	KR491243	Centre for Biodiversity Genomics	BIOUG12813-A10		Canada	Ontario	Rouge National Urban Park	North of Kingston Road	Along a slope by Rouge river	43.808	-79.137	90	09-Jun-2013	-6	BIObus 2013	Forest	Pitfall Trap	10 pitfall traps|sunny and 22C at time of collection|Carolinian forest	Rouge NP
BIOUG14250-A10	Staphylinidae	Scydmaeninae	Stenichnus scutellaris	BOLD:AAN9916	576[0n]	KR481231	Centre for Biodiversity Genomics	BIOUG14250-A10	A	Canada	Ontario	Rouge National Urban Park	West of Glen Rouge campground		43.804	-79.146	80	09-Jun-2013	-6	BIObus 2013	Riparian Zone	Pitfall Trap	10 pitfall traps|sunny and 22C at time of collection|marsh scrub along riverside	Rouge NP
BIOUG14250-B02	Staphylinidae	Scydmaeninae	Stenichnus scutellaris	BOLD:AAN9916	564[0n]	KR484279	Centre for Biodiversity Genomics	BIOUG14250-B02	A	Canada	Ontario	Rouge National Urban Park	West of Glen Rouge campground		43.804	-79.146	80	09-Jun-2013	-6	BIObus 2013	Riparian Zone	Pitfall Trap	10 pitfall traps|sunny and 22C at time of collection|marsh scrub along riverside	Rouge NP
BIOUG20431-C08	Staphylinidae	Scydmaeninae	Stenichnus scutellaris	BOLD:AAN9916	564[0n]	MF634820	Centre for Biodiversity Genomics	BIOUG20431-C08	A	Canada	Ontario	Rouge National Urban Park	North of Twyn Rivers Drive		43.811	-79.162	95	09-Jun-2013	-6	BIObus 2013	Grassland	Pitfall Trap	10 pitfall traps|sunny and 22C at time of collection|Meadow	Rouge NP
BIOUG20431-H01	Staphylinidae	Scydmaeninae	Stenichnus scutellaris	BOLD:AAN9916	591[0n]	MF641878	Centre for Biodiversity Genomics	BIOUG20431-H01	A	Canada	Ontario	Rouge National Urban Park	North of Twyn Rivers Drive		43.811	-79.162	95	09-Jun-2013	-6	BIObus 2013	Grassland	Pitfall Trap	10 pitfall traps|sunny and 22C at time of collection|Meadow	Rouge NP
BIOUG21769-D10	Staphylinidae	Scydmaeninae	Stenichnus scutellaris	BOLD:AAN9916	648[0n]	KT615495	Centre for Biodiversity Genomics	BIOUG21769-D10	A	Canada	Ontario	Cambridge	rare Charitable Research Reserve	Indian Woods, forest edge	43.3736	-80.3652	304	07-May-2015	-8	BIO Collections Staff	Mixed habitat	Malaise Trap
BIOUG22296-G02	Staphylinidae	Scydmaeninae	Stenichnus scutellaris	BOLD:AAN9916	579[0n]	KT617727	Centre for Biodiversity Genomics	BIOUG22296-G02	A	Canada	Ontario	Cambridge	rare Charitable Research Reserve	Indian Woods, forest edge	43.3736	-80.3652	304	14-May-2015	-7	BIO Collections Staff	Mixed habitat	Malaise Trap
BIOUG22296-H11	Staphylinidae	Scydmaeninae	Stenichnus scutellaris	BOLD:AAN9916	576[0n]	KT614434	Centre for Biodiversity Genomics	BIOUG22296-H11	A	Canada	Ontario	Cambridge	rare Charitable Research Reserve	Indian Woods, forest edge	43.3736	-80.3652	304	14-May-2015	-7	BIO Collections Staff	Mixed habitat	Malaise Trap
BIOUG22354-B11	Staphylinidae	Scydmaeninae	Stenichnus scutellaris	BOLD:AAN9916	579[0n]	KT614111	Centre for Biodiversity Genomics	BIOUG22354-B11	A	Canada	Ontario	Cambridge	rare Charitable Research Reserve	Indian Woods, forest edge	43.3736	-80.3652	304	14-May-2015	-7	BIO Collections Staff	Mixed habitat	Malaise Trap
BIOUG23418-C09	Staphylinidae	Scydmaeninae	Stenichnus scutellaris	BOLD:AAN9916	582[0n]	MG058310	Centre for Biodiversity Genomics	BIOUG23418-C09	A	Canada	Ontario	Cambridge	rare Charitable Research Reserve	Preston Flats, grassy wetland	43.3908	-80.3747	270	01-Jun-2015	-7	BIO Collections Staff	Wetland	Berlese Funnel	1 Berlese Funnel (1), grass and root base|overcast|roadside grassy field with small bog
BIOUG23944-E04	Staphylinidae	Scydmaeninae	Stenichnus scutellaris	BOLD:AAN9916	591[0n]	MG062036	Centre for Biodiversity Genomics	BIOUG23944-E04	A	Canada	Ontario	Cambridge	rare Charitable Research Reserve	Preston Flats, grassy wetland	43.3908	-80.3747	270	31-May-2015	-6	BIO Collections Staff	Wetland	Pan Trap	10 Pan Traps|heavy rainfall, multiple pans overflowed|roadside grassy field with small bog, cattails and bulrushes
BIOUG24291-B01	Staphylinidae	Scydmaeninae	Stenichnus scutellaris	BOLD:AAN9916	579[1n]	MG062382	Centre for Biodiversity Genomics	BIOUG24291-B01	A	Canada	Ontario	Cambridge	rare Charitable Research Reserve	Preston Flats, grassy wetland	43.3908	-80.3747	270	31-May-2015	-6	BIO Collections Staff	Wetland	Pitfall Trap	20 Pitfall Traps|heavy rainfall|roadside grassy field with small bog, cattails and bulrushes
BIOUG24292-B04	Staphylinidae	Scydmaeninae	Stenichnus scutellaris	BOLD:AAN9916	588[0n]	MG061602	Centre for Biodiversity Genomics	BIOUG24292-B04	A	Canada	Ontario	Cambridge	rare Charitable Research Reserve	Preston Flats, grassy wetland	43.3908	-80.3747	270	31-May-2015	-6	BIO Collections Staff	Wetland	Pitfall Trap	20 Pitfall Traps|heavy rainfall|roadside grassy field with small bog, cattails and bulrushes
BIOUG24292-B05	Staphylinidae	Scydmaeninae	Stenichnus scutellaris	BOLD:AAN9916	552[0n]	MG055409	Centre for Biodiversity Genomics	BIOUG24292-B05	A	Canada	Ontario	Cambridge	rare Charitable Research Reserve	Preston Flats, grassy wetland	43.3908	-80.3747	270	31-May-2015	-6	BIO Collections Staff	Wetland	Pitfall Trap	20 Pitfall Traps|heavy rainfall|roadside grassy field with small bog, cattails and bulrushes
BIOUG27525-A02	Staphylinidae	Scydmaeninae	Stenichnus scutellaris	BOLD:AAN9916	591[0n]	MG059855	Centre for Biodiversity Genomics	BIOUG27525-A02	A	Canada	Ontario	Mississauga	CRH Canada, 2391 Lakeshore Rd W	Site 1	43.488	-79.616	86	17-Sep-2015	-2	BIO Collections Staff	Grassland	Intercept Trap	1 Intercept Trap|sunny, hot and humid|by lake, goldenrod, milkweed
BIOUG27525-A03	Staphylinidae	Scydmaeninae	Stenichnus scutellaris	BOLD:AAN9916	582[0n]	MG061558	Centre for Biodiversity Genomics	BIOUG27525-A03	A	Canada	Ontario	Mississauga	CRH Canada, 2391 Lakeshore Rd W	Site 1	43.488	-79.616	86	17-Sep-2015	-2	BIO Collections Staff	Grassland	Intercept Trap	1 Intercept Trap|sunny, hot and humid|by lake, goldenrod, milkweed
BIOUG27525-A05	Staphylinidae	Scydmaeninae	Stenichnus scutellaris	BOLD:AAN9916	546[1n]	MG057982	Centre for Biodiversity Genomics	BIOUG27525-A05	A	Canada	Ontario	Mississauga	CRH Canada, 2391 Lakeshore Rd W	Site 1	43.488	-79.616	86	17-Sep-2015	-2	BIO Collections Staff	Grassland	Intercept Trap	1 Intercept Trap|sunny, hot and humid|by lake, goldenrod, milkweed
BIOUG30552-E08	Staphylinidae	Scydmaeninae	Stenichnus scutellaris	BOLD:AAN9916	658[0n]	MN249775	Centre for Biodiversity Genomics	BIOUG30552-E08	A	Canada	Ontario	Cambridge	rare Charitable Research Reserve	Woodland Trail, alvar	43.3792	-80.3456	288	14-May-2015	-7	BIO Collections	Forest	Malaise Trap
BIOUG30558-D09	Staphylinidae	Scydmaeninae	Stenichnus scutellaris	BOLD:AAN9916	658[0n]	MN249784	Centre for Biodiversity Genomics	BIOUG30558-D09	A	Canada	Ontario	Cambridge	rare Charitable Research Reserve	Woodland Trail, alvar	43.3792	-80.3456	288	14-May-2015	-7	BIO Collections	Forest	Malaise Trap
BIOUG33030-E02	Staphylinidae	Scydmaeninae	Stenichnus scutellaris	BOLD:AAN9916	658[0n]	MN249862	Centre for Biodiversity Genomics	BIOUG33030-E02	A	Canada	Ontario	Warsaw	Ferris Provincial Park		44.2829	-77.7963	131	23-May-2014	-18	CBG Collections Staff	Mixed habitat	Malaise trap	cedar, balsam fir, grassland combination	SEQUELBIN-1086|Ferris PP|Reads:5
BIOUG33358-B11	Staphylinidae	Scydmaeninae	Stenichnus scutellaris	BOLD:AAN9916	636[0n]	MN249812	Centre for Biodiversity Genomics	BIOUG33358-B11	A	Canada	Ontario	Wellington County	Guelph	Hanlon Preservation Park	43.5098	-80.2213		22-Apr-2017		Mikko Pentinsaari	Forest	Free Hand	mixed forest
BIOUG33358-E09	Staphylinidae	Scydmaeninae	Stenichnus scutellaris	BOLD:AAN9916	591[0n]	MN249828	Centre for Biodiversity Genomics	BIOUG33358-E09	A	Canada	Ontario	Wellington County	Guelph	Arboretum nature reserve	43.537	-80.207		13-May-2017		Mikko Pentinsaari	Forest	Free Hand	mixed forest, in dead wood
BIOUG34207-D07	Staphylinidae	Scydmaeninae	Stenichnus scutellaris	BOLD:AAN9916	585[0n]	MN249822	Centre for Biodiversity Genomics	BIOUG34207-D07	A	Canada	Ontario	Durham Regional Municipality	Rouge National Urban Park	BioBlitz 2017 Sector 14 North	43.984	-79.161		24-Jun-2017		Mikko Pentinsaari, Gergin Blagoev	Forest	Free Hand	mixed forest, small stream
BIOUG34960-C12	Staphylinidae	Scydmaeninae	Stenichnus scutellaris	BOLD:AAN9916	591[0n]	MN249817	Centre for Biodiversity Genomics	BIOUG34960-C12	A	Canada	Ontario	Cambridge	rare Charitable Research Reserve	Alvar cliffs forest (site2)	43.3776	-80.3405	282	15-Jul-2017		Gergin Blagoev	Forest		sifting leaves litter	rare Charitable Research Reserve
BIOUG34960-H09	Staphylinidae	Scydmaeninae	Stenichnus scutellaris	BOLD:AAN9916	591[0n]	MN249835	Centre for Biodiversity Genomics	BIOUG34960-H09	A	Canada	Ontario	Cambridge	rare Charitable Research Reserve	Alvar cliffs forest (site2)	43.3776	-80.3405	282	15-Jul-2017		Gergin Blagoev	Forest		sifting leaves litter	rare Charitable Research Reserve
BIOUG34961-C03	Staphylinidae	Scydmaeninae	Stenichnus scutellaris	BOLD:AAN9916	591[0n]	MN249833	Centre for Biodiversity Genomics	BIOUG34961-C03	A	Canada	Ontario	Cambridge	rare Charitable Research Reserve	Indian Woods (site 3)	43.3742	-80.366	302	15-Jul-2017		Gergin Blagoev	Forest		sifting leaves litter	rare Charitable Research Reserve
BIOUG34961-D11	Staphylinidae	Scydmaeninae	Stenichnus scutellaris	BOLD:AAN9916	592[0n]	MN249764	Centre for Biodiversity Genomics	BIOUG34961-D11	A	Canada	Ontario	Cambridge	rare Charitable Research Reserve	Indian Woods (site 3)	43.3742	-80.366	302	15-Jul-2017		Gergin Blagoev	Forest		sifting leaves litter	rare Charitable Research Reserve
BIOUG34961-D12	Staphylinidae	Scydmaeninae	Stenichnus scutellaris	BOLD:AAN9916	591[0n]	MN249820	Centre for Biodiversity Genomics	BIOUG34961-D12	A	Canada	Ontario	Cambridge	rare Charitable Research Reserve	Indian Woods (site 3)	43.3742	-80.366	302	15-Jul-2017		Gergin Blagoev	Forest		sifting leaves litter	rare Charitable Research Reserve
BIOUG34961-E01	Staphylinidae	Scydmaeninae	Stenichnus scutellaris	BOLD:AAN9916	591[0n]	MN249821	Centre for Biodiversity Genomics	BIOUG34961-E01	A	Canada	Ontario	Cambridge	rare Charitable Research Reserve	Indian Woods (site 3)	43.3742	-80.366	302	15-Jul-2017		Gergin Blagoev	Forest		sifting leaves litter	rare Charitable Research Reserve
BIOUG35507-B11	Staphylinidae	Scydmaeninae	Stenichnus scutellaris	BOLD:AAN9916	592[0n]	MN249762	Centre for Biodiversity Genomics	BIOUG35507-B11		Canada	Ontario	Cambridge	rare Charitable Research Reserve	Indian Woods	43.3742	-80.366	302	15-Jul-2017		CBG Soil Collecting Team	Forest	Berlese Funnel	approximately 30-40 metre transects with decomposition layer and leaf litter collected and sifted in litter reducers	rare Charitable Research Reserve
BIOUG35507-D11	Staphylinidae	Scydmaeninae	Stenichnus scutellaris	BOLD:AAN9916	591[0n]	MN249868	Centre for Biodiversity Genomics	BIOUG35507-D11		Canada	Ontario	Cambridge	rare Charitable Research Reserve	Indian Woods	43.3742	-80.366	302	15-Jul-2017		CBG Soil Collecting Team	Forest	Berlese Funnel	approximately 30-40 metre transects with decomposition layer and leaf litter collected and sifted in litter reducers	rare Charitable Research Reserve
BIOUG35507-F08	Staphylinidae	Scydmaeninae	Stenichnus scutellaris	BOLD:AAN9916	589[0n]	MN249771	Centre for Biodiversity Genomics	BIOUG35507-F08	A	Canada	Ontario	Cambridge	rare Charitable Research Reserve	Indian Woods	43.3742	-80.366	302	15-Jul-2017		CBG Soil Collecting Team	Forest	Berlese Funnel	approximately 30-40 metre transects with decomposition layer and leaf litter collected and sifted in litter reducers	rare Charitable Research Reserve
BIOUG35508-A09	Staphylinidae	Scydmaeninae	Stenichnus scutellaris	BOLD:AAN9916	592[0n]	MN249811	Centre for Biodiversity Genomics	BIOUG35508-A09		Canada	Ontario	Cambridge	rare Charitable Research Reserve	Indian Woods	43.3742	-80.366	302	15-Jul-2017		CBG Soil Collecting Team	Forest	Berlese Funnel	approximately 30-40 metre transects with decomposition layer and leaf litter collected and sifted in litter reducers	rare Charitable Research Reserve
BIOUG35508-C11	Staphylinidae	Scydmaeninae	Stenichnus scutellaris	BOLD:AAN9916	592[0n]	MN249768	Centre for Biodiversity Genomics	BIOUG35508-C11	A	Canada	Ontario	Cambridge	rare Charitable Research Reserve	Preston Flats	43.3833	-80.3714	271	15-Jul-2017		CBG Soil Collecting Team	Grassland	Berlese Funnel	approximately 30-40 metre transects with decomposition layer and leaf litter collected and sifted in litter reducers, some samples taken near wooded area in Grassland	rare Charitable Research Reserve
BIOUG35508-F09	Staphylinidae	Scydmaeninae	Stenichnus scutellaris	BOLD:AAN9916	591[0n]	MN249834	Centre for Biodiversity Genomics	BIOUG35508-F09		Canada	Ontario	Cambridge	rare Charitable Research Reserve	Preston Flats	43.3833	-80.3714	271	15-Jul-2017		CBG Soil Collecting Team	Grassland	Free Hand	galls	rare Charitable Research Reserve
BIOUG35509-A07	Staphylinidae	Scydmaeninae	Stenichnus scutellaris	BOLD:AAN9916	592[0n]	MN249796	Centre for Biodiversity Genomics	BIOUG35509-A07		Canada	Ontario	Cambridge	rare Charitable Research Reserve	Alvars	43.3785	-80.3427	280	15-Jul-2017		CBG Soil Collecting Team	Forest	Berlese Funnel	approximately 30-40 metre transects with decomposition layer and leaf litter collected and sifted in litter reducers	rare Charitable Research Reserve
BIOUG35509-A09	Staphylinidae	Scydmaeninae	Stenichnus scutellaris	BOLD:AAN9916	592[0n]	MN249831	Centre for Biodiversity Genomics	BIOUG35509-A09		Canada	Ontario	Cambridge	rare Charitable Research Reserve	Alvars	43.3785	-80.3427	280	15-Jul-2017		CBG Soil Collecting Team	Forest	Berlese Funnel	approximately 30-40 metre transects with decomposition layer and leaf litter collected and sifted in litter reducers	rare Charitable Research Reserve
BIOUG35509-A12	Staphylinidae	Scydmaeninae	Stenichnus scutellaris	BOLD:AAN9916	592[0n]	MN249847	Centre for Biodiversity Genomics	BIOUG35509-A12		Canada	Ontario	Cambridge	rare Charitable Research Reserve	Alvars	43.3785	-80.3427	280	15-Jul-2017		CBG Soil Collecting Team	Forest	Berlese Funnel	approximately 30-40 metre transects with decomposition layer and leaf litter collected and sifted in litter reducers	rare Charitable Research Reserve
BIOUG35638-F11	Staphylinidae	Scydmaeninae	Stenichnus scutellaris	BOLD:AAN9916	589[0n]	MN249790	Centre for Biodiversity Genomics	ROM 2017045	A	Canada	Ontario	Pickering		Sector 13	43.9644	-79.1817	246	25-Jun-2017	-1	Rouge NUP BioBlitz Volunteers	Mixed habitat	Berlese Funnel		Sector 13 (Berlese)
BIOUG16109-A07	Staphylinidae	Tachyporinae	Mycetoporus reichei	BOLD:ABW4933	537[0n]	KR490899	Centre for Biodiversity Genomics	BIOUG16109-A07		Canada	Ontario	Orangeville	Westside Secondary School	EQP-CLL-636	43.906	-80.124	469	03-Oct-2014	-11	Shannon Kelly		Malaise Trap		Orangeville, Westside Secondary School
BIOUG34891-C07	Staphylinidae	Tachyporinae	Mycetoporus reichei	BOLD:ABW4933	658[0n]	MN249860	Centre for Biodiversity Genomics	BIOUG34891-C07	A	Canada	Ontario	Owen Sound	Bayview Escarpment Provincial Park		44.6337	-80.6983	319	04-Sep-2014	-14	CBG Collections Staff	Grassland	Malaise trap		SEQUELBIN-2211|Bayview Escarpment PP|Read:5
BIOUG01140-G09	Staphylinidae	Tachyporinae	Tachyporus atriceps	BOLD:ACL8080	658[0n]	KR486784	Centre for Biodiversity Genomics	BIOUG01140-G09	A	Canada	Ontario	Wellington County	Puslinch Township	Concession 11/Hume Rd	43.537	-80.134	320	27-Sep-2010	-8	Paul Hebert	Temperate mixed forest	Malaise Trap			Sep 19-27
BIOUG01148-A07	Staphylinidae	Tachyporinae	Tachyporus atriceps	BOLD:ABX2484	658[1n]	KR490337	Centre for Biodiversity Genomics	BIOUG01148-A07	A	Canada	Ontario	Wellington County	Puslinch Township	Concession 11/Hume Rd	43.537	-80.134	320	31-Oct-2010	-7	Paul Hebert	Temperate mixed forest	Malaise Trap			Oct 24-31
BIOUG01309-G02	Staphylinidae	Tachyporinae	Tachyporus atriceps	BOLD:ABX2484	658[0n]	KR485590	Centre for Biodiversity Genomics	BIOUG01309-G02	A	Canada	Ontario	Wellington County	Puslinch Township	Concession 11/Hume Rd	43.537	-80.134	320	27-Sep-2010	-8	Paul Hebert	Temperate mixed forest	Malaise Trap			Sep 19-27
BIOUG08044-F10	Staphylinidae	Tachyporinae	Tachyporus atriceps	BOLD:ABX2484	576[0n]	KR490642	Centre for Biodiversity Genomics	BIOUG08044-F10		Canada	Ontario	Rouge National Urban Park		Sector 9	43.9027	-79.213	201	15-Sep-2013		BIO Team		Berlese Funnel		Rouge NP
BIOUG08642-E01	Staphylinidae	Tachyporinae	Tachyporus atriceps	BOLD:ABX2484	603[0n]	KR488231	Centre for Biodiversity Genomics	BIOUG08642-E01		Canada	Ontario	Guelph	John F. Ross Collegiate & Vocational Institute	EQP-CLL-524	43.562	-80.247	329	04-Oct-2013	-11	M.Neerhof, S.Lipskie		Malaise Trap		Guelph, John F. Ross C.V.I.	Collected from 23-Sept-13 to 27-Sept-35
BIOUG08642-E06	Staphylinidae	Tachyporinae	Tachyporus atriceps	BOLD:ABX2484	594[0n]	KR481299	Centre for Biodiversity Genomics	BIOUG08642-E06		Canada	Ontario	Guelph	John F. Ross Collegiate & Vocational Institute	EQP-CLL-524	43.562	-80.247	329	04-Oct-2013	-11	M.Neerhof, S.Lipskie		Malaise Trap		Guelph, John F. Ross C.V.I.	Collected from 23-Sept-13 to 27-Sept-40
BIOUG10534-H02	Staphylinidae	Tachyporinae	Tachyporus atriceps	BOLD:ABX2484	591[0n]	KR126178	Centre for Biodiversity Genomics	BIOUG10534-H02	A	Canada	Nova Scotia	Cape Breton Highlands National Park		Clyburn Valley Road, near golf course	46.6553	-60.4285	21	20-Sep-2013	-7	C.D`Orsay, C.Englehart	Forest	Malaise Trap	2 Malaise traps	Cape Breton Highlands NP
BIOUG10570-H05	Staphylinidae	Tachyporinae	Tachyporus atriceps	BOLD:ABX2484	591[0n]	KR127005	Centre for Biodiversity Genomics	BIOUG10570-H05		Canada	Prince Edward Island	Prince Edward Island National Park	Woodland Trail / Long Point		46.4123	-63.085	6	18-Sep-2013	-7	Paul Ayles	Forest	Malaise Trap	2 Malaise traps|late successional red maple stand	Prince Edward Island NP
BIOUG11070-D02	Staphylinidae	Tachyporinae	Tachyporus atriceps	BOLD:ABX2484	569[0n]	KR126684	Centre for Biodiversity Genomics	BIOUG11070-D02	A	Canada	Quebec	Forillon National Park		trail off of park compound (i.e. operation centre), 1501 boul. Forillon	48.857	-64.376	135	23-Sep-2013	-7	Steve Pronovost	Forest	Malaise Trap	2 Malaise traps|mixed forest (spruce, poplar)	Forillon NP
BIOUG11070-E09	Staphylinidae	Tachyporinae	Tachyporus atriceps	BOLD:ABX2484	531[0n]	KR125718	Centre for Biodiversity Genomics	BIOUG11070-E09	A	Canada	Quebec	Forillon National Park		trail off of park compound (i.e. operation centre), 1501 boul. Forillon	48.857	-64.376	135	23-Sep-2013	-7	Steve Pronovost	Forest	Malaise Trap	2 Malaise traps|mixed forest (spruce, poplar)	Forillon NP
BIOUG12817-B12	Staphylinidae	Tachyporinae	Tachyporus atriceps	BOLD:ABX2484	579[0n]	KR481707	Centre for Biodiversity Genomics	BIOUG12817-B12	A	Canada	Ontario	Rouge National Urban Park	North of Kingston Road	Along a slope by Rouge river	43.808	-79.137	90	09-Jun-2013	-6	BIObus 2013	Forest	Pitfall Trap	10 pitfall traps|sunny and 22C at time of collection|Carolinian forest	Rouge NP
BIOUG13986-E02	Staphylinidae	Tachyporinae	Tachyporus atriceps	BOLD:ABX2484	588[0n]	KR480150	Centre for Biodiversity Genomics	BIOUG13986-E02	A	Canada	Ontario	Rouge National Urban Park	West of Glen Rouge campground		43.804	-79.146	80	09-Jun-2013	-6	BIObus 2013	Riparian Zone	Pitfall Trap	10 pitfall traps|sunny and 22C at time of collection|marsh scrub along riverside	Rouge NP
BIOUG14252-D04	Staphylinidae	Tachyporinae	Tachyporus atriceps	BOLD:ABX2484	588[0n]	KR485642	Centre for Biodiversity Genomics	BIOUG14252-D04	I	Canada	Ontario	Rouge National Urban Park	West of Glen Rouge campground		43.804	-79.146	80	09-Jun-2013	-6	BIObus 2013	Riparian Zone	Pitfall Trap	10 pitfall traps|sunny and 22C at time of collection|marsh scrub along riverside	Rouge NP
BIOUG16025-B03	Staphylinidae	Tachyporinae	Tachyporus atriceps	BOLD:ABX2484	589[0n]	KR484304	Centre for Biodiversity Genomics	BIOUG16025-B03	A	Canada	Ontario	Guelph	St. Ignatius of Loyola Catholic ES	EQP-CLL-575	43.516	-80.18	338	03-Oct-2014	-11	Vincent Campolongo		Malaise Trap		Guelph, St. Ignatius of Loyola Catholic ES
BIOUG16074-C07	Staphylinidae	Tachyporinae	Tachyporus atriceps	BOLD:ABX2484	555[0n]	KR485863	Centre for Biodiversity Genomics	BIOUG16074-C07	A	Canada	Ontario	Cambridge	Monsignor Doyle Catholic SS	EQP-CLL-605	43.341	-80.297	288	03-Oct-2014	-11	Grace Mchaina		Malaise Trap		Cambridge, Monsignor Doyle Catholic SS
BIOUG16074-C11	Staphylinidae	Tachyporinae	Tachyporus atriceps	BOLD:ABX2484	607[1n]	KR488361	Centre for Biodiversity Genomics	BIOUG16074-C11	A	Canada	Ontario	Cambridge	Monsignor Doyle Catholic SS	EQP-CLL-605	43.341	-80.297	288	03-Oct-2014	-11	Grace Mchaina		Malaise Trap		Cambridge, Monsignor Doyle Catholic SS
BIOUG16137-H02	Staphylinidae	Tachyporinae	Tachyporus atriceps	BOLD:ABX2484	588[0n]	KR480797	Centre for Biodiversity Genomics	BIOUG16137-H02		Canada	New Brunswick	Florenceville-Bristol	Carleton North HS	EQP-CLL-553	46.468	-67.578	91	03-Oct-2014	-11	Philip Davis		Malaise Trap		Florenceville-Bristol, Carleton North HS
BIOUG16137-H05	Staphylinidae	Tachyporinae	Tachyporus atriceps	BOLD:ABX2484	588[0n]	KR489036	Centre for Biodiversity Genomics	BIOUG16137-H05		Canada	New Brunswick	Florenceville-Bristol	Carleton North HS	EQP-CLL-553	46.468	-67.578	91	03-Oct-2014	-11	Philip Davis		Malaise Trap		Florenceville-Bristol, Carleton North HS
BIOUG16137-H06	Staphylinidae	Tachyporinae	Tachyporus atriceps	BOLD:ABX2484	588[0n]	KR485652	Centre for Biodiversity Genomics	BIOUG16137-H06		Canada	New Brunswick	Florenceville-Bristol	Carleton North HS	EQP-CLL-553	46.468	-67.578	91	03-Oct-2014	-11	Philip Davis		Malaise Trap		Florenceville-Bristol, Carleton North HS
BIOUG17320-B04	Staphylinidae	Tachyporinae	Tachyporus atriceps	BOLD:ABX2484	658[0n]	KR482030	Centre for Biodiversity Genomics	BIOUG17320-B04	A	Canada	Ontario	Wellington County	Guelph	University of Guelph, BIO & Arboretum properties	43.533	-80.227	340	29-Sep-2014	-3	BIO Collections Staff	Mixed habitat	Sweep net	Collected at BIO property on September 26, collected at Arboretum on Sep 29	Freezer
BIOUG20431-A03	Staphylinidae	Tachyporinae	Tachyporus atriceps	BOLD:ABX2484	567[0n]	MF641270	Centre for Biodiversity Genomics	BIOUG20431-A03	A	Canada	Ontario	Rouge National Urban Park	North of Twyn Rivers Drive		43.811	-79.162	95	09-Jun-2013	-6	BIObus 2013	Grassland	Pitfall Trap	10 pitfall traps|sunny and 22C at time of collection|Meadow	Rouge NP
BIOUG20431-B04	Staphylinidae	Tachyporinae	Tachyporus atriceps	BOLD:ABX2484	588[0n]	MF639156	Centre for Biodiversity Genomics	BIOUG20431-B04	A	Canada	Ontario	Rouge National Urban Park	North of Twyn Rivers Drive		43.811	-79.162	95	09-Jun-2013	-6	BIObus 2013	Grassland	Pitfall Trap	10 pitfall traps|sunny and 22C at time of collection|Meadow	Rouge NP
BIOUG20431-C04	Staphylinidae	Tachyporinae	Tachyporus atriceps	BOLD:ABX2484	588[0n]	MF635278	Centre for Biodiversity Genomics	BIOUG20431-C04	A	Canada	Ontario	Rouge National Urban Park	North of Twyn Rivers Drive		43.811	-79.162	95	09-Jun-2013	-6	BIObus 2013	Grassland	Pitfall Trap	10 pitfall traps|sunny and 22C at time of collection|Meadow	Rouge NP
BIOUG20431-C12	Staphylinidae	Tachyporinae	Tachyporus atriceps	BOLD:ABX2484	576[0n]	MF640278	Centre for Biodiversity Genomics	BIOUG20431-C12	A	Canada	Ontario	Rouge National Urban Park	North of Twyn Rivers Drive		43.811	-79.162	95	09-Jun-2013	-6	BIObus 2013	Grassland	Pitfall Trap	10 pitfall traps|sunny and 22C at time of collection|Meadow	Rouge NP
BIOUG20431-F10	Staphylinidae	Tachyporinae	Tachyporus atriceps	BOLD:ABX2484	594[0n]	MF634699	Centre for Biodiversity Genomics	BIOUG20431-F10	A	Canada	Ontario	Rouge National Urban Park	North of Twyn Rivers Drive		43.811	-79.162	95	09-Jun-2013	-6	BIObus 2013	Grassland	Pitfall Trap	10 pitfall traps|sunny and 22C at time of collection|Meadow	Rouge NP
BIOUG20431-F11	Staphylinidae	Tachyporinae	Tachyporus atriceps	BOLD:ABX2484	576[0n]	MF638009	Centre for Biodiversity Genomics	BIOUG20431-F11	A	Canada	Ontario	Rouge National Urban Park	North of Twyn Rivers Drive		43.811	-79.162	95	09-Jun-2013	-6	BIObus 2013	Grassland	Pitfall Trap	10 pitfall traps|sunny and 22C at time of collection|Meadow	Rouge NP
BIOUG20431-F12	Staphylinidae	Tachyporinae	Tachyporus atriceps	BOLD:ABX2484	576[0n]	MF636976	Centre for Biodiversity Genomics	BIOUG20431-F12	A	Canada	Ontario	Rouge National Urban Park	North of Twyn Rivers Drive		43.811	-79.162	95	09-Jun-2013	-6	BIObus 2013	Grassland	Pitfall Trap	10 pitfall traps|sunny and 22C at time of collection|Meadow	Rouge NP
BIOUG20566-C06	Staphylinidae	Tachyporinae	Tachyporus atriceps	BOLD:ABX2484	588[0n]	KT616984	Centre for Biodiversity Genomics	BIOUG20566-C06	I	Canada	Ontario	Cambridge	rare Charitable Research Reserve	Blair Flats, unburned prairie	43.3854	-80.369	264	01-May-2015	-7	BIO Collections Staff	Grassland	Berlese Funnel	soil
BIOUG20566-C07	Staphylinidae	Tachyporinae	Tachyporus atriceps	BOLD:ABX2484	564[0n]	KT614523	Centre for Biodiversity Genomics	BIOUG20566-C07	I	Canada	Ontario	Cambridge	rare Charitable Research Reserve	Blair Flats, unburned prairie	43.3854	-80.369	264	01-May-2015	-7	BIO Collections Staff	Grassland	Berlese Funnel	soil
BIOUG20566-C08	Staphylinidae	Tachyporinae	Tachyporus atriceps	BOLD:ABX2484	558[0n]	KT615754	Centre for Biodiversity Genomics	BIOUG20566-C08	I	Canada	Ontario	Cambridge	rare Charitable Research Reserve	Blair Flats, unburned prairie	43.3854	-80.369	264	01-May-2015	-7	BIO Collections Staff	Grassland	Berlese Funnel	soil
BIOUG20566-D05	Staphylinidae	Tachyporinae	Tachyporus atriceps	BOLD:ABX2484	588[0n]	KT617984	Centre for Biodiversity Genomics	BIOUG20566-D05	I	Canada	Ontario	Cambridge	rare Charitable Research Reserve	Blair Flats, unburned prairie	43.3854	-80.369	264	01-May-2015	-7	BIO Collections Staff	Grassland	Berlese Funnel	soil
BIOUG20572-F02	Staphylinidae	Tachyporinae	Tachyporus atriceps	BOLD:ABX2484	588[0n]	KT617839	Centre for Biodiversity Genomics	BIOUG20572-F02	I	Canada	Ontario	Cambridge	rare Charitable Research Reserve	Woodland Trail, alvar	43.3792	-80.3456	288	01-May-2015	-7	BIO Collections Staff	Forest	Berlese Funnel	soil
BIOUG20657-A01	Staphylinidae	Tachyporinae	Tachyporus atriceps	BOLD:ABX2484	576[1n]	MF637434	Centre for Biodiversity Genomics	BIOUG20657-A01	A	Canada	Ontario	Rouge National Urban Park	North of Twyn Rivers Drive		43.811	-79.162	95	09-Jun-2013	-6	BIObus 2013	Grassland	Pitfall Trap	10 pitfall traps|sunny and 22C at time of collection|Meadow	Rouge NP
BIOUG20657-A05	Staphylinidae	Tachyporinae	Tachyporus atriceps	BOLD:ABX2484	588[0n]	MF636908	Centre for Biodiversity Genomics	BIOUG20657-A05	A	Canada	Ontario	Rouge National Urban Park	North of Twyn Rivers Drive		43.811	-79.162	95	09-Jun-2013	-6	BIObus 2013	Grassland	Pitfall Trap	10 pitfall traps|sunny and 22C at time of collection|Meadow	Rouge NP
BIOUG20659-D07	Staphylinidae	Tachyporinae	Tachyporus atriceps	BOLD:ABX2484	564[0n]	MF641390	Centre for Biodiversity Genomics	BIOUG20659-D07	I	Canada	Ontario	Rouge National Urban Park	North of Twyn Rivers Drive		43.811	-79.162	95	09-Jun-2013	-6	BIObus 2013	Grassland	Pitfall Trap	10 pitfall traps|sunny and 22C at time of collection|Meadow	Rouge NP
BIOUG21885-A10	Staphylinidae	Tachyporinae	Tachyporus atriceps	BOLD:ABX2484	576[0n]	KT618084	Centre for Biodiversity Genomics	BIOUG21885-A10	I	Canada	Ontario	Cambridge	rare Charitable Research Reserve	Sparrow Field, grassland	43.3705	-80.3641	312	01-May-2015	-7	BIO Collections Staff	Grassland	Berlese Funnel	moss and soil
BIOUG21885-A11	Staphylinidae	Tachyporinae	Tachyporus atriceps	BOLD:ABX2484	579[0n]	KT617838	Centre for Biodiversity Genomics	BIOUG21885-A11	I	Canada	Ontario	Cambridge	rare Charitable Research Reserve	Sparrow Field, grassland	43.3705	-80.3641	312	01-May-2015	-7	BIO Collections Staff	Grassland	Berlese Funnel	moss and soil
BIOUG21885-A12	Staphylinidae	Tachyporinae	Tachyporus atriceps	BOLD:ABX2484	567[0n]	KT616338	Centre for Biodiversity Genomics	BIOUG21885-A12	I	Canada	Ontario	Cambridge	rare Charitable Research Reserve	Sparrow Field, grassland	43.3705	-80.3641	312	01-May-2015	-7	BIO Collections Staff	Grassland	Berlese Funnel	moss and soil
BIOUG21885-B01	Staphylinidae	Tachyporinae	Tachyporus atriceps	BOLD:ABX2484	588[0n]	KT615713	Centre for Biodiversity Genomics	BIOUG21885-B01	I	Canada	Ontario	Cambridge	rare Charitable Research Reserve	Sparrow Field, grassland	43.3705	-80.3641	312	01-May-2015	-7	BIO Collections Staff	Grassland	Berlese Funnel	moss and soil
BIOUG21885-B02	Staphylinidae	Tachyporinae	Tachyporus atriceps	BOLD:ABX2484	576[0n]	KT618699	Centre for Biodiversity Genomics	BIOUG21885-B02	I	Canada	Ontario	Cambridge	rare Charitable Research Reserve	Sparrow Field, grassland	43.3705	-80.3641	312	01-May-2015	-7	BIO Collections Staff	Grassland	Berlese Funnel	moss and soil
BIOUG21885-B03	Staphylinidae	Tachyporinae	Tachyporus atriceps	BOLD:ABX2484	588[0n]	KT615846	Centre for Biodiversity Genomics	BIOUG21885-B03	I	Canada	Ontario	Cambridge	rare Charitable Research Reserve	Sparrow Field, grassland	43.3705	-80.3641	312	01-May-2015	-7	BIO Collections Staff	Grassland	Berlese Funnel	moss and soil
BIOUG21885-B04	Staphylinidae	Tachyporinae	Tachyporus atriceps	BOLD:ABX2484	588[0n]	KT618035	Centre for Biodiversity Genomics	BIOUG21885-B04	I	Canada	Ontario	Cambridge	rare Charitable Research Reserve	Sparrow Field, grassland	43.3705	-80.3641	312	01-May-2015	-7	BIO Collections Staff	Grassland	Berlese Funnel	moss and soil
BIOUG21885-B05	Staphylinidae	Tachyporinae	Tachyporus atriceps	BOLD:ABX2484	576[0n]	KT616257	Centre for Biodiversity Genomics	BIOUG21885-B05	I	Canada	Ontario	Cambridge	rare Charitable Research Reserve	Sparrow Field, grassland	43.3705	-80.3641	312	01-May-2015	-7	BIO Collections Staff	Grassland	Berlese Funnel	moss and soil
BIOUG21885-B06	Staphylinidae	Tachyporinae	Tachyporus atriceps	BOLD:ABX2484	576[0n]	KT614418	Centre for Biodiversity Genomics	BIOUG21885-B06	I	Canada	Ontario	Cambridge	rare Charitable Research Reserve	Sparrow Field, grassland	43.3705	-80.3641	312	01-May-2015	-7	BIO Collections Staff	Grassland	Berlese Funnel	moss and soil
BIOUG21885-B07	Staphylinidae	Tachyporinae	Tachyporus atriceps	BOLD:ABX2484	588[0n]	KT618758	Centre for Biodiversity Genomics	BIOUG21885-B07	I	Canada	Ontario	Cambridge	rare Charitable Research Reserve	Sparrow Field, grassland	43.3705	-80.3641	312	01-May-2015	-7	BIO Collections Staff	Grassland	Berlese Funnel	moss and soil
BIOUG21885-B08	Staphylinidae	Tachyporinae	Tachyporus atriceps	BOLD:ABX2484	588[0n]	KT617739	Centre for Biodiversity Genomics	BIOUG21885-B08	I	Canada	Ontario	Cambridge	rare Charitable Research Reserve	Sparrow Field, grassland	43.3705	-80.3641	312	01-May-2015	-7	BIO Collections Staff	Grassland	Berlese Funnel	moss and soil
BIOUG21885-B09	Staphylinidae	Tachyporinae	Tachyporus atriceps	BOLD:ABX2484	588[0n]	KT614655	Centre for Biodiversity Genomics	BIOUG21885-B09	I	Canada	Ontario	Cambridge	rare Charitable Research Reserve	Sparrow Field, grassland	43.3705	-80.3641	312	01-May-2015	-7	BIO Collections Staff	Grassland	Berlese Funnel	moss and soil
BIOUG21885-B10	Staphylinidae	Tachyporinae	Tachyporus atriceps	BOLD:ABX2484	564[0n]	KT615811	Centre for Biodiversity Genomics	BIOUG21885-B10	I	Canada	Ontario	Cambridge	rare Charitable Research Reserve	Sparrow Field, grassland	43.3705	-80.3641	312	01-May-2015	-7	BIO Collections Staff	Grassland	Berlese Funnel	moss and soil
BIOUG21885-B11	Staphylinidae	Tachyporinae	Tachyporus atriceps	BOLD:ABX2484	588[0n]	KT617732	Centre for Biodiversity Genomics	BIOUG21885-B11	I	Canada	Ontario	Cambridge	rare Charitable Research Reserve	Sparrow Field, grassland	43.3705	-80.3641	312	01-May-2015	-7	BIO Collections Staff	Grassland	Berlese Funnel	moss and soil
BIOUG21885-B12	Staphylinidae	Tachyporinae	Tachyporus atriceps	BOLD:ABX2484	574[0n]	KT615274	Centre for Biodiversity Genomics	BIOUG21885-B12	I	Canada	Ontario	Cambridge	rare Charitable Research Reserve	Sparrow Field, grassland	43.3705	-80.3641	312	01-May-2015	-7	BIO Collections Staff	Grassland	Berlese Funnel	moss and soil
BIOUG21885-C01	Staphylinidae	Tachyporinae	Tachyporus atriceps	BOLD:ABX2484	567[0n]	KT614352	Centre for Biodiversity Genomics	BIOUG21885-C01	I	Canada	Ontario	Cambridge	rare Charitable Research Reserve	Sparrow Field, grassland	43.3705	-80.3641	312	01-May-2015	-7	BIO Collections Staff	Grassland	Berlese Funnel	moss and soil
BIOUG21885-C02	Staphylinidae	Tachyporinae	Tachyporus atriceps	BOLD:ABX2484	581[1n]	KT618984	Centre for Biodiversity Genomics	BIOUG21885-C02	I	Canada	Ontario	Cambridge	rare Charitable Research Reserve	Sparrow Field, grassland	43.3705	-80.3641	312	01-May-2015	-7	BIO Collections Staff	Grassland	Berlese Funnel	moss and soil
BIOUG21885-C03	Staphylinidae	Tachyporinae	Tachyporus atriceps	BOLD:ABX2484	549[0n]	KT617238	Centre for Biodiversity Genomics	BIOUG21885-C03	I	Canada	Ontario	Cambridge	rare Charitable Research Reserve	Sparrow Field, grassland	43.3705	-80.3641	312	01-May-2015	-7	BIO Collections Staff	Grassland	Berlese Funnel	moss and soil
BIOUG21885-C04	Staphylinidae	Tachyporinae	Tachyporus atriceps	BOLD:ABX2484	576[0n]	KT618392	Centre for Biodiversity Genomics	BIOUG21885-C04	I	Canada	Ontario	Cambridge	rare Charitable Research Reserve	Sparrow Field, grassland	43.3705	-80.3641	312	01-May-2015	-7	BIO Collections Staff	Grassland	Berlese Funnel	moss and soil
BIOUG21885-C05	Staphylinidae	Tachyporinae	Tachyporus atriceps	BOLD:ABX2484	576[0n]	KT616710	Centre for Biodiversity Genomics	BIOUG21885-C05	I	Canada	Ontario	Cambridge	rare Charitable Research Reserve	Sparrow Field, grassland	43.3705	-80.3641	312	01-May-2015	-7	BIO Collections Staff	Grassland	Berlese Funnel	moss and soil
BIOUG21885-C06	Staphylinidae	Tachyporinae	Tachyporus atriceps	BOLD:ABX2484	588[0n]	KT614498	Centre for Biodiversity Genomics	BIOUG21885-C06	I	Canada	Ontario	Cambridge	rare Charitable Research Reserve	Sparrow Field, grassland	43.3705	-80.3641	312	01-May-2015	-7	BIO Collections Staff	Grassland	Berlese Funnel	moss and soil
BIOUG21885-C07	Staphylinidae	Tachyporinae	Tachyporus atriceps	BOLD:ABX2484	588[0n]	KT617211	Centre for Biodiversity Genomics	BIOUG21885-C07	I	Canada	Ontario	Cambridge	rare Charitable Research Reserve	Sparrow Field, grassland	43.3705	-80.3641	312	01-May-2015	-7	BIO Collections Staff	Grassland	Berlese Funnel	moss and soil
BIOUG21885-C08	Staphylinidae	Tachyporinae	Tachyporus atriceps	BOLD:ABX2484	588[0n]	KT617052	Centre for Biodiversity Genomics	BIOUG21885-C08	I	Canada	Ontario	Cambridge	rare Charitable Research Reserve	Sparrow Field, grassland	43.3705	-80.3641	312	01-May-2015	-7	BIO Collections Staff	Grassland	Berlese Funnel	moss and soil
BIOUG21885-C09	Staphylinidae	Tachyporinae	Tachyporus atriceps	BOLD:ABX2484	576[0n]	KT615089	Centre for Biodiversity Genomics	BIOUG21885-C09	I	Canada	Ontario	Cambridge	rare Charitable Research Reserve	Sparrow Field, grassland	43.3705	-80.3641	312	01-May-2015	-7	BIO Collections Staff	Grassland	Berlese Funnel	moss and soil
BIOUG21885-C10	Staphylinidae	Tachyporinae	Tachyporus atriceps	BOLD:ABX2484	576[0n]	KT617090	Centre for Biodiversity Genomics	BIOUG21885-C10	I	Canada	Ontario	Cambridge	rare Charitable Research Reserve	Sparrow Field, grassland	43.3705	-80.3641	312	01-May-2015	-7	BIO Collections Staff	Grassland	Berlese Funnel	moss and soil
BIOUG21885-C11	Staphylinidae	Tachyporinae	Tachyporus atriceps	BOLD:ABX2484	582[0n]	KT617013	Centre for Biodiversity Genomics	BIOUG21885-C11	I	Canada	Ontario	Cambridge	rare Charitable Research Reserve	Sparrow Field, grassland	43.3705	-80.3641	312	01-May-2015	-7	BIO Collections Staff	Grassland	Berlese Funnel	moss and soil
BIOUG21885-C12	Staphylinidae	Tachyporinae	Tachyporus atriceps	BOLD:ABX2484	576[0n]	KT615762	Centre for Biodiversity Genomics	BIOUG21885-C12	I	Canada	Ontario	Cambridge	rare Charitable Research Reserve	Sparrow Field, grassland	43.3705	-80.3641	312	01-May-2015	-7	BIO Collections Staff	Grassland	Berlese Funnel	moss and soil
BIOUG21885-D01	Staphylinidae	Tachyporinae	Tachyporus atriceps	BOLD:ABX2484	558[0n]	KT616316	Centre for Biodiversity Genomics	BIOUG21885-D01	I	Canada	Ontario	Cambridge	rare Charitable Research Reserve	Sparrow Field, grassland	43.3705	-80.3641	312	01-May-2015	-7	BIO Collections Staff	Grassland	Berlese Funnel	moss and soil
BIOUG21885-D02	Staphylinidae	Tachyporinae	Tachyporus atriceps	BOLD:ABX2484	588[0n]	KT617156	Centre for Biodiversity Genomics	BIOUG21885-D02	I	Canada	Ontario	Cambridge	rare Charitable Research Reserve	Sparrow Field, grassland	43.3705	-80.3641	312	01-May-2015	-7	BIO Collections Staff	Grassland	Berlese Funnel	moss and soil
BIOUG21885-D03	Staphylinidae	Tachyporinae	Tachyporus atriceps	BOLD:ABX2484	564[0n]	KT616934	Centre for Biodiversity Genomics	BIOUG21885-D03	I	Canada	Ontario	Cambridge	rare Charitable Research Reserve	Sparrow Field, grassland	43.3705	-80.3641	312	01-May-2015	-7	BIO Collections Staff	Grassland	Berlese Funnel	moss and soil
BIOUG21885-D04	Staphylinidae	Tachyporinae	Tachyporus atriceps	BOLD:ABX2484	588[0n]	KT615244	Centre for Biodiversity Genomics	BIOUG21885-D04	I	Canada	Ontario	Cambridge	rare Charitable Research Reserve	Sparrow Field, grassland	43.3705	-80.3641	312	01-May-2015	-7	BIO Collections Staff	Grassland	Berlese Funnel	moss and soil
BIOUG21885-D05	Staphylinidae	Tachyporinae	Tachyporus atriceps	BOLD:ABX2484	585[0n]	KT618821	Centre for Biodiversity Genomics	BIOUG21885-D05	I	Canada	Ontario	Cambridge	rare Charitable Research Reserve	Sparrow Field, grassland	43.3705	-80.3641	312	01-May-2015	-7	BIO Collections Staff	Grassland	Berlese Funnel	moss and soil
BIOUG21885-D06	Staphylinidae	Tachyporinae	Tachyporus atriceps	BOLD:ABX2484	588[0n]	KT616000	Centre for Biodiversity Genomics	BIOUG21885-D06	I	Canada	Ontario	Cambridge	rare Charitable Research Reserve	Sparrow Field, grassland	43.3705	-80.3641	312	01-May-2015	-7	BIO Collections Staff	Grassland	Berlese Funnel	moss and soil
BIOUG21885-D07	Staphylinidae	Tachyporinae	Tachyporus atriceps	BOLD:ABX2484	558[0n]	KT616797	Centre for Biodiversity Genomics	BIOUG21885-D07	I	Canada	Ontario	Cambridge	rare Charitable Research Reserve	Sparrow Field, grassland	43.3705	-80.3641	312	01-May-2015	-7	BIO Collections Staff	Grassland	Berlese Funnel	moss and soil
BIOUG21885-D08	Staphylinidae	Tachyporinae	Tachyporus atriceps	BOLD:ABX2484	588[0n]	KT615109	Centre for Biodiversity Genomics	BIOUG21885-D08	I	Canada	Ontario	Cambridge	rare Charitable Research Reserve	Sparrow Field, grassland	43.3705	-80.3641	312	01-May-2015	-7	BIO Collections Staff	Grassland	Berlese Funnel	moss and soil
BIOUG21885-D10	Staphylinidae	Tachyporinae	Tachyporus atriceps	BOLD:ABX2484	576[0n]	KT618074	Centre for Biodiversity Genomics	BIOUG21885-D10	I	Canada	Ontario	Cambridge	rare Charitable Research Reserve	Sparrow Field, grassland	43.3705	-80.3641	312	01-May-2015	-7	BIO Collections Staff	Grassland	Berlese Funnel	moss and soil
BIOUG21885-D11	Staphylinidae	Tachyporinae	Tachyporus atriceps	BOLD:ABX2484	585[0n]	KT616762	Centre for Biodiversity Genomics	BIOUG21885-D11	I	Canada	Ontario	Cambridge	rare Charitable Research Reserve	Sparrow Field, grassland	43.3705	-80.3641	312	01-May-2015	-7	BIO Collections Staff	Grassland	Berlese Funnel	moss and soil
BIOUG21885-D12	Staphylinidae	Tachyporinae	Tachyporus atriceps	BOLD:ABX2484	564[0n]	KT614690	Centre for Biodiversity Genomics	BIOUG21885-D12	I	Canada	Ontario	Cambridge	rare Charitable Research Reserve	Sparrow Field, grassland	43.3705	-80.3641	312	01-May-2015	-7	BIO Collections Staff	Grassland	Berlese Funnel	moss and soil
BIOUG21885-E01	Staphylinidae	Tachyporinae	Tachyporus atriceps	BOLD:ABX2484	579[0n]	KT618463	Centre for Biodiversity Genomics	BIOUG21885-E01	I	Canada	Ontario	Cambridge	rare Charitable Research Reserve	Sparrow Field, grassland	43.3705	-80.3641	312	01-May-2015	-7	BIO Collections Staff	Grassland	Berlese Funnel	moss and soil
BIOUG21887-D07	Staphylinidae	Tachyporinae	Tachyporus atriceps	BOLD:ABX2484	588[0n]	KT616806	Centre for Biodiversity Genomics	BIOUG21887-D07	I	Canada	Ontario	Cambridge	rare Charitable Research Reserve	Sparrow Field, grassland	43.3705	-80.3641	312	01-May-2015	-7	BIO Collections Staff	Grassland	Berlese Funnel	soil
BIOUG21887-D08	Staphylinidae	Tachyporinae	Tachyporus atriceps	BOLD:ABX2484	576[0n]	KT618413	Centre for Biodiversity Genomics	BIOUG21887-D08	I	Canada	Ontario	Cambridge	rare Charitable Research Reserve	Sparrow Field, grassland	43.3705	-80.3641	312	01-May-2015	-7	BIO Collections Staff	Grassland	Berlese Funnel	soil
BIOUG21887-D09	Staphylinidae	Tachyporinae	Tachyporus atriceps	BOLD:ABX2484	588[0n]	KT614127	Centre for Biodiversity Genomics	BIOUG21887-D09	I	Canada	Ontario	Cambridge	rare Charitable Research Reserve	Sparrow Field, grassland	43.3705	-80.3641	312	01-May-2015	-7	BIO Collections Staff	Grassland	Berlese Funnel	soil
BIOUG21887-D10	Staphylinidae	Tachyporinae	Tachyporus atriceps	BOLD:ABX2484	588[0n]	KT616493	Centre for Biodiversity Genomics	BIOUG21887-D10	I	Canada	Ontario	Cambridge	rare Charitable Research Reserve	Sparrow Field, grassland	43.3705	-80.3641	312	01-May-2015	-7	BIO Collections Staff	Grassland	Berlese Funnel	soil
BIOUG21898-E08	Staphylinidae	Tachyporinae	Tachyporus atriceps	BOLD:ABX2484	579[0n]	KT616979	Centre for Biodiversity Genomics	BIOUG21898-E08	I	Canada	Ontario	Cambridge	rare Charitable Research Reserve	Woodland Trail, alvar	43.3792	-80.3456	288	01-May-2015	-7	BIO Collections Staff	Forest	Berlese Funnel	moss and soil
BIOUG24232-A02	Staphylinidae	Tachyporinae	Tachyporus atriceps	BOLD:ABX2484	576[0n]	MG061189	Centre for Biodiversity Genomics	BIOUG24232-A02	I	Canada	Ontario	Ausable-Bayfield Conservation Authority	Hay Swamp	Parr Line near MacDonald Road	43.3933	-81.5676	262	30-Jun-2015		BIObus 2015	Riparian Zone	Berlese Funnel	green moss|overcast and rainy|semi-permanent wetland, flooded into ditches along both sides of Parr Line, mixed maple forest with cultivated areas	Ausable-Bayfield CA
BIOUG24575-G03	Staphylinidae	Tachyporinae	Tachyporus atriceps	BOLD:ABX2484	573[0n]	MG058440	Centre for Biodiversity Genomics	BIOUG24575-G03	A	Canada	Ontario	Rondeau Provincial Park		Marsh Trail (Lake)	42.3118	-81.853	174	09-Jul-2015		BIObus 2015	Lake	Berlese Funnel	moss|overcast, rainy|Lake Erie surrounded by permanent coastal marsh and scrubland	Rondeau PP
BIOUG24678-B03	Staphylinidae	Tachyporinae	Tachyporus atriceps	BOLD:ABX2484	588[0n]	MG058996	Centre for Biodiversity Genomics	BIOUG24678-B03		Canada	Ontario	Point Pelee National Park		Nature Woodland Trail	41.9257	-82.5084	197	06-Jul-2015		BIObus 2015	Wetland	Berlese Funnel	moss|sunny and clear|swamp forest with abundant green algae, woody debris, reeds and grasses, deciduous forest	Point Pelee NP
BIOUG25476-G02	Staphylinidae	Tachyporinae	Tachyporus atriceps	BOLD:ABX2484	588[0n]	MG054000	Centre for Biodiversity Genomics	BIOUG25476-G02	A	Canada	Ontario	Stayner	Stayner Collegiate Institute	EQP-CLL-916	44.427	-80.098	212	02-Oct-2015	-11	John Limoges		Malaise Trap		Stayner Collegiate Institute
BIOUG25503-B09	Staphylinidae	Tachyporinae	Tachyporus atriceps	BOLD:ABX2484	579[0n]	MG059124	Centre for Biodiversity Genomics	BIOUG25503-B09	A	Canada	Ontario	Ancaster	Hamilton District Christian High School	EQP-CLL-610	43.816	-79.342	182	02-Oct-2015	-11	Kim Oppertshauser		Malaise Trap		Hamilton District Christian High School
BIOUG25584-B10	Staphylinidae	Tachyporinae	Tachyporus atriceps	BOLD:ACL8080	576[0n]	MG058757	Centre for Biodiversity Genomics	BIOUG25584-B10		Canada	British Columbia	Burnaby	Glenwood Elementary School	EQP-CLL-639	49.206	-122.979	21	02-Oct-2015	-11	Patricia Kehler		Malaise Trap		Glenwood Elementary School
BIOUG25608-F01	Staphylinidae	Tachyporinae	Tachyporus atriceps	BOLD:ABX2484	585[0n]	MG059151	Centre for Biodiversity Genomics	BIOUG25608-F01	A	Canada	Ontario	Red Rock	Nipigon Red Rock District High School	EQP-CLL-579	48.938	-88.259	205	02-Oct-2015	-11	Paige Fortier		Malaise Trap		Nipigon Red Rock District High School
BIOUG30443-H11	Staphylinidae	Tachyporinae	Tachyporus atriceps	BOLD:ABX2484	585[0n]	MG056462	Centre for Biodiversity Genomics	BIOUG30443-H11	A	Canada	Ontario	Mississauga	CRH Canada, 2391 Lakeshore Rd W	Site 2	43.4902	-79.6189	85	26-May-2016	-2	BIO Collections Staff	Grassland	Pan Trap	5 Pan traps|overcast|mowed lawn, pines
BIOUG31031-C02	Staphylinidae	Tachyporinae	Tachyporus atriceps	BOLD:ABX2484	576[0n]	MG061495	Centre for Biodiversity Genomics	BIOUG31031-C02	A	Canada	Nova Scotia	Hubbards	Shatford Memorial Elementary School	EQP-CLL-592	44.6441	-64.049	19	30-Sep-2016	-11	Rebecca Stone		Malaise Trap
BIOUG31066-E09	Staphylinidae	Tachyporinae	Tachyporus atriceps	BOLD:ABX2484	588[0n]	MG054864	Centre for Biodiversity Genomics	BIOUG31066-E09	A	Canada	New Brunswick	Fredericton	Devon Middle School	EQP-CLL-911	45.9686	-66.624	13	30-Sep-2016	-11	Amy Audoux		Malaise Trap
BIOUG31079-E05	Staphylinidae	Tachyporinae	Tachyporus atriceps	BOLD:ABX2484	631[0n]	MG062662	Centre for Biodiversity Genomics	BIOUG31079-E05	A	Canada	Ontario	Courtice	Lydia Trull Public School	EQP-CLL-593	43.9068	-78.781	137	30-Sep-2016	-11	Adam Brittain		Malaise Trap
BIOUG36581-F04	Staphylinidae	Tachyporinae	Tachyporus atriceps	BOLD:ACL8080	586[0n]	MN249760	Centre for Biodiversity Genomics	BIOUG36581-F04	A	Canada	Ontario	South Frontenac	Hartington	Eel Lake Cottage	44.563	-76.549		04-Oct-2017		Mikko Pentinsaari	Mixed habitat	Free Hand	Roadside vegetation and sand pit, sweep netting
CNC COLEO 00161387	Staphylinidae	Tachyporinae	Tachyporus atriceps	BOLD:ACL8080	658[0n]	MN249854	Canadian National Collection of Insects, Arachnids and Nematodes	CNC COLEO 00161387		Canada	Ontario			Voyageur Provincial Park (Formerly Carillon Park)				06-May-1982		E.J.Kiteley
	Staphylinidae	Tachyporinae	Tachyporus atriceps				Canadian National Collection of Insects, Arachnids and Nematodes			Canada	Nova Scotia	Halifax						1988		P.M. Hammond
	Staphylinidae	Tachyporinae	Tachyporus atriceps				Canadian National Collection of Insects, Arachnids and Nematodes			Canada	Ontario	Renfrew County		4 km SE Cobden				15-Sep-1980		R. Baranowski
	Staphylinidae	Tachyporinae	Tachyporus atriceps				Canadian National Collection of Insects, Arachnids and Nematodes			Canada	Ontario	Wentworth County	Stoney Creek					03-Mar-1973		H. Frania			under debris old orchard
	Staphylinidae	Tachyporinae	Tachyporus atriceps				Canadian National Collection of Insects, Arachnids and Nematodes			Canada	Quebec	Montreal						07-Sep-1984		E.J. Kiteley
BIOUG00670-C07	Tenebrionidae	Alleculinae	Isomira angusta	BOLD:AAH0400	658[0n]	KM843787	Centre for Biodiversity Genomics	BIOUG00670-C07	A	Canada	Ontario	Point Pelee NP	15km SE of Leamington	Cactus Patch Meadow off Bike Trail on Route to Visitors Centre	41.934	-82.514	174	23-Jun-2010		BIObus 2010	Forest	UV Bucket Trap	UV Bucket Trap||Drummonds Dogwood Deciduous Shrub Thicket	Point Pelee NP	|Master Jar
BIOUG00670-D01	Tenebrionidae	Alleculinae	Isomira angusta	BOLD:AAH0400	658[0n]	JN290551	Centre for Biodiversity Genomics	BIOUG00670-D01	A	Canada	Ontario	Point Pelee NP	15km SE of Leamington	Cactus Patch Meadow off Bike Trail on Route to Visitors Centre	41.934	-82.514	174	23-Jun-2010		BIObus 2010	Forest	UV Bucket Trap	UV Bucket Trap||Drummonds Dogwood Deciduous Shrub Thicket	Point Pelee NP	|Master Jar
BIOUG00971-C12	Throscidae	Throscinae	Aulonothroscus distans	BOLD:ABA9083	644[0n]	KR490542	Centre for Biodiversity Genomics	BIOUG00971-C12	A	Canada	Ontario	Leeds and Grenville	Elizabethtown-Kitley	4452 Rowsome Rd., Elizabethtown	44.621	-75.773	112	18-May-2010	-4	James Sones	Temperate mixed forest	Malaise Trap			May 14-18, 2010
BIOUG00971-E12	Throscidae	Throscinae	Aulonothroscus distans	BOLD:ABA9083	658[0n]	KR484013	Centre for Biodiversity Genomics	BIOUG00971-E12	A	Canada	Ontario	Leeds and Grenville	Elizabethtown-Kitley	4452 Rowsome Rd., Elizabethtown	44.621	-75.773	112	30-May-2010	-2	James Sones	Temperate mixed forest	Malaise Trap			May 28-30, 2010
BIOUG00971-F02	Throscidae	Throscinae	Aulonothroscus distans	BOLD:ABA9083	658[0n]	KR485112	Centre for Biodiversity Genomics	BIOUG00971-F02	A	Canada	Ontario	Leeds and Grenville	Elizabethtown-Kitley	4452 Rowsome Rd., Elizabethtown	44.621	-75.773	112	30-May-2010	-2	James Sones	Temperate mixed forest	Malaise Trap			May 28-30, 2010
BIOUG02747-C02	Throscidae	Throscinae	Aulonothroscus distans	BOLD:ABA9083	670[0n]	KM850582	Centre for Biodiversity Genomics	BIOUG02747-C02		Canada	Ontario	Thousand Islands National Park	Jones Creek by Mallorytown	County Road 5	44.475	-75.865	117	01-Jun-2012	-7	Parks Canada Staff	Forest	Malaise Trap	Sugar maple and white birch|warm, breezy, 15-28C	Thousand Islands NP
BIOUG02747-D11	Throscidae	Throscinae	Aulonothroscus distans	BOLD:ABA9083	670[0n]	KM842693	Centre for Biodiversity Genomics	BIOUG02747-D11		Canada	Ontario	Thousand Islands National Park	Jones Creek by Mallorytown	County Road 5	44.475	-75.865	117	15-Jun-2012	-7	Parks Canada Staff	Forest	Malaise Trap	Sugar maple and white birch|heavy rain early in week, mild and sunny for rest of week	Thousand Islands NP
BIOUG02747-F08	Throscidae	Throscinae	Aulonothroscus distans	BOLD:ABA9083	670[0n]	KM844369	Centre for Biodiversity Genomics	BIOUG02747-F08		Canada	Ontario	Thousand Islands National Park	Jones Creek by Mallorytown	County Road 5	44.475	-75.865	117	29-Jun-2012	-7	Parks Canada Staff	Forest	Malaise Trap	Sugar maple and white birch	Thousand Islands NP
BIOUG03648-C10	Throscidae	Throscinae	Aulonothroscus distans	BOLD:ABA9083	660[0n]	KM842673	Centre for Biodiversity Genomics	BIOUG03648-C10		Canada	Ontario	Thousand Islands National Park	Jones Creek by Mallorytown	County Road 5	44.475	-75.865	117	13-Jul-2012	-6	Parks Canada Staff	Forest	Malaise Trap	Sugar maple and white birch|hot, drought like conditions, no rain	Thousand Islands NP
BIOUG06798-G10	Throscidae	Throscinae	Aulonothroscus distans	BOLD:ABA9083	561[0n]	KM849533	Centre for Biodiversity Genomics	BIOUG06798-G10	I	Canada	Ontario	Thousand Islands National Park	Jones Creek by Mallorytown	County Road 5	44.475	-75.865	117	08-Jun-2012	-7	Parks Canada Staff	Forest	Malaise Trap	Sugar maple and white birch|warm, breezy, 16-28C	Thousand Islands NP
BIOUG06798-H09	Throscidae	Throscinae	Aulonothroscus distans	BOLD:ABA9083	553[0n]	KM844040	Centre for Biodiversity Genomics	BIOUG06798-H09	I	Canada	Ontario	Thousand Islands National Park	Jones Creek by Mallorytown	County Road 5	44.475	-75.865	117	08-Jun-2012	-7	Parks Canada Staff	Forest	Malaise Trap	Sugar maple and white birch|warm, breezy, 16-28C	Thousand Islands NP
BIOUG08589-D06	Throscidae	Throscinae	Aulonothroscus distans	BOLD:ABA9083	567[0n]	KR125445	Centre for Biodiversity Genomics	BIOUG08589-D06	A	Canada	Ontario	Rouge National Urban Park	Toronto Zoo		43.8223	-79.1897	136	11-Jun-2013	-7	L.Attard, K.Greenham	Forest	Malaise Trap	2 Malaise traps	Rouge NP
BIOUG08627-G12	Throscidae	Throscinae	Aulonothroscus distans	BOLD:ABA9083	564[0n]	KR120027	Centre for Biodiversity Genomics	BIOUG08627-G12	A	Canada	Ontario	Rouge National Urban Park	Toronto Zoo		43.8223	-79.1897	136	09-Jul-2013	-7	L.Attard, K.Greenham	Forest	Malaise Trap	2 Malaise traps	Rouge NP
BIOUG09244-B05	Throscidae	Throscinae	Aulonothroscus distans	BOLD:ABA9083	558[0n]	KR120585	Centre for Biodiversity Genomics	BIOUG09244-B05	A	Canada	Ontario	Rouge National Urban Park	Toronto Zoo		43.8223	-79.1897	136	18-Jun-2013	-7	L.Attard, K.Greenham	Forest	Malaise Trap	2 Malaise traps	Rouge NP
BIOUG09244-C01	Throscidae	Throscinae	Aulonothroscus distans	BOLD:ABA9083	581[0n]	KR128596	Centre for Biodiversity Genomics	BIOUG09244-C01	A	Canada	Ontario	Rouge National Urban Park	Toronto Zoo		43.8223	-79.1897	136	18-Jun-2013	-7	L.Attard, K.Greenham	Forest	Malaise Trap	2 Malaise traps	Rouge NP
BIOUG09244-C10	Throscidae	Throscinae	Aulonothroscus distans	BOLD:ABA9083	552[0n]	KR125330	Centre for Biodiversity Genomics	BIOUG09244-C10	A	Canada	Ontario	Rouge National Urban Park	Toronto Zoo		43.8223	-79.1897	136	18-Jun-2013	-7	L.Attard, K.Greenham	Forest	Malaise Trap	2 Malaise traps	Rouge NP
BIOUG09244-E05	Throscidae	Throscinae	Aulonothroscus distans	BOLD:ABA9083	570[0n]	KR123828	Centre for Biodiversity Genomics	BIOUG09244-E05	A	Canada	Ontario	Rouge National Urban Park	Toronto Zoo		43.8223	-79.1897	136	18-Jun-2013	-7	L.Attard, K.Greenham	Forest	Malaise Trap	2 Malaise traps	Rouge NP
BIOUG09244-F03	Throscidae	Throscinae	Aulonothroscus distans	BOLD:ABA9083	558[0n]	KR124407	Centre for Biodiversity Genomics	BIOUG09244-F03	A	Canada	Ontario	Rouge National Urban Park	Toronto Zoo		43.8223	-79.1897	136	18-Jun-2013	-7	L.Attard, K.Greenham	Forest	Malaise Trap	2 Malaise traps	Rouge NP
BIOUG09244-F04	Throscidae	Throscinae	Aulonothroscus distans	BOLD:ABA9083	585[0n]	KR120703	Centre for Biodiversity Genomics	BIOUG09244-F04	A	Canada	Ontario	Rouge National Urban Park	Toronto Zoo		43.8223	-79.1897	136	18-Jun-2013	-7	L.Attard, K.Greenham	Forest	Malaise Trap	2 Malaise traps	Rouge NP
BIOUG09652-H09	Throscidae	Throscinae	Aulonothroscus distans	BOLD:ABA9083	561[0n]	KR121363	Centre for Biodiversity Genomics	BIOUG09652-H09	A	Canada	Ontario	Rouge National Urban Park	Toronto Zoo		43.8223	-79.1897	136	30-Jul-2013	-7	L.Attard, K.Greenham	Forest	Malaise Trap	2 Malaise traps	Rouge NP
BIOUG09678-A06	Throscidae	Throscinae	Aulonothroscus distans	BOLD:ABA9083	593[0n]	KR121337	Centre for Biodiversity Genomics	BIOUG09678-A06	A	Canada	Ontario	Georgian Bay Islands National Park	Beausoleil Island	Cedar Spring Campground	44.8515	-79.8744	177	11-Jun-2013	-7	Jeff Howard	Forest	Malaise Trap	2 Malaise traps|Mixed forest	Georgian Bay Islands NP
BIOUG09766-G12	Throscidae	Throscinae	Aulonothroscus distans	BOLD:ABA9083	597[0n]	KR119824	Centre for Biodiversity Genomics	BIOUG09766-G12	A	Canada	Ontario	Rouge National Urban Park	Toronto Zoo		43.8223	-79.1897	136	27-Aug-2013	-7	L.Attard, K.Greenham	Forest	Malaise Trap	2 Malaise traps	Rouge NP
BIOUG09831-D09	Throscidae	Throscinae	Aulonothroscus distans	BOLD:ABA9083	572[0n]	KR122917	Centre for Biodiversity Genomics	BIOUG09831-D09	A	Canada	Ontario	Georgian Bay Islands National Park	Beausoleil Island	Cedar Spring Campground	44.8515	-79.8744	177	26-Jun-2013	-8	Chris Johnstone	Forest	Malaise Trap	2 Malaise traps|Mixed forest	Georgian Bay Islands NP
BIOUG09831-E07	Throscidae	Throscinae	Aulonothroscus distans	BOLD:ABA9083	579[0n]	KR122693	Centre for Biodiversity Genomics	BIOUG09831-E07	A	Canada	Ontario	Georgian Bay Islands National Park	Beausoleil Island	Cedar Spring Campground	44.8515	-79.8744	177	26-Jun-2013	-8	Chris Johnstone	Forest	Malaise Trap	2 Malaise traps|Mixed forest	Georgian Bay Islands NP
BIOUG09831-F06	Throscidae	Throscinae	Aulonothroscus distans	BOLD:ABA9083	567[0n]	KR130068	Centre for Biodiversity Genomics	BIOUG09831-F06	A	Canada	Ontario	Georgian Bay Islands National Park	Beausoleil Island	Cedar Spring Campground	44.8515	-79.8744	177	26-Jun-2013	-8	Chris Johnstone	Forest	Malaise Trap	2 Malaise traps|Mixed forest	Georgian Bay Islands NP
BIOUG10059-F02	Throscidae	Throscinae	Aulonothroscus distans	BOLD:ABA9083	568[0n]	KR123728	Centre for Biodiversity Genomics	BIOUG10059-F02	A	Canada	Ontario	Georgian Bay Islands National Park	Beausoleil Island	Cedar Spring Campground	44.8515	-79.8744	177	06-Aug-2013	-7	Jeff Howard	Forest	Malaise Trap	2 Malaise traps|Mixed forest	Georgian Bay Islands NP	Entire month of July missing because of bear
BIOUG10059-G07	Throscidae	Throscinae	Aulonothroscus distans	BOLD:ABA9083	576[0n]	KR121264	Centre for Biodiversity Genomics	BIOUG10059-G07	A	Canada	Ontario	Georgian Bay Islands National Park	Beausoleil Island	Cedar Spring Campground	44.8515	-79.8744	177	06-Aug-2013	-7	Jeff Howard	Forest	Malaise Trap	2 Malaise traps|Mixed forest	Georgian Bay Islands NP	Entire month of July missing because of bear
BIOUG10075-E09	Throscidae	Throscinae	Aulonothroscus distans	BOLD:ABA9083	562[0n]	KR488773	Centre for Biodiversity Genomics	BIOUG10075-E09	A	Canada	Ontario	Wellington County	Guelph	Biodiversity Institute of Ontario	43.5282	-80.229	335	17-Oct-2013		BIO Collections Staff		Malaise Trap		Biodiversity Institute of Ontario	Collected Oct 10 - Oct 17, mostly cloudy week, min temp: 5C, max temp: 33C
BIOUG10389-A05	Throscidae	Throscinae	Aulonothroscus distans	BOLD:ABA9083	549[0n]	KR127972	Centre for Biodiversity Genomics	BIOUG10389-A05	A	Canada	Ontario	Georgian Bay Islands National Park	Beausoleil Island	Cedar Spring Campground	44.8515	-79.8744	177	10-Sep-2013	-7	Jeff Howard	Forest	Malaise Trap	2 Malaise traps|Mixed forest	Georgian Bay Islands NP
BIOUG10389-B11	Throscidae	Throscinae	Aulonothroscus distans	BOLD:ABA9083	540[0n]	KR130122	Centre for Biodiversity Genomics	BIOUG10389-B11	A	Canada	Ontario	Georgian Bay Islands National Park	Beausoleil Island	Cedar Spring Campground	44.8515	-79.8744	177	10-Sep-2013	-7	Jeff Howard	Forest	Malaise Trap	2 Malaise traps|Mixed forest	Georgian Bay Islands NP
BIOUG11033-D01	Throscidae	Throscinae	Aulonothroscus distans	BOLD:ABA9083	575[0n]	KR124652	Centre for Biodiversity Genomics	BIOUG11033-D01	A	Canada	Ontario	Georgian Bay Islands National Park	Beausoleil Island	Cedar Spring Campground	44.8515	-79.8744	177	18-Jun-2013	-7	Chris Johnstone	Forest	Malaise Trap	2 Malaise traps|Mixed forest	Georgian Bay Islands NP
BIOUG11059-A03	Throscidae	Throscinae	Aulonothroscus distans	BOLD:ABA9083	592[0n]	KR130819	Centre for Biodiversity Genomics	BIOUG11059-A03	A	Canada	Ontario	Georgian Bay Islands National Park	Beausoleil Island	Cedar Spring Campground	44.8515	-79.8744	177	30-Jun-2013	-4	Jeff Howard	Forest	Malaise Trap	Mixed forest	Georgian Bay Islands NP
BIOUG11059-A05	Throscidae	Throscinae	Aulonothroscus distans	BOLD:ABA9083	578[0n]	KR121630	Centre for Biodiversity Genomics	BIOUG11059-A05	A	Canada	Ontario	Georgian Bay Islands National Park	Beausoleil Island	Cedar Spring Campground	44.8515	-79.8744	177	30-Jun-2013	-4	Jeff Howard	Forest	Malaise Trap	Mixed forest	Georgian Bay Islands NP
BIOUG11726-D02	Throscidae	Throscinae	Aulonothroscus distans	BOLD:ABA9083	573[0n]	KR119850	Centre for Biodiversity Genomics	BIOUG11726-D02	A	Canada	Ontario	Georgian Bay Islands National Park	Beausoleil Island	Cedar Spring Campground	44.8515	-79.8744	177	19-Aug-2013	-13	J. Howard, C. Johnstone	Forest	Malaise Trap	2 Malaise traps|Mixed forest	Georgian Bay Islands NP
BIOUG20385-C01	Throscidae	Throscinae	Aulonothroscus distans	BOLD:ABA9083	537[0n]	MF640978	Centre for Biodiversity Genomics	BIOUG20385-C01	A	Canada	Ontario	Rouge National Urban Park	Toronto Zoo		43.822	-79.19	125	03-Jun-2014	-8	K.Kerr, A.Sritharan	Forest	Malaise Trap	2 Malaise traps	Rouge NP
BIOUG20385-C02	Throscidae	Throscinae	Aulonothroscus distans	BOLD:ABA9083	543[0n]	MF639107	Centre for Biodiversity Genomics	BIOUG20385-C02	A	Canada	Ontario	Rouge National Urban Park	Toronto Zoo		43.822	-79.19	125	03-Jun-2014	-8	K.Kerr, A.Sritharan	Forest	Malaise Trap	2 Malaise traps	Rouge NP
BIOUG20385-C03	Throscidae	Throscinae	Aulonothroscus distans	BOLD:ABA9083	567[0n]	MF639923	Centre for Biodiversity Genomics	BIOUG20385-C03	A	Canada	Ontario	Rouge National Urban Park	Toronto Zoo		43.822	-79.19	125	03-Jun-2014	-8	K.Kerr, A.Sritharan	Forest	Malaise Trap	2 Malaise traps	Rouge NP
BIOUG20389-A01	Throscidae	Throscinae	Aulonothroscus distans	BOLD:ABA9083	543[0n]	MF640730	Centre for Biodiversity Genomics	BIOUG20389-A01	A	Canada	Ontario	Rouge National Urban Park	Toronto Zoo		43.822	-79.19	125	01-Jul-2014	-7	K.Kerr, A.Sritharan	Forest	Malaise Trap	2 Malaise traps	Rouge NP
BIOUG20626-A04	Throscidae	Throscinae	Aulonothroscus distans	BOLD:ABA9083	546[2n]	MF633519	Centre for Biodiversity Genomics	BIOUG20626-A04	A	Canada	Ontario	Rouge National Urban Park	Toronto Zoo		43.822	-79.19	125	29-Jul-2014	-7	K.Kerr, A.Sritharan	Forest	Malaise Trap	2 Malaise traps	Rouge NP
BIOUG20626-A05	Throscidae	Throscinae	Aulonothroscus distans	BOLD:ABA9083	609[0n]	MF641498	Centre for Biodiversity Genomics	BIOUG20626-A05	A	Canada	Ontario	Rouge National Urban Park	Toronto Zoo		43.822	-79.19	125	29-Jul-2014	-7	K.Kerr, A.Sritharan	Forest	Malaise Trap	2 Malaise traps	Rouge NP
BIOUG20832-D09	Throscidae	Throscinae	Aulonothroscus distans	BOLD:ABA9083	543[0n]	MF641606	Centre for Biodiversity Genomics	BIOUG20832-D09	A	Canada	Ontario	Rouge National Urban Park	Toronto Zoo		43.822	-79.19	125	17-Jun-2014	-7	K.Kerr, A.Sritharan	Forest	Malaise Trap	2 Malaise traps	Rouge NP
BIOUG20832-E05	Throscidae	Throscinae	Aulonothroscus distans	BOLD:ABA9083	630[3n]	MF641805	Centre for Biodiversity Genomics	BIOUG20832-E05	A	Canada	Ontario	Rouge National Urban Park	Toronto Zoo		43.822	-79.19	125	17-Jun-2014	-7	K.Kerr, A.Sritharan	Forest	Malaise Trap	2 Malaise traps	Rouge NP
BIOUG20832-E08	Throscidae	Throscinae	Aulonothroscus distans	BOLD:ABA9083	537[0n]	MF633064	Centre for Biodiversity Genomics	BIOUG20832-E08	A	Canada	Ontario	Rouge National Urban Park	Toronto Zoo		43.822	-79.19	125	17-Jun-2014	-7	K.Kerr, A.Sritharan	Forest	Malaise Trap	2 Malaise traps	Rouge NP
BIOUG20950-A02	Throscidae	Throscinae	Aulonothroscus distans	BOLD:ABA9083	576[0n]	MF637004	Centre for Biodiversity Genomics	BIOUG20950-A02	A	Canada	Ontario	Rouge National Urban Park	Toronto Zoo		43.822	-79.19	125	15-Jul-2014	-7	K.Kerr, A.Sritharan	Forest	Malaise Trap	2 Malaise traps	Rouge NP
BIOUG21034-C04	Throscidae	Throscinae	Aulonothroscus distans	BOLD:ABA9083	582[0n]	MF635164	Centre for Biodiversity Genomics	BIOUG21034-C04	A	Canada	Ontario	Rouge National Urban Park	Toronto Zoo		43.822	-79.19	125	23-Sep-2014	-7	K.Kerr	Forest	Malaise Trap	2 Malaise traps	Rouge NP
BIOUG21071-D02	Throscidae	Throscinae	Aulonothroscus distans	BOLD:ABA9083	612[0n]	MF642106	Centre for Biodiversity Genomics	BIOUG21071-D02	A	Canada	Ontario	Rouge National Urban Park	Toronto Zoo		43.822	-79.19	125	07-Oct-2014	-7	K.Kerr	Forest	Malaise Trap	2 Malaise traps	Rouge NP
BIOUG21076-H02	Throscidae	Throscinae	Aulonothroscus distans	BOLD:ABA9083	567[0n]	MF641713	Centre for Biodiversity Genomics	BIOUG21076-H02	A	Canada	Ontario	Rouge National Urban Park	Toronto Zoo		43.822	-79.19	125	26-Aug-2014	-7	K.Kerr	Forest	Malaise Trap	2 Malaise traps	Rouge NP
BIOUG21167-D06	Throscidae	Throscinae	Aulonothroscus distans	BOLD:ABA9083	602[0n]	MF639868	Centre for Biodiversity Genomics	BIOUG21167-D06	A	Canada	Ontario	Rouge National Urban Park	Toronto Zoo		43.822	-79.19	125	10-Jun-2014	-7	K.Kerr, A.Sritharan	Forest	Malaise Trap	2 Malaise traps	Rouge NP
BIOUG21167-E08	Throscidae	Throscinae	Aulonothroscus distans	BOLD:ABA9083	588[2n]	MF641237	Centre for Biodiversity Genomics	BIOUG21167-E08	A	Canada	Ontario	Rouge National Urban Park	Toronto Zoo		43.822	-79.19	125	10-Jun-2014	-7	K.Kerr, A.Sritharan	Forest	Malaise Trap	2 Malaise traps	Rouge NP
BIOUG21170-H07	Throscidae	Throscinae	Aulonothroscus distans	BOLD:ABA9083	617[0n]	MF634092	Centre for Biodiversity Genomics	BIOUG21170-H07	A	Canada	Ontario	Rouge National Urban Park	Toronto Zoo		43.822	-79.19	125	05-Aug-2014	-7	K.Kerr	Forest	Malaise Trap	2 Malaise traps	Rouge NP
BIOUG21401-H04	Throscidae	Throscinae	Aulonothroscus distans	BOLD:ABA9083	519[4n]	MF638920	Centre for Biodiversity Genomics	BIOUG21401-H04	A	Canada	Ontario	Rouge National Urban Park	Toronto Zoo		43.822	-79.19	125	24-Jun-2014	-7	K.Kerr, A.Sritharan	Forest	Malaise Trap	2 Malaise traps	Rouge NP
BIOUG21401-H05	Throscidae	Throscinae	Aulonothroscus distans	BOLD:ABA9083	510[0n]	MF632595	Centre for Biodiversity Genomics	BIOUG21401-H05	A	Canada	Ontario	Rouge National Urban Park	Toronto Zoo		43.822	-79.19	125	24-Jun-2014	-7	K.Kerr, A.Sritharan	Forest	Malaise Trap	2 Malaise traps	Rouge NP
BIOUG21401-H07	Throscidae	Throscinae	Aulonothroscus distans	BOLD:ABA9083	540[0n]	MF634945	Centre for Biodiversity Genomics	BIOUG21401-H07	A	Canada	Ontario	Rouge National Urban Park	Toronto Zoo		43.822	-79.19	125	24-Jun-2014	-7	K.Kerr, A.Sritharan	Forest	Malaise Trap	2 Malaise traps	Rouge NP
BIOUG21443-F06	Throscidae	Throscinae	Aulonothroscus distans	BOLD:ABA9083	537[0n]	MF634909	Centre for Biodiversity Genomics	BIOUG21443-F06	A	Canada	Ontario	Rouge National Urban Park	Toronto Zoo		43.822	-79.19	125	08-Jul-2014	-7	K.Kerr, A.Sritharan	Forest	Malaise Trap	2 Malaise traps	Rouge NP
BIOUG21514-C09	Throscidae	Throscinae	Aulonothroscus distans	BOLD:ABA9083	525[0n]	MF634500	Centre for Biodiversity Genomics	BIOUG21514-C09	A	Canada	Ontario	Rouge National Urban Park	Toronto Zoo		43.822	-79.19	125	19-Aug-2014	-7	A.Sritharan	Forest	Malaise Trap	2 Malaise traps	Rouge NP
BIOUG22465-D06	Throscidae	Throscinae	Aulonothroscus distans	BOLD:ABA9083	633[0n]	KT606562	Centre for Biodiversity Genomics	BIOUG22465-D06	A	Canada	Ontario	Cambridge	rare Charitable Research Reserve	Indian Woods, forest edge	43.3736	-80.3652	304	27-May-2015	-6	BIO Collections Staff	Mixed habitat	Malaise Trap
BIOUG22626-G04	Throscidae	Throscinae	Aulonothroscus distans	BOLD:ABA9083	543[0n]	KT605559	Centre for Biodiversity Genomics	BIOUG22626-G04	A	Canada	Ontario	Cambridge	rare Charitable Research Reserve	Hogsback Forest, forest edge	43.3739	-80.354	332	31-May-2015	-6	BIO Collections Staff	Forest	Malaise Trap	1 Malaise Trap|heavy rain fall|hardwood forest, oak and maple leaf litter
BIOUG22729-C04	Throscidae	Throscinae	Aulonothroscus distans	BOLD:ABA9083	558[0n]	KT604637	Centre for Biodiversity Genomics	BIOUG22729-C04	A	Canada	Ontario	Cambridge	rare Charitable Research Reserve	Indian Woods, forest edge	43.3736	-80.3652	304	11-Jun-2015	-7	BIO Collections Staff	Mixed habitat	Malaise Trap
BIOUG22729-D08	Throscidae	Throscinae	Aulonothroscus distans	BOLD:ABA9083	549[0n]	KT603291	Centre for Biodiversity Genomics	BIOUG22729-D08	A	Canada	Ontario	Cambridge	rare Charitable Research Reserve	Indian Woods, forest edge	43.3736	-80.3652	304	11-Jun-2015	-7	BIO Collections Staff	Mixed habitat	Malaise Trap
BIOUG22729-E05	Throscidae	Throscinae	Aulonothroscus distans	BOLD:ABA9083	543[0n]	KT606301	Centre for Biodiversity Genomics	BIOUG22729-E05	A	Canada	Ontario	Cambridge	rare Charitable Research Reserve	Indian Woods, forest edge	43.3736	-80.3652	304	11-Jun-2015	-7	BIO Collections Staff	Mixed habitat	Malaise Trap
BIOUG23320-C09	Throscidae	Throscinae	Aulonothroscus distans	BOLD:ABA9083	595[0n]	KT603835	Centre for Biodiversity Genomics	BIOUG23320-C09	A	Canada	Ontario	Cambridge	rare Charitable Research Reserve	Indian Woods, forest edge	43.3736	-80.3652	304	24-Jun-2015	-6	BIO Collections Staff	Mixed habitat	Malaise Trap
BIOUG24175-C12	Throscidae	Throscinae	Aulonothroscus distans	BOLD:ABA9083	573[0n]	MG058759	Centre for Biodiversity Genomics	BIOUG24175-C12		Canada	Ontario	Hanover	Sulphur Springs Conservation Area		44.1161	-81.0011	217	13-Aug-2014	-14	N.Griffin		Malaise Trap		Hanover - Sulphur Springs CA
BIOUG31124-C07	Throscidae	Throscinae	Aulonothroscus distans	BOLD:ABA9083	579[0n]	MG062289	Centre for Biodiversity Genomics	BIOUG31124-C07	A	Canada	Ontario	Waterloo	Camp Heidelberg Nature Centre	EQP-CLL-546	43.4961	-80.622	376	30-Sep-2016	-11	Allan Woodhouse		Malaise Trap
BIOUG33044-B04	Throscidae	Throscinae	Aulonothroscus distans	BOLD:ABA9083	657[0n]	MN249867	Centre for Biodiversity Genomics	BIOUG33044-B04	A	Canada	Ontario	Kawartha Lakes	Balsam Lake Provincial Park		44.6286	-78.8614	274	16-Jun-2014	-14	CBG Collections Staff	Forest	Malaise trap	Thick mixed pine forest	SEQUELBIN-895|Balsam Lake PP|Reads:1
BIOUG08611-B08	Throscidae		Trixagus carinifrons	BOLD:ABW4548	658[0n]	KR125480	Centre for Biodiversity Genomics	BIOUG08611-B08	A	Canada	Ontario	Rouge National Urban Park	Toronto Zoo		43.8223	-79.1897	136	25-Jun-2013	-7	L.Attard, K.Greenham	Forest	Malaise Trap	2 Malaise traps	Rouge NP
BIOUG08611-B11	Throscidae		Trixagus carinifrons	BOLD:ABW4548	571[0n]	KR128372	Centre for Biodiversity Genomics	BIOUG08611-B11	A	Canada	Ontario	Rouge National Urban Park	Toronto Zoo		43.8223	-79.1897	136	25-Jun-2013	-7	L.Attard, K.Greenham	Forest	Malaise Trap	2 Malaise traps	Rouge NP
BIOUG08611-C01	Throscidae		Trixagus carinifrons	BOLD:ABW4548	571[0n]	KR125003	Centre for Biodiversity Genomics	BIOUG08611-C01	A	Canada	Ontario	Rouge National Urban Park	Toronto Zoo		43.8223	-79.1897	136	25-Jun-2013	-7	L.Attard, K.Greenham	Forest	Malaise Trap	2 Malaise traps	Rouge NP
BIOUG08611-C07	Throscidae		Trixagus carinifrons	BOLD:ABW4548	588[0n]	KR131099	Centre for Biodiversity Genomics	BIOUG08611-C07	A	Canada	Ontario	Rouge National Urban Park	Toronto Zoo		43.8223	-79.1897	136	25-Jun-2013	-7	L.Attard, K.Greenham	Forest	Malaise Trap	2 Malaise traps	Rouge NP
BIOUG08751-E10	Throscidae		Trixagus carinifrons	BOLD:ABW4548	549[0n]	KR123844	Centre for Biodiversity Genomics	BIOUG08751-E10	A	Canada	Ontario	Rouge National Urban Park	Toronto Zoo		43.8223	-79.1897	136	03-Sep-2013	-7	L.Attard, K.Greenham	Forest	Malaise Trap	2 Malaise traps	Rouge NP
BIOUG09058-H08	Throscidae		Trixagus carinifrons	BOLD:ABW4548	658[0n]	KR125920	Centre for Biodiversity Genomics	BIOUG09058-H08	A	Canada	Ontario	Rouge National Urban Park	Toronto Zoo		43.8223	-79.1897	136	04-Jun-2013	-7	L.Attard, K.Greenham	Forest	Malaise Trap	2 Malaise traps	Rouge NP
BIOUG09348-D05	Throscidae		Trixagus carinifrons	BOLD:ABW4548	658[0n]	KR485214	Centre for Biodiversity Genomics	BIOUG09348-D05	A	Canada	Ontario	Wellington County	Guelph	Biodiversity Institute of Ontario	43.5282	-80.229	335	08-Aug-2013		BIO Collections Staff		Malaise Trap		Biodiversity Institute of Ontario	Collected Aug 1-8, 2013. Mostly sunny with some rain, 23C on day of collection. Weekly min: 9C max: 33C
BIOUG09348-D09	Throscidae		Trixagus carinifrons	BOLD:ABW4548	606[0n]	KR484591	Centre for Biodiversity Genomics	BIOUG09348-D09	A	Canada	Ontario	Wellington County	Guelph	Biodiversity Institute of Ontario	43.5282	-80.229	335	08-Aug-2013		BIO Collections Staff		Malaise Trap		Biodiversity Institute of Ontario	Collected Aug 1-8, 2013. Mostly sunny with some rain, 23C on day of collection. Weekly min: 9C max: 33C
BIOUG09348-F06	Throscidae		Trixagus carinifrons	BOLD:ABW4548	597[0n]	KR489407	Centre for Biodiversity Genomics	BIOUG09348-F06	A	Canada	Ontario	Wellington County	Guelph	Biodiversity Institute of Ontario	43.5282	-80.229	335	08-Aug-2013		BIO Collections Staff		Malaise Trap		Biodiversity Institute of Ontario	Collected Aug 1-8, 2013. Mostly sunny with some rain, 23C on day of collection. Weekly min: 9C max: 33C
BIOUG09511-F08	Throscidae		Trixagus carinifrons	BOLD:ABW4548	601[0n]	KR485120	Centre for Biodiversity Genomics	BIOUG09511-F08	A	Canada	Ontario	Wellington County	Guelph	Biodiversity Institute of Ontario	43.528	-80.229	335	22-Aug-2013		BIO Collections Staff		Malaise Trap		Biodiversity Institute of Ontario	Collected Aug 15-22, 2013. Hot, sunny week. Weekly min: 9C max: 40C
BIOUG09801-E02	Throscidae		Trixagus carinifrons	BOLD:ABW4548	575[0n]	KR481148	Centre for Biodiversity Genomics	BIOUG09801-E02	A	Canada	Ontario	Wellington County	Guelph	Biodiversity Institute of Ontario	43.5282	-80.229	335	05-Sep-2013		BIO Collections Staff		Malaise Trap		Biodiversity Institute of Ontario	Collected Aug 29- Sep 05, 2013. Sunny, but cooler week. Weekly min: 10C max: 36C
BIOUG09934-A01	Throscidae		Trixagus carinifrons	BOLD:ABW4548	628[0n]	KR482839	Centre for Biodiversity Genomics	BIOUG09934-A01	A	Canada	Ontario	Wellington County	Guelph	Biodiversity Institute of Ontario	43.528	-80.229	335	04-Oct-2013		BIO Collections Staff		Malaise Trap		Biodiversity Institute of Ontario	Collected Sept 30 - Oct 4, sunny week, min temp: 7C, max temp: 39C
BIOUG20387-H09	Throscidae		Trixagus carinifrons	BOLD:ABW4548	564[0n]	MF634892	Centre for Biodiversity Genomics	BIOUG20387-H09	A	Canada	Ontario	Rouge National Urban Park	Toronto Zoo		43.822	-79.19	125	01-Jul-2014	-7	K.Kerr, A.Sritharan	Forest	Malaise Trap	2 Malaise traps	Rouge NP
BIOUG20497-H06	Throscidae		Trixagus carinifrons	BOLD:ABW4548	582[0n]	MF638990	Centre for Biodiversity Genomics	BIOUG20497-H06	A	Canada	Ontario	Rouge National Urban Park	Toronto Zoo		43.822	-79.19	125	01-Jul-2014	-7	K.Kerr, A.Sritharan	Forest	Malaise Trap	2 Malaise traps	Rouge NP
BIOUG20543-A01	Throscidae		Trixagus carinifrons	BOLD:ABW4548	582[0n]	MF633049	Centre for Biodiversity Genomics	BIOUG20543-A01	A	Canada	Ontario	Rouge National Urban Park	Toronto Zoo		43.822	-79.19	125	12-Aug-2014	-7	K.Kerr	Forest	Malaise Trap	2 Malaise traps	Rouge NP
BIOUG20543-A02	Throscidae		Trixagus carinifrons	BOLD:ABW4548	582[0n]	MF632384	Centre for Biodiversity Genomics	BIOUG20543-A02	A	Canada	Ontario	Rouge National Urban Park	Toronto Zoo		43.822	-79.19	125	12-Aug-2014	-7	K.Kerr	Forest	Malaise Trap	2 Malaise traps	Rouge NP
BIOUG20543-A05	Throscidae		Trixagus carinifrons	BOLD:ABW4548	582[0n]	MF637033	Centre for Biodiversity Genomics	BIOUG20543-A05	A	Canada	Ontario	Rouge National Urban Park	Toronto Zoo		43.822	-79.19	125	12-Aug-2014	-7	K.Kerr	Forest	Malaise Trap	2 Malaise traps	Rouge NP
BIOUG20543-A06	Throscidae		Trixagus carinifrons	BOLD:ABW4548	582[0n]	MF638569	Centre for Biodiversity Genomics	BIOUG20543-A06	A	Canada	Ontario	Rouge National Urban Park	Toronto Zoo		43.822	-79.19	125	12-Aug-2014	-7	K.Kerr	Forest	Malaise Trap	2 Malaise traps	Rouge NP
BIOUG21167-E02	Throscidae		Trixagus carinifrons	BOLD:ABW4548	603[0n]	MF638242	Centre for Biodiversity Genomics	BIOUG21167-E02	A	Canada	Ontario	Rouge National Urban Park	Toronto Zoo		43.822	-79.19	125	10-Jun-2014	-7	K.Kerr, A.Sritharan	Forest	Malaise Trap	2 Malaise traps	Rouge NP
BIOUG21170-H10	Throscidae		Trixagus carinifrons	BOLD:ABW4548	630[0n]	MF639865	Centre for Biodiversity Genomics	BIOUG21170-H10	A	Canada	Ontario	Rouge National Urban Park	Toronto Zoo		43.822	-79.19	125	05-Aug-2014	-7	K.Kerr	Forest	Malaise Trap	2 Malaise traps	Rouge NP
BIOUG21363-G02	Throscidae		Trixagus carinifrons	BOLD:ABW4548	579[0n]	MF635303	Centre for Biodiversity Genomics	BIOUG21363-G02	A	Canada	Ontario	Rouge National Urban Park	Toronto Zoo		43.822	-79.19	125	05-Aug-2014	-7	K.Kerr	Forest	Malaise Trap	2 Malaise traps	Rouge NP
BIOUG07158-E08	Throscidae		Trixagus meybohmi	BOLD:ACC5051	661[0n]	KR483861	Centre for Biodiversity Genomics	BIOUG07158-E08		Canada	Nova Scotia	Halifax	Point Pleasant Park		44.623	-63.569	30	22-Jun-2013	-8	Tyler Zemlak		Malaise Trap
BIOUG07428-A09	Throscidae		Trixagus meybohmi	BOLD:ACC5051	661[1n]	KR491436	Centre for Biodiversity Genomics	BIOUG07428-A09		Canada	Nova Scotia	Halifax	Point Pleasant Park		44.623	-63.569	30	01-Jun-2013	-7	Tyler Zemlak		Malaise Trap
BIOUG07527-D12	Throscidae		Trixagus meybohmi	BOLD:ACC5051	658[0n]	KR488846	Centre for Biodiversity Genomics	BIOUG07527-D12		Canada	Nova Scotia	Halifax	Point Pleasant Park		44.623	-63.569	30	13-Jul-2013	-7	Tyler Zemlak		Malaise Trap
BIOUG07527-E07	Throscidae		Trixagus meybohmi	BOLD:ACC5051	658[0n]	KR490397	Centre for Biodiversity Genomics	BIOUG07527-E07		Canada	Nova Scotia	Halifax	Point Pleasant Park		44.623	-63.569	30	13-Jul-2013	-7	Tyler Zemlak		Malaise Trap
BIOUG07709-G05	Throscidae		Trixagus meybohmi	BOLD:ACC5051	653[1n]	KR484806	Centre for Biodiversity Genomics	BIOUG07709-G05		Canada	Nova Scotia	Halifax	Point Pleasant Park		44.623	-63.569	30	10-Aug-2013	-7	Tyler Zemlak		Malaise Trap
BIOUG07709-G06	Throscidae		Trixagus meybohmi	BOLD:ACC5051	658[1n]	KR480753	Centre for Biodiversity Genomics	BIOUG07709-G06		Canada	Nova Scotia	Halifax	Point Pleasant Park		44.623	-63.569	30	10-Aug-2013	-7	Tyler Zemlak		Malaise Trap
BIOUG07709-G07	Throscidae		Trixagus meybohmi	BOLD:ACC5051	579[1n]	KR489566	Centre for Biodiversity Genomics	BIOUG07709-G07		Canada	Nova Scotia	Halifax	Point Pleasant Park		44.623	-63.569	30	10-Aug-2013	-7	Tyler Zemlak		Malaise Trap
BIOUG07709-G08	Throscidae		Trixagus meybohmi	BOLD:ACC5051	582[0n]	KR481509	Centre for Biodiversity Genomics	BIOUG07709-G08		Canada	Nova Scotia	Halifax	Point Pleasant Park		44.623	-63.569	30	10-Aug-2013	-7	Tyler Zemlak		Malaise Trap
BIOUG07709-G10	Throscidae		Trixagus meybohmi	BOLD:ACC5051	585[0n]	KR489440	Centre for Biodiversity Genomics	BIOUG07709-G10		Canada	Nova Scotia	Halifax	Point Pleasant Park		44.623	-63.569	30	10-Aug-2013	-7	Tyler Zemlak		Malaise Trap
BIOUG07709-G11	Throscidae		Trixagus meybohmi	BOLD:ACC5051	576[0n]	KR485241	Centre for Biodiversity Genomics	BIOUG07709-G11		Canada	Nova Scotia	Halifax	Point Pleasant Park		44.623	-63.569	30	10-Aug-2013	-7	Tyler Zemlak		Malaise Trap
BIOUG07709-G12	Throscidae		Trixagus meybohmi	BOLD:ACC5051	589[1n]	KR489235	Centre for Biodiversity Genomics	BIOUG07709-G12		Canada	Nova Scotia	Halifax	Point Pleasant Park		44.623	-63.569	30	10-Aug-2013	-7	Tyler Zemlak		Malaise Trap
BIOUG07709-H01	Throscidae		Trixagus meybohmi	BOLD:ACC5051	589[0n]	KR480769	Centre for Biodiversity Genomics	BIOUG07709-H01		Canada	Nova Scotia	Halifax	Point Pleasant Park		44.623	-63.569	30	10-Aug-2013	-7	Tyler Zemlak		Malaise Trap
[truncated: 296 more rows]
